# Supplementary material for: Nuclear genome assembly of Leucinodes orbonalis (Lepidoptera: Crambidae) collected from the Philippines
Source: J Insect Sci. 2025 Jun 28;25(3):24. doi: 10.1093/jisesa/ieaf066 (PMC12205365; doi:10.1093/jisesa/ieaf066)
Supplement: ieaf066_suppl_Supplementary_File [file ieaf066_suppl_supplementary_file.xlsx]

## Sheet: COG
COG_category	Count
A	533
B	203
C	359
D	270
E	460
F	166
G	533
H	105
I	548
J	444
K	860
L	515
M	101
N	15
O	1206
P	393
Q	256
S	4001
T	1410
U	536
V	70
W	100
Y	14
Z	297

## Sheet: Group_S_abund
PFAMs	Count
Chitin_bind_4	126
zf-C2H2	79
WD40	43
MFS_1	41
DDE_Tnp_1_7	34
JHBP	32
CBM_14	30
DDE_3	28
Tetraspannin	28
DUF1676	26
zf-AD	25
zf-AD,zf-C2H2	25
Sugar_tr	24
LRR_8	22
7tm_1	21
OS-D	21
BTB	18
MBF2	17
PBP_GOBP	16
Aldo_ket_red	14
DUF4779	13
FLYWCH	13
Myb_DNA-bind_5	13
7tm_6	12
Abhydrolase_1	12
DM4_12	12
LRR_6	12
PDZ	12
Ras	12
DDE_1	11
EcKinase	11
HTH_psq	11
RVT_1	10
Acetyltransf_1	8
An_peroxidase	8
Cadherin	8
F-box-like	8
MORN	8
Acyl_transf_3	7
Ank_2	7
Hemocyanin_C,Hemocyanin_M,Hemocyanin_N	7
Inhibitor_I29	7
Kazal_1	7
Lectin_C	7
Zona_pellucida	7
zf-LITAF-like	7
CAP	6
Complex1_LYR	6
DDE_Tnp_1_7,Tnp_zf-ribbon_2	6
DHHC	6
Exo_endo_phos_2	6
MFS_1_like	6
Mpv17_PMP22	6
RabGAP-TBC	6
SVWC	6
Spaetzle	6
BTB,zf-C2H2	5
Chorion_1	5
DUF243	5
DUF3421	5
Dimer_Tnp_hAT	5
HAD_2	5
LRR_1,LRR_8	5
Otopetrin	5
PAN_1	5
THAP	5
TIL	5
zf-AD,zf-C2H2,zf-met	5
7TM_GPCR_Srw	4
Arrestin_C,Arrestin_N	4
BACK,BTB	4
BTB_2	4
C2	4
DUF4773	4
EF-hand_7	4
EHN	4
FR47	4
GRIP	4
HTH_23,HTH_Tnp_Tc3_2	4
RNase_H	4
SAM_2	4
SID-1_RNA_chan	4
Sulfotransfer_1	4
XK-related	4
zf-AD,zf-C2H2,zf-C2H2_6	4
zf-HIT	4
B9-C2	3
C2,PRT_C	3
Claudin_2	3
Cyclase	3
Cyt-b5	3
DAO	3
DDE_1,HTH_psq	3
DUF1397	3
DUF1759	3
DUF229	3
DUF5009	3
Death	3
E1_DerP2_DerF2	3
EF-hand_5	3
HIG_1_N	3
HTH_Tnp_Tc5,HTH_psq	3
His_Phos_2	3
Hydrolase_4	3
IQ	3
KIAA1430	3
Kazal_2	3
Lactamase_B	3
MAPEG	3
MBOAT	3
Myb_DNA-bind_4	3
NYD-SP28	3
Ndr	3
Nrf1_DNA-bind	3
PBP	3
PQ-loop	3
PWWP	3
Peptidase_A17	3
Peptidase_A17,rve	3
Popeye	3
QIL1	3
TM2	3
TipE	3
Transglut_C,Transglut_N,Transglut_core	3
UNC-93	3
Yippee-Mis18	3
fn3	3
zf-AD,zf-C2H2,zf-C2H2_4,zf-C2H2_6	3
zf-CCCH	3
zf-MYND	3
4F5	2
7tm_3	2
ABC1	2
ADH_N_2,ADH_zinc_N	2
AIG2_2	2
ATG13	2
Amidase_2	2
Ank_2,Ank_4	2
ApoO	2
Arm	2
BACK,BTB,PHR	2
BTB,HTH_psq	2
C2-set_2	2
CIDE-N	2
CLPTM1	2
COG6	2
COG7	2
COMM_domain	2
CUB	2
CUB,Ldl_recept_a	2
CarboxypepD_reg,Peptidase_M14	2
Cullin_binding	2
CwfJ_C_1,CwfJ_C_2	2
DDE_1,HTH_Tnp_Tc5,HTH_psq	2
DDE_3,HTH_Tnp_Tc3_2	2
DER1	2
DPCD	2
DTW	2
DUF1126	2
DUF1279	2
DUF1674	2
DUF389	2
DUF4201	2
DUF4203	2
DUF4205	2
DUF4516	2
DUF4735	2
DUF4781	2
DUF4786	2
DUF4789	2
DUF4804	2
DUF4816	2
DUF543	2
DUF572	2
DUF745	2
DUF829	2
DUF89	2
Deltameth_res	2
Enkurin	2
Erf4	2
Exo_endo_phos_2,RVT_1	2
F-box	2
F-box-like,LRR_6	2
F-box-like,WD40	2
FAM195	2
FHA	2
Far-17a_AIG1	2
Fcf1	2
FeS_assembly_P	2
Fibrinogen_C	2
G-patch	2
GBP	2
GBP_PSP	2
GYF	2
Geminin	2
Gloverin	2
Glyco_transf_92	2
IATP	2
Ins_allergen_rp	2
KBP_C	2
KOG2701	2
Kelch_1,Kelch_4	2
Kunitz_BPTI	2
LPMO_10	2
Ldl_recept_a	2
Lys	2
LysM	2
MAGE	2
MARVEL	2
MMR_HSR1	2
Mab-21	2
Methyltransf_16	2
Mtc	2
Myotub-related	2
NDUFV3	2
NUC153	2
NUC173	2
OCIA	2
Oscp1	2
PAP2_C	2
PHD	2
PID	2
PIH1	2
PPPI_inhib	2
PTH2	2
Peptidase_A22B	2
Peptidase_C78	2
Peptidase_C97	2
Per1	2
Perilipin	2
Prominin	2
RNase_Zc3h12a	2
RRM_1	2
RWD	2
Rdx	2
Retrotrans_gag	2
SAM_1	2
SET	2
SHIPPO-rpt	2
SIP1	2
SPRY	2
Sacchrp_dh_NADP	2
Spatacsin_C	2
SprT-like	2
TMC	2
TMEM135_C_rich	2
TNF	2
TPH	2
TPR_19	2
TPR_8	2
Thyroglobulin_1	2
Tmemb_cc2	2
Tnp_zf-ribbon_2	2
Transmemb_17	2
Trypsin	2
WH2	2
dsrm	2
tRNA_m1G_MT	2
zf-C2H2,zf-met	2
zf-C2HC_2	2
zf-C3Hc3H	2
zf-CCHC_3	2
zf-U11-48K	2
zf-nanos	2
2OG-FeII_Oxy	1
2OG-FeII_Oxy_3	1
4_1_CTD,FA,FERM_C,FERM_M,FERM_N	1
AAA_5	1
AARP2CN,RIBIOP_C	1
AAT	1
ABC_tran,ABC_tran_Xtn	1
AD	1
AFG1_ATPase	1
AKAP28	1
AKAP2_C	1
ALIX_LYPXL_bnd,BRO1	1
ALMS_motif	1
AMMECR1	1
ANAPC15	1
APP_Cu_bd,APP_E2,APP_N,APP_amyloid	1
ARF7EP_C	1
ARL2_Bind_BART	1
ASXH,PHD_3	1
ATG27	1
ATP-synt_Eps	1
ATP_synth_reg	1
AT_hook	1
AXH	1
Aa_trans	1
Abhydrolase_6	1
Adipokin_hormo	1
AdoMet_MTase	1
AhpC-TSA_2	1
Ala_racemase_N	1
Alba	1
Allatostatin	1
Angiomotin_C	1
Ank,Ank_2	1
Ank,Ank_2,Ank_3	1
Ank,Ank_2,Ank_3,Ion_trans	1
Ank,Ank_2,Ank_4,Ion_trans	1
Ank,Ank_2,Ank_5,Ion_trans	1
Ank,Ank_2,FYVE	1
Ank,Ank_2,Ion_trans	1
Ank,Ank_4,Ion_trans	1
Ank_2,Ank_3,Ank_4	1
Ank_2,Ank_4,DHHC	1
Ank_2,Ank_5	1
Ank_2,G-patch	1
Ank_2,GPCR_chapero_1	1
Ank_2,Ion_trans	1
Ank_2,LEM	1
Ank_2,SAM_1	1
Ank_2,SOCS_box	1
Ank_4,GPCR_chapero_1	1
Ank_4,LRR_6	1
Ank_4,SAM_1	1
Ank_4,zf-MYND	1
Ank_5	1
Anoct_dimer	1
Anoct_dimer,Anoctamin	1
Aph-1	1
ApoLp-III	1
Apt1	1
Archease	1
Argos	1
Armet	1
Ashwin	1
Atg14	1
Atx10homo_assoc	1
Autophagy_act_C	1
Avl9	1
Avl9,SPA	1
BAR_3	1
BAT2_N	1
BBL5	1
BBS1	1
BCL9	1
BCL_N	1
BEN	1
BLM10_mid,DUF3437	1
BLOC1_2	1
BNIP3	1
BORCS6	1
BORCS7	1
BORCS8	1
BP28CT,U3snoRNP10	1
BRE	1
BRO1	1
BSD	1
BTB,FLYWCH	1
BTB,zf-C2H2_6	1
BTB_2,KHA,Pentapeptide	1
BTB_3	1
Baculo_F	1
Band_7	1
Beta-TrCP_D,F-box-like	1
Beta_helix	1
Bin3,Methyltransf_25	1
BrkDBD	1
Bromodomain,EPL1,PHD_2,zf-HC5HC2H_2	1
Bromodomain,PWWP	1
Bromodomain,WD40	1
Btz	1
Bud13	1
C1_1	1
C1_1,C2	1
C2,CUE	1
C2,RBD-FIP	1
C2,SMP_LBD	1
C2-set_2,V-set	1
CAAP1	1
CABIT	1
CALM_bind	1
CAP,Crisp	1
CAP-ZIP_m	1
CAP_GLY	1
CARD,NB-ARC	1
CC2-LZ,NEMO	1
CCAP	1
CCCAP	1
CCDC142	1
CCDC53	1
CCDC66	1
CCDC85	1
CCSMST1	1
CDC27	1
CDI	1
CDV3	1
CENP-I	1
CENP-L	1
CENP-S	1
CENP-X	1
CHCH	1
CIA30	1
CLAMP	1
CLP1_P	1
CLTH	1
CNDH2_N	1
COMPASS-Shg1	1
COQ9,Kinetochor_Ybp2	1
COX14	1
COX16	1
COX6A	1
COX7C	1
CPCFC	1
CRAL_TRIO	1
CS	1
CSD	1
CSRNP_N	1
CTNNBL	1
CWC25,Cir_N	1
Cadherin_3	1
Cas1_AcylT	1
Cation_ATPase_C	1
Ccdc124	1
Cgr1	1
Chibby	1
Chorein_N	1
Chromosome_seg,DUF4210	1
Cir_N	1
Clathrin_bdg	1
Cluap1	1
Cmc1	1
Cnd1	1
Cnn_1N	1
Coa1	1
Cobalamin_bind	1
Costars	1
Ctr	1
Cullin_binding,UBA_4	1
Cut8	1
Cuticle_3	1
Cyclin	1
Cyclin_N	1
DAN	1
DAP	1
DBB	1
DBC1,S1-like	1
DCX,HELP,WD40	1
DDA1	1
DDDD	1
DDRGK	1
DEP,Mem_trans	1
DFRP_C,RWD	1
DFRP_C,zf-CCCH	1
DGCR6	1
DM4_12,DUF1676	1
DNA_pol_A_exo1	1
DPM2	1
DREV	1
DSS1_SEM1	1
DUF1011	1
DUF106	1
DUF1077	1
DUF1115,RWD	1
DUF1151	1
DUF1168	1
DUF1241	1
DUF1242	1
DUF1308	1
DUF1325	1
DUF1349	1
DUF1358	1
DUF1394	1
DUF1394,FragX_IP	1
DUF155	1
DUF1619	1
DUF1620	1
DUF1681	1
DUF1682	1
DUF1726,GNAT_acetyltr_2,Helicase_RecD,tRNA_bind_2	1
DUF1736,TPR_11,TPR_8	1
DUF1736,TPR_8	1
DUF1741	1
DUF1751	1
DUF1758,Peptidase_A17	1
DUF1777	1
DUF1794	1
DUF1907	1
DUF2012	1
DUF2039	1
DUF2040	1
DUF2045	1
DUF2046	1
DUF2048	1
DUF2052	1
DUF2053	1
DUF2054	1
DUF2151	1
DUF2152	1
DUF2181	1
DUF2205	1
DUF2228,zf-CCHH	1
DUF2315	1
DUF2353	1
DUF2358	1
DUF2362	1
DUF2367	1
DUF2368	1
DUF2369	1
DUF2373	1
DUF2451,Vps54_N	1
DUF2462	1
DUF2464	1
DUF2465	1
DUF2475	1
DUF2615	1
DUF3128	1
DUF3337,WD40	1
DUF3338	1
DUF3350,PID,RabGAP-TBC	1
DUF3402,N1221	1
DUF3456	1
DUF3504	1
DUF3522	1
DUF3534,PDZ	1
DUF3652	1
DUF3657,DUF676	1
DUF3694,PID,RabGAP-TBC	1
DUF3695	1
DUF3736	1
DUF3767	1
DUF3808,TPR_6	1
DUF383,DUF384	1
DUF4042	1
DUF4061	1
DUF4062	1
DUF4078	1
DUF4097	1
DUF410	1
DUF4149	1
DUF4211	1
DUF423	1
DUF4371	1
DUF4457	1
DUF4464	1
DUF4470,DUF4471	1
DUF4477	1
DUF4481	1
DUF4485	1
DUF4490	1
DUF4495	1
DUF4497	1
DUF4497,DUF4776	1
DUF4500	1
DUF4505	1
DUF4507	1
DUF4508	1
DUF4512	1
DUF4519	1
DUF4528	1
DUF4536	1
DUF4538	1
DUF4541	1
DUF4602	1
DUF4604	1
DUF4612	1
DUF4615	1
DUF4665	1
DUF4706	1
DUF4728	1
DUF4730	1
DUF4750	1
DUF4758	1
DUF4771	1
DUF4772	1
DUF4774	1
DUF4790	1
DUF4792,DUF4793	1
DUF4794	1
DUF4795	1
DUF4797	1
DUF4807	1
DUF4808	1
DUF4808,fn3	1
DUF4812	1
DUF4817	1
DUF4820	1
DUF498	1
DUF563	1
DUF647	1
DUF719	1
DUF727	1
DUF747	1
DUF758	1
DUF766	1
DUF775	1
DUF778	1
DUF788	1
DUF814	1
DUF842	1
DUF866	1
DUF872	1
DUF92	1
DUF953	1
DUF974	1
DcpS,DcpS_C	1
Destabilase	1
DoxX_2	1
Dpy19	1
DuoxA	1
Dymeclin	1
Dynactin_p22	1
Dynamin_N	1
Dynein_attach_N	1
E3_UFM1_ligase	1
EB	1
ELMO_CED12	1
ELP6	1
ELYS,ELYS-bb	1
EMI	1
ENT	1
EPL1,PHD_2,zf-HC5HC2H_2	1
ER	1
ESM4	1
ESSS	1
Eaf7	1
Ecm29	1
Erv26	1
Es2	1
Esterase	1
F-box,LRR_6	1
F-box-like,Kelch_5	1
F-box-like,Transglut_core2	1
FAM117	1
FAM177	1
FAM183	1
FAM194	1
FAM76	1
FAM91_C,FAM91_N	1
FAM92	1
FANCI_HD2,FANCI_S1,FANCI_S2	1
FANCI_HD2,FANCI_S3,FANCI_S4	1
FAP206	1
FAST_1,FAST_2	1
FAST_1,FAST_2,RAP	1
FERM_C,FERM_M,FERM_N	1
FGE-sulfatase	1
FGF	1
FHA,G-patch	1
FIBP	1
FNIP_C,FNIP_M,FNIP_N	1
FOP_dimer	1
FPL	1
FSA_C	1
FUN14	1
FYVE	1
FYVE,Rbsn	1
FYVE,WD40	1
Fam20C	1
FancD2	1
Fcf2	1
Fez1	1
Fic	1
Filamin,Glyco_transf_90	1
FimP	1
FoP_duplication	1
Foie-gras_1	1
Fra10Ac1	1
FragX_IP	1
G-patch,R3H,XTBD	1
G-patch_2,KOW	1
GAS	1
GATA	1
GCOM2	1
GCV_H	1
GDNF	1
GFO_IDH_MocA	1
GGACT	1
GLTP	1
GN3L_Grn1,MMR_HSR1	1
GOLGA2L5	1
GRAM	1
GRAM,RabGAP-TBC	1
GSAP-16	1
GTP1_OBG,MMR_HSR1	1
G_path_suppress	1
Gal-bind_lectin	1
Gal_Lectin	1
Gar1	1
Ge1_WD40	1
Gemin7	1
Glyco_hydro_20	1
Glyco_hydro_79n	1
Glyco_tran_28_C	1
Glyco_trans_2_3	1
Glyco_transf_90	1
GpcrRhopsn4	1
Grp7_allergen	1
Grp7_allergen,JHBP	1
Guanylate_cyc_2	1
HABP4_PAI-RBP1,IHABP4_N	1
HAGH_C,Lactamase_B	1
HAP1_N,Milton	1
HAUS6_N	1
HD_3	1
HEAT_2	1
HECT_2	1
HELP,WD40	1
HOOK	1
HSP20	1
HTH_psq,zf-AD	1
HYLS1_C	1
Hep_59	1
His_Phos_1	1
I-set	1
I-set,LRR_8	1
IFT20	1
IFT46_B_C	1
IGFBP	1
INTS2	1
INT_SG_DDX_CT_C,VWA_2	1
Ig_3	1
Il2rg	1
Ima1_N	1
InaF-motif	1
Ints3	1
Ipi1_N	1
Iwr1	1
JTB	1
JUPITER	1
Jagunal	1
Jiraiya	1
Josephin	1
KAP_NTPase	1
KASH	1
KH_1	1
KIND	1
KLRAQ,TTKRSYEDQ	1
KRAP_IP3R_bind	1
Kazal_2,SPARC_Ca_bdg	1
Kazal_2,SPARC_Ca_bdg,Thyroglobulin_1	1
Kelch_1,Kelch_2,Kelch_6	1
Kelch_4	1
Keratin_assoc	1
KxDL	1
LAMTOR	1
LAMTOR5	1
LETM1	1
LIDHydrolase	1
LIN52	1
LINES_C,LINES_N	1
LIX1	1
LMBR1	1
LOH1CR12	1
LRRFIP	1
LRR_5,LRR_8	1
LRR_6,LRR_8	1
LRR_8,TIR	1
LTV	1
L_HMGIC_fpl	1
Lactamase_B_2,Lactamase_B_4	1
Lamp	1
Laps	1
Las1	1
Lebercilin	1
Leo1	1
Limkain-b1,NYN,OST-HTH	1
Lipase	1
LisH_2	1
Lung_7-TM_R	1
MA3	1
MAP7	1
MAPKK1_Int	1
MBD	1
MCM_bind	1
MCU	1
MEA1	1
MFS_1,Pentapeptide_4	1
MGC-24	1
MH2	1
MIEAP	1
MIG-14_Wnt-bd	1
MIOX	1
MIT,MIT_C	1
MMgT	1
MOR2-PAG1_N	1
MOSC,MOSC_N	1
MOSC_N	1
MOZART1	1
MRF_C1,NDT80_PhoG,Peptidase_S74	1
MRNIP	1
MRP-S26	1
MRP-S27	1
MTP18	1
MWFE	1
MYCBPAP	1
MYEOV2	1
Mago-bind	1
Mak10	1
MamL-1	1
Mcl1_mid,WD40	1
Membralin	1
Mesd	1
Metallopep	1
Metallophos	1
Methuselah_N	1
Methyltransf_12	1
Methyltransf_15	1
Methyltransf_23	1
Methyltransf_25	1
Methyltransf_PK	1
Methyltrn_RNA_3	1
Mic1	1
Miff	1
Miga	1
MitoNEET_N,zf-CDGSH	1
Mito_morph_reg	1
Mlf1IP	1
Mo25	1
Mon1	1
Muted	1
Myb_DNA-binding	1
Myelin_PLP	1
Myofilin	1
N6-adenineMlase,zf-CCHC	1
NAD_binding_10	1
NCBP3	1
NCU-G1	1
NDUFA12	1
NEMP	1
NICE-3	1
NIF3	1
NIPSNAP	1
NKAIN	1
NKAP	1
NLE,WD40	1
NOA36	1
NRBF2_MIT	1
NTP_transf_7	1
NTPase_I-T	1
NUFIP1	1
NYD-SP28_assoc	1
N_Asn_amidohyd	1
N_BRCA1_IG,UBA_4	1
Nckap1	1
Ndc1_Nup	1
Nefa_Nip30_N	1
Neugrin	1
Neurochondrin	1
Ninjurin	1
Nop16	1
Nop53	1
NopRA1,Npa1	1
Nrf1_DNA-bind,Nrf1_activ_bdg	1
Nse4_C	1
Nt_Gln_amidase	1
NuA4	1
Nuc_deoxyri_tr2	1
Nucleoplasmin	1
Nup188	1
Nup192	1
Nup88	1
OAF	1
OPA3	1
OST3_OST6	1
OTU	1
Ocnus	1
Ocular_alb	1
Ost5	1
Oxidored-like	1
PA	1
PAF	1
PAM2	1
PAXIP1_C	1
PB1,UBA_5,ZZ	1
PBD	1
PCM1_C	1
PCNP	1
PCO_ADO	1
PD40,WD40	1
PDCD2_C,zf-MYND	1
PDGF	1
PDZ,PID	1
PEHE	1
PEN-2	1
PET117	1
PHD,PHF12_MRG_bd	1
PHD,Requiem_N	1
PHD,zf-HC5HC2H_2	1
PHD_2,zf-HC5HC2H_2	1
PHF5	1
PHM7_cyt,RSN1_7TM,RSN1_TM	1
PHTB1_C,PHTB1_N	1
PIG-U	1
PIP49_C	1
PIP49_C,PIP49_N	1
PKcGMP_CC	1
PLA2G12	1
PLDc_3	1
PMP22_Claudin	1
PNISR	1
PP1_inhibitor	1
PP1c_bdg	1
PP28	1
PPP4R2	1
PPR_3	1
PRORP	1
PRP38	1
PRP38,PRP38_assoc	1
PTN_MK_C	1
PWWP,zf-CW	1
P_C10	1
PaaSYMP	1
Pam16	1
ParcG	1
Patched	1
Pecanex_C	1
Pentaxin	1
Peptidase_A17,RVT_1	1
Peptidase_C48	1
Phage_integrase	1
Phospholip_A2_2	1
Phosphonate-bd	1
Phtf-FEM1B_bdg	1
Polysacc_deac_1	1
Polysacc_synt_4	1
Prefoldin	1
Prefoldin_2	1
Proteasom_Rpn13,RPN13_C	1
Prp19,WD40	1
Pyr_redox_2	1
Pyr_redox_2,Rieske	1
R3H	1
RA	1
RAI16-like	1
RAM	1
RBFA	1
RDD	1
RHD_DNA_bind,RHD_dimer	1
RIB43A	1
RIIa	1
RILP	1
RINGv	1
RLI,Ribo_biogen_C	1
RLL	1
RMI1_C,RMI1_N	1
RMI1_N,SMN,UBA	1
RMI2	1
RNA_polI_A34	1
RNA_pol_Rpb4	1
RNase_H,RVT_1	1
RNase_H2-Ydr279	1
RNase_H2_suC	1
RPAP1_C,RPAP1_N	1
RPAP2_Rtr1	1
RPA_interact_C	1
RPEL	1
RPEL,SAP	1
RTP1_C1	1
RTP801_C	1
RUN,RabGAP-TBC	1
RWD,UPF0029	1
Rab3-GTPase_cat	1
Rab5ip	1
RabGAP-TBC,Rhodanese	1
Rad60-SLD_2	1
Radial_spoke	1
Radial_spoke_3	1
Rcd1	1
Reeler	1
Rep_fac-A_3	1
Retrotran_gag_2	1
Rgp1	1
Ribonuc_P_40	1
Ribosomal_L1	1
Rogdi_lz	1
Romo1	1
Rootletin	1
Rrp15p	1
RsfS	1
Rtf2	1
Rubis-subs-bind,SET	1
S36_mt	1
SAM_1,SAM_2	1
SAM_1,SH3_2	1
SAS-6_N	1
SCAI	1
SCHIP-1	1
SCP2	1
SEA	1
SGTA_dimer,TPR_2,TPR_8	1
SHQ1	1
SIKE	1
SMAP	1
SMC_Nse1	1
SNARE_assoc	1
SNF	1
SOBP	1
SOCS_box	1
SOCS_box,SPRY	1
SPARC_Ca_bdg	1
SPATA6	1
SPT2	1
SR-25	1
SRA1	1
SRAP	1
STIMATE	1
SURF6	1
SUZ,SUZ-C	1
SVIP	1
Sad1_UNC	1
Sarcoglycan_1	1
Sarcoglycan_2	1
Sec1	1
Sec20	1
Sec39	1
SelK_SelG	1
Sen15	1
Sep15_SelM	1
Serendipity_A	1
Serinc	1
Ski_Sno,c-SKI_SMAD_bind	1
Slx4	1
Smg8_Smg9	1
Snapin_Pallidin	1
Sod_Cu	1
Spec3	1
Spindle_Spc25	1
Spot_14	1
Sprouty	1
Spt20	1
Stathmin	1
Stork_head	1
Strumpellin	1
Suppressor_APC	1
SynMuv_product	1
Synaphin	1
TACC	1
TANGO2	1
TFIIIC_delta	1
THOC7	1
THUMP	1
TIM21	1
TIP120	1
TIP41	1
TM231	1
TMA7	1
TMEM126	1
TMEM131_like	1
TMEM138	1
TMEM164	1
TMEM169	1
TMEM18	1
TMEM214	1
TMEM223	1
TMEM237	1
TMEM43	1
TMEM65	1
TMEM70	1
TMEM72	1
TMIE	1
TMPIT	1
TPD	1
TPD52	1
TPR_12	1
TPR_16	1
TPR_2,TPR_8	1
TPR_MLP1_2	1
TRAM_LAG1_CLN8	1
TRAPP	1
TRIC	1
TROVE	1
TSSC4	1
TTC5_OB	1
TTKRSYEDQ	1
Tcp10_C	1
Telomere_Sde2	1
Tet_JBP	1
Tfb5	1
Thg1,Thg1C	1
Thioredoxin	1
Thioredoxin_7	1
Thioredoxin_8	1
Tim17	1
Tim29	1
Tma16	1
Tmem26	1
Tmemb_14	1
Tmemb_161AB	1
Tmemb_170	1
Tmemb_185A	1
Tmemb_18A	1
Tmemb_40	1
Tmemb_55A	1
Tmemb_9	1
Tmp39	1
Tmpp129	1
Transcrip_act	1
Translin	1
Transposase_1	1
Trm112p	1
TruD	1
Tsg	1
Tub	1
U3_assoc_6	1
UBA_4	1
UBD,ubiquitin	1
UDG	1
UFC1	1
UMPH-1	1
UNC-50	1
UNC-79	1
UNC80	1
UPF0016	1
UPF0047	1
UPF0061	1
UPF0066	1
UPF0121	1
UPF0139	1
UPF0160	1
UPF0172	1
UPF0183	1
UPF0184	1
UPF0193	1
UPF0203	1
UPF0220	1
UPF0239	1
UPF0240	1
UPF0489	1
UPF0564	1
UPF0565	1
UPF0669	1
UPF0767	1
UTP15_C,WD40	1
Ubiquitin_2	1
Use1	1
Utp11	1
Utp14	1
Utp21,WD40	1
V-SNARE	1
VCBS	1
VGLL4	1
VIT,VWA,VWA_3	1
VKOR	1
VMA21	1
VRR_NUC	1
VWA	1
VWA_2	1
Vac14_Fab1_bd,Vac14_Fig4_bd	1
Vma12	1
Vps26	1
Vta1	1
WASH-7_C,WASH-7_N,WASH-7_mid	1
WASH_WAHD	1
WD40,Zn_ribbon_17	1
WGG	1
WH1	1
Wbp11	1
XAP5	1
XPG_I_2	1
XRCC4	1
XTBD	1
XendoU	1
YIF1	1
YL1,YL1_C	1
YL1_C	1
Yae1_N	1
YhhN	1
Yip1	1
Yos1	1
YqaJ	1
ZZ,zf-Di19	1
Zwilch	1
amfpi-1	1
cwf18	1
hSac2	1
ig	1
mTERF	1
mit_SMPDase	1
rRNA_processing	1
rve	1
ubiquitin	1
zf-3CxxC_2	1
zf-3CxxC_2,zf-CCHC_2	1
zf-A20,zf-AN1	1
zf-AD,zf-C2H2,zf-C2H2_4,zf-C2H2_6,zf-met	1
zf-AN1	1
zf-BED	1
zf-C2H2,zf-C2H2_2	1
zf-C2H2,zf-C2H2_4	1
zf-C2H2,zf-C2H2_6	1
zf-C2H2_2,zf-C2H2_jaz	1
zf-C2H2_4	1
zf-C2H2_6	1
zf-C4H2	1
zf-CCCH_3	1
zf-CCHH	1
zf-CDGSH	1
zf-CSL	1
zf-CXXC	1
zf-DNL	1
zf-Nse	1
zf-RanBP	1
zf-UBR	1
zf-ZPR1	1
zf-met	1
zinc_ribbon_10	1

## Sheet: Group_S
query	scaffold	start	end	strand	seed_ortholog	evalue	score	eggNOG_OGs	max_annot_lvl	COG_category	Description	Preferred_name	GOs	EC	KEGG_ko	KEGG_Pathway	KEGG_Module	KEGG_Reaction	KEGG_rclass	BRITE	KEGG_TC	CAZy	BiGG_Reaction	PFAMs
g10	scaffold_100	34605	42733	+	13037.EHJ67122	1.94e-109	330	KOG0533@1|root,KOG0533@2759|Eukaryota	2759|Eukaryota	S	mRNA transport	POLDIP3	GO:0003674,GO:0003676,GO:0003723,GO:0003729,GO:0005488,GO:0005575,GO:0005622,GO:0005623,GO:0005634,GO:0005654,GO:0005737,GO:0005829,GO:0006139,GO:0006396,GO:0006397,GO:0006403,GO:0006405,GO:0006406,GO:0006417,GO:0006611,GO:0006725,GO:0006807,GO:0006810,GO:0006886,GO:0006913,GO:0008104,GO:0008150,GO:0008152,GO:0009889,GO:0009891,GO:0009893,GO:0009987,GO:0010467,GO:0010468,GO:0010556,GO:0010557,GO:…	-	ko:K12881,ko:K22414	ko03013,ko03015,ko03040,ko05168,map03013,map03015,map03040,map05168	M00406,M00430	-	-	ko00000,ko00001,ko00002,ko03019,ko03041	-	-	-	RRM_1
g1000	scaffold_1199	24494	27031	+	13037.EHJ75646	5.2e-42	141	2E0B7@1|root,2S7SA@2759|Eukaryota,3AW1H@33154|Opisthokonta,3C7HK@33208|Metazoa,3DNHS@33213|Bilateria,424UR@6656|Arthropoda,3SU6E@50557|Insecta,44AQ7@7088|Lepidoptera	33208|Metazoa	S	Complex 1 protein (LYR family)	-	-	-	ko:K18170	-	-	-	-	ko00000,ko03029	-	-	-	Complex1_LYR
g10008	scaffold_61	229286	233080	+	34740.HMEL004703-PA	1.34e-63	195	KOG3462@1|root,KOG3462@2759|Eukaryota,3A7PR@33154|Opisthokonta,3BRDR@33208|Metazoa,3D8E6@33213|Bilateria,41ZVV@6656|Arthropoda,3SNFG@50557|Insecta,447EP@7088|Lepidoptera	33208|Metazoa	S	Uncharacterised protein family (UPF0139)	WDR83OS	-	-	-	-	-	-	-	-	-	-	-	UPF0139
g10010	scaffold_61	250553	257899	-	13037.EHJ68332	8.19e-284	811	KOG3679@1|root,KOG3679@2759|Eukaryota,38PHT@33154|Opisthokonta,3BEU5@33208|Metazoa,3CXMX@33213|Bilateria,41W9A@6656|Arthropoda,3SJ2V@50557|Insecta,443JF@7088|Lepidoptera	33208|Metazoa	S	PTHB1 N-terminus	BBS9	GO:0000242,GO:0005575,GO:0005622,GO:0005623,GO:0005737,GO:0005813,GO:0005815,GO:0005829,GO:0005856,GO:0005886,GO:0005929,GO:0006996,GO:0008104,GO:0008150,GO:0009987,GO:0015630,GO:0016020,GO:0016043,GO:0022607,GO:0030030,GO:0030031,GO:0030154,GO:0031090,GO:0031253,GO:0032502,GO:0032991,GO:0033036,GO:0033365,GO:0034451,GO:0034464,GO:0034613,GO:0035869,GO:0036064,GO:0042995,GO:0043226,GO:0043227,GO:…	-	ko:K19398	-	-	-	-	ko00000,ko03036	-	-	-	PHTB1_C,PHTB1_N
g10022	scaffold_611	395635	434711	-	7217.FBpp0126326	6.44e-30	132	KOG4729@1|root,KOG4729@2759|Eukaryota,39TP9@33154|Opisthokonta,3BH0E@33208|Metazoa,3D2SS@33213|Bilateria,41VNU@6656|Arthropoda,3SJY1@50557|Insecta,44YGP@7147|Diptera,45V5V@7214|Drosophilidae	33208|Metazoa	S	carbohydrate binding	-	-	-	-	-	-	-	-	-	-	-	-	Gal_Lectin
g10026	scaffold_613	18867	20607	-	34740.HMEL001022-PA	1.07e-51	169	2C37F@1|root,2SDDN@2759|Eukaryota,397GX@33154|Opisthokonta,3CBSW@33208|Metazoa,3DT29@33213|Bilateria,42959@6656|Arthropoda,3SYNC@50557|Insecta,447P2@7088|Lepidoptera	33208|Metazoa	S	Developmental protein	-	-	-	ko:K15432	-	-	-	-	ko00000,ko03016	-	-	-	Ashwin
g10027	scaffold_613	22264	68347	+	34740.HMEL001009-PA	7.69e-222	616	2CMB8@1|root,2QPUZ@2759|Eukaryota,39V8M@33154|Opisthokonta,3BAH6@33208|Metazoa,3D227@33213|Bilateria,41XXB@6656|Arthropoda,3SHGJ@50557|Insecta,448DF@7088|Lepidoptera	33208|Metazoa	S	Popeye protein conserved region	-	-	-	ko:K21108	ko04530,map04530	-	-	-	ko00000,ko00001	-	-	-	Popeye
g10034	scaffold_613	465248	468552	-	34740.HMEL003293-PA	8.12e-243	684	2C4Z7@1|root,2QU6V@2759|Eukaryota,38C27@33154|Opisthokonta,3BDK6@33208|Metazoa,3CSMH@33213|Bilateria,41XDK@6656|Arthropoda,3SK2T@50557|Insecta,4432W@7088|Lepidoptera	33208|Metazoa	S	PWWP domain	PWWP2A	GO:0001654,GO:0001667,GO:0001755,GO:0003674,GO:0003682,GO:0005488,GO:0005515,GO:0005575,GO:0005622,GO:0005623,GO:0005634,GO:0006928,GO:0007275,GO:0007423,GO:0008150,GO:0009888,GO:0009987,GO:0014031,GO:0014032,GO:0014033,GO:0016477,GO:0030154,GO:0032501,GO:0032502,GO:0040011,GO:0042393,GO:0043226,GO:0043227,GO:0043229,GO:0043231,GO:0044424,GO:0044464,GO:0048468,GO:0048513,GO:0048731,GO:0048762,GO:…	-	-	-	-	-	-	-	-	-	-	PWWP
g10035	scaffold_613	470406	484609	+	13037.EHJ64162	7.39e-209	580	KOG3767@1|root,KOG3767@2759|Eukaryota,38FD4@33154|Opisthokonta,3B9EI@33208|Metazoa,3CZKI@33213|Bilateria,41W21@6656|Arthropoda,3SJVH@50557|Insecta,446IR@7088|Lepidoptera	33208|Metazoa	S	Tricarboxylate carrier	SFXN2	-	-	-	-	-	-	-	-	-	-	-	Mtc
g10048	scaffold_616	916	1242	+	7029.ACYPI002104-PA	8.89e-29	116	28JAF@1|root,2QRPA@2759|Eukaryota	2759|Eukaryota	S	structural constituent of cell wall	-	-	-	-	-	-	-	-	-	-	-	-	DDE_1
g10071	scaffold_62	154454	155908	-	13037.EHJ65120	7.91e-193	539	KOG2962@1|root,KOG2962@2759|Eukaryota	2759|Eukaryota	S	SREBP signaling pathway	-	-	-	-	-	-	-	-	-	-	-	-	Band_7
g10086	scaffold_62	300666	303685	-	13037.EHJ72944	8.25e-81	244	2A2Q4@1|root,2RY3K@2759|Eukaryota,3A8CV@33154|Opisthokonta,3BUB9@33208|Metazoa,3DAYJ@33213|Bilateria,42195@6656|Arthropoda,3SPGC@50557|Insecta,446GG@7088|Lepidoptera	33208|Metazoa	S	TMIE protein	-	-	-	-	-	-	-	-	-	-	-	-	TMIE
g10087	scaffold_62	304634	306993	+	13037.EHJ72945	1.04e-119	341	COG0432@1|root,KOG3267@2759|Eukaryota,38FBH@33154|Opisthokonta,3BJRU@33208|Metazoa,3D72H@33213|Bilateria,41YXC@6656|Arthropoda,3SJBU@50557|Insecta,446FE@7088|Lepidoptera	33208|Metazoa	S	Uncharacterised protein family UPF0047	-	-	-	-	-	-	-	-	-	-	-	-	UPF0047
g10089	scaffold_62	327522	337570	-	13037.EHJ72946	3.26e-157	492	KOG1721@1|root,KOG1721@2759|Eukaryota,39JKU@33154|Opisthokonta	33154|Opisthokonta	S	zinc finger	-	-	-	-	-	-	-	-	-	-	-	-	zf-AD,zf-C2H2
g1009	scaffold_12	34607	41724	-	7091.BGIBMGA005858-TA	5.85e-50	183	2BZ3V@1|root,2RZ5D@2759|Eukaryota,3A2I4@33154|Opisthokonta,3BQMV@33208|Metazoa,3D7NX@33213|Bilateria,41ZFR@6656|Arthropoda,3SMSB@50557|Insecta,442DP@7088|Lepidoptera	33208|Metazoa	S	MANEC	-	GO:0006109,GO:0008150,GO:0010675,GO:0010906,GO:0019222,GO:0031323,GO:0050789,GO:0050794,GO:0062012,GO:0065007,GO:0080090	-	-	-	-	-	-	-	-	-	-	Ldl_recept_a
g10090	scaffold_621	1696	50409	+	13037.EHJ78960	8.49e-214	607	KOG1721@1|root,KOG1721@2759|Eukaryota,3917A@33154|Opisthokonta,3C6WQ@33208|Metazoa,3DMWD@33213|Bilateria,4275U@6656|Arthropoda,3STJY@50557|Insecta,44958@7088|Lepidoptera	33208|Metazoa	S	Zinc-finger associated domain (zf-AD)	-	-	-	-	-	-	-	-	-	-	-	-	zf-AD
g10091	scaffold_621	23026	24585	+	7091.BGIBMGA008762-TA	6.01e-292	842	KOG1721@1|root,KOG1721@2759|Eukaryota,38BZ9@33154|Opisthokonta,3BA9A@33208|Metazoa,3CT35@33213|Bilateria,41WW3@6656|Arthropoda,3SJ74@50557|Insecta,443XY@7088|Lepidoptera	33208|Metazoa	S	Zinc finger, C2H2 type	-	-	-	ko:K09228,ko:K09229	-	-	-	-	ko00000,ko03000	-	-	-	zf-C2H2,zf-C2H2_2
g10093	scaffold_622	2078	3637	+	7091.BGIBMGA011824-TA	2.2e-74	225	COG0456@1|root,KOG3235@2759|Eukaryota,38C5J@33154|Opisthokonta,3BAQS@33208|Metazoa,3D075@33213|Bilateria,41TK0@6656|Arthropoda,3SJI3@50557|Insecta,445Z7@7088|Lepidoptera	33208|Metazoa	S	N-acetyltransferase activity	NAA10	GO:0000003,GO:0003006,GO:0003674,GO:0003824,GO:0004596,GO:0005575,GO:0005622,GO:0005623,GO:0005634,GO:0005730,GO:0005737,GO:0005829,GO:0005840,GO:0006323,GO:0006325,GO:0006464,GO:0006473,GO:0006474,GO:0006475,GO:0006807,GO:0006996,GO:0007063,GO:0007088,GO:0007276,GO:0007281,GO:0007292,GO:0007346,GO:0008080,GO:0008150,GO:0008152,GO:0009987,GO:0010467,GO:0010564,GO:0010639,GO:0010948,GO:0016043,GO:…	2.3.1.255	ko:K20791	-	-	-	-	ko00000,ko01000,ko03036	-	-	-	Acetyltransf_1
g10094	scaffold_622	5038	5661	-	7091.BGIBMGA011654-TA	2.34e-67	212	2B0B3@1|root,2S07M@2759|Eukaryota,3A77C@33154|Opisthokonta,3BVQ2@33208|Metazoa,3D9TP@33213|Bilateria,420DW@6656|Arthropoda,3SNNQ@50557|Insecta,446Z3@7088|Lepidoptera	33208|Metazoa	S	Tumour suppressing sub-chromosomal transferable candidate 4	-	-	-	-	-	-	-	-	-	-	-	-	TSSC4
g10095	scaffold_622	32645	33856	+	7091.BGIBMGA011825-TA	2.78e-220	615	KOG2075@1|root,KOG2075@2759|Eukaryota,3A6S9@33154|Opisthokonta,3BSMZ@33208|Metazoa,3D9NT@33213|Bilateria,420S9@6656|Arthropoda,3SMCZ@50557|Insecta,441S5@7088|Lepidoptera	33208|Metazoa	S	BTB And C-terminal Kelch	-	GO:0000151,GO:0003674,GO:0005488,GO:0005515,GO:0005575,GO:0005622,GO:0005623,GO:0005737,GO:0005829,GO:0006508,GO:0006511,GO:0006807,GO:0007275,GO:0007399,GO:0008150,GO:0008152,GO:0009056,GO:0009057,GO:0009987,GO:0010498,GO:0019005,GO:0019222,GO:0019538,GO:0019899,GO:0019941,GO:0022008,GO:0030154,GO:0030162,GO:0030163,GO:0031461,GO:0031625,GO:0032501,GO:0032502,GO:0032991,GO:0043161,GO:0043170,GO:…	-	ko:K10477	-	-	-	-	ko00000,ko04121	-	-	-	BACK,BTB
g10097	scaffold_622	130465	133220	+	7091.BGIBMGA011826-TA	2.82e-120	355	KOG4053@1|root,KOG4053@2759|Eukaryota,38FYU@33154|Opisthokonta,3BFAT@33208|Metazoa,3D23Q@33213|Bilateria,420HM@6656|Arthropoda,3SNGU@50557|Insecta,4422Q@7088|Lepidoptera	33208|Metazoa	S	Ataxin-1 and HBP1 module (AXH)	ATXN1	GO:0000122,GO:0001894,GO:0001895,GO:0002009,GO:0002165,GO:0003002,GO:0003008,GO:0003674,GO:0003676,GO:0003682,GO:0003723,GO:0003727,GO:0005488,GO:0005515,GO:0005575,GO:0005622,GO:0005623,GO:0005634,GO:0005654,GO:0005730,GO:0005737,GO:0005829,GO:0006139,GO:0006355,GO:0006357,GO:0006396,GO:0006725,GO:0006807,GO:0006810,GO:0006913,GO:0007154,GO:0007165,GO:0007166,GO:0007267,GO:0007268,GO:0007275,GO:…	-	-	-	-	-	-	-	-	-	-	AXH
g1010	scaffold_12	59148	62090	+	13037.EHJ72737	8.01e-61	192	KOG0824@1|root,KOG0824@2759|Eukaryota,3A24Q@33154|Opisthokonta,3BG6K@33208|Metazoa,3D4U3@33213|Bilateria,41ZZM@6656|Arthropoda,3SZ7H@50557|Insecta,447EW@7088|Lepidoptera	33208|Metazoa	S	Protein phosphatase 1 regulatory subunit	PPP1R14B	GO:0002376,GO:0003674,GO:0004857,GO:0006950,GO:0006952,GO:0006955,GO:0008150,GO:0010921,GO:0019208,GO:0019212,GO:0019220,GO:0019222,GO:0019888,GO:0030234,GO:0031323,GO:0031399,GO:0032268,GO:0035303,GO:0035304,GO:0043086,GO:0043666,GO:0044092,GO:0045087,GO:0050789,GO:0050790,GO:0050794,GO:0050896,GO:0051171,GO:0051174,GO:0051246,GO:0051336,GO:0060255,GO:0065007,GO:0065009,GO:0080090,GO:0098772	-	ko:K17555	-	-	-	-	ko00000,ko01009	-	-	-	PP1_inhibitor
g10104	scaffold_622	265356	265997	+	34740.HMEL017910-PA	2.48e-118	342	KOG1944@1|root,KOG1944@2759|Eukaryota,3A1P3@33154|Opisthokonta,3BQPN@33208|Metazoa,3D7EB@33213|Bilateria,41Z89@6656|Arthropoda,3SMKU@50557|Insecta,443UC@7088|Lepidoptera	33208|Metazoa	S	Mpv17 / PMP22 family	-	GO:0005575,GO:0005622,GO:0005623,GO:0005737,GO:0005739,GO:0006996,GO:0008150,GO:0009987,GO:0016043,GO:0022607,GO:0022613,GO:0022618,GO:0034622,GO:0042254,GO:0042255,GO:0043226,GO:0043227,GO:0043229,GO:0043231,GO:0043933,GO:0044085,GO:0044424,GO:0044444,GO:0044464,GO:0061668,GO:0065003,GO:0070925,GO:0071826,GO:0071840	-	ko:K13348	ko04146,map04146	-	-	-	ko00000,ko00001	-	-	-	Mpv17_PMP22
g10105	scaffold_622	266526	272035	-	13037.EHJ66719	0	896	COG1808@1|root,2QWS6@2759|Eukaryota,39RZA@33154|Opisthokonta,3BK09@33208|Metazoa,3D5DD@33213|Bilateria,41UK3@6656|Arthropoda,3SJUN@50557|Insecta,443QH@7088|Lepidoptera	33208|Metazoa	S	Domain of unknown function (DUF389)	-	-	-	-	-	-	-	-	-	-	-	-	DUF389
g10106	scaffold_622	274453	299367	-	136037.KDR09916	6.52e-106	344	COG1808@1|root,2QWS6@2759|Eukaryota,39RZA@33154|Opisthokonta,3BK09@33208|Metazoa,3D5DD@33213|Bilateria,41UK3@6656|Arthropoda,3SI45@50557|Insecta	33208|Metazoa	S	Domain of unknown function (DUF389)	-	GO:0007275,GO:0007399,GO:0008150,GO:0009987,GO:0022008,GO:0030154,GO:0032501,GO:0032502,GO:0048731,GO:0048856,GO:0048869	-	-	-	-	-	-	-	-	-	-	DUF389
g10118	scaffold_623	122642	135497	-	13037.EHJ66425	6.04e-110	351	KOG1721@1|root,KOG1721@2759|Eukaryota,38F4D@33154|Opisthokonta,3BGAZ@33208|Metazoa,3CSVK@33213|Bilateria,41XG5@6656|Arthropoda,3SM6G@50557|Insecta,447QZ@7088|Lepidoptera	33208|Metazoa	S	Zinc finger, C2H2 type	ZXDC	GO:0000981,GO:0003674,GO:0003700,GO:0005488,GO:0005515,GO:0006355,GO:0006357,GO:0008150,GO:0009889,GO:0009891,GO:0009893,GO:0010468,GO:0010556,GO:0010557,GO:0010604,GO:0010628,GO:0019219,GO:0019222,GO:0019904,GO:0030275,GO:0031323,GO:0031325,GO:0031326,GO:0031328,GO:0045893,GO:0045935,GO:0048518,GO:0048522,GO:0050789,GO:0050794,GO:0051171,GO:0051173,GO:0051252,GO:0051254,GO:0060255,GO:0065007,GO:…	-	-	-	-	-	-	-	-	-	-	zf-C2H2
g10122	scaffold_623	166092	167127	+	13037.EHJ66422	6.01e-70	224	KOG3975@1|root,KOG3975@2759|Eukaryota,38IMC@33154|Opisthokonta,3BDYN@33208|Metazoa,3CRIR@33213|Bilateria,41YTE@6656|Arthropoda,3SKRK@50557|Insecta,449X5@7088|Lepidoptera	33208|Metazoa	S	Pfam:DUF2305	C2orf43	GO:0003674,GO:0003824,GO:0005575,GO:0005622,GO:0005623,GO:0005737,GO:0005783,GO:0005811,GO:0006996,GO:0008150,GO:0009987,GO:0010876,GO:0012505,GO:0016043,GO:0016298,GO:0016787,GO:0016788,GO:0019915,GO:0030154,GO:0030730,GO:0032502,GO:0033036,GO:0034389,GO:0043226,GO:0043227,GO:0043228,GO:0043229,GO:0043231,GO:0043232,GO:0044424,GO:0044444,GO:0044464,GO:0048869,GO:0051179,GO:0051235,GO:0065007,GO:…	-	-	-	-	-	-	-	-	-	-	LIDHydrolase
g10123	scaffold_623	172449	180105	-	13037.EHJ66420	2.36e-215	593	COG1073@1|root,KOG1552@2759|Eukaryota,38BRA@33154|Opisthokonta,3B98R@33208|Metazoa,3CX2I@33213|Bilateria,41X1V@6656|Arthropoda,3SIHY@50557|Insecta,44546@7088|Lepidoptera	33208|Metazoa	S	Serine aminopeptidase, S33	ABHD17B	GO:0002084,GO:0003008,GO:0003674,GO:0003824,GO:0005575,GO:0005622,GO:0005623,GO:0005737,GO:0005768,GO:0005886,GO:0006464,GO:0006497,GO:0006807,GO:0006950,GO:0007610,GO:0007611,GO:0007612,GO:0008104,GO:0008150,GO:0008152,GO:0008306,GO:0008474,GO:0009056,GO:0009057,GO:0009058,GO:0009059,GO:0009605,GO:0009987,GO:0009991,GO:0010008,GO:0012505,GO:0014069,GO:0016020,GO:0016787,GO:0016788,GO:0016790,GO:…	-	ko:K09208	-	-	-	-	ko00000,ko03000	-	-	-	Hydrolase_4
g10124	scaffold_623	185854	189312	-	13037.EHJ66419	9.08e-171	493	KOG0274@1|root,KOG0274@2759|Eukaryota,38GPP@33154|Opisthokonta,3BH8E@33208|Metazoa,3CZGF@33213|Bilateria,41YS1@6656|Arthropoda,3SM35@50557|Insecta,444UB@7088|Lepidoptera	33208|Metazoa	S	WD40 repeats	FBXW9	GO:0000209,GO:0001505,GO:0003008,GO:0003674,GO:0003824,GO:0004842,GO:0005575,GO:0005622,GO:0005623,GO:0005737,GO:0005829,GO:0006464,GO:0006807,GO:0006810,GO:0006836,GO:0006887,GO:0006903,GO:0006937,GO:0007154,GO:0007267,GO:0007268,GO:0007269,GO:0007275,GO:0007399,GO:0007600,GO:0007610,GO:0007638,GO:0008150,GO:0008152,GO:0009581,GO:0009582,GO:0009605,GO:0009612,GO:0009628,GO:0009966,GO:0009967,GO:…	-	ko:K10265	-	-	-	-	ko00000,ko04121	-	-	-	F-box-like,WD40
g10129	scaffold_624	217678	219088	-	13037.EHJ75997	2.46e-54	172	KOG4168@1|root,KOG4168@2759|Eukaryota,3924H@33154|Opisthokonta,3C7JH@33208|Metazoa,3DNJR@33213|Bilateria,42BA0@6656|Arthropoda,3SU8X@50557|Insecta,44AT9@7088|Lepidoptera	33208|Metazoa	S	RNA polymerase Rpb4	-	-	-	-	-	-	-	-	-	-	-	-	RNA_pol_Rpb4
g10132	scaffold_624	223544	224704	+	13037.EHJ75994	4.81e-144	421	KOG2945@1|root,KOG2945@2759|Eukaryota,38FFW@33154|Opisthokonta,3BEJZ@33208|Metazoa,3CXCU@33213|Bilateria,41ZK4@6656|Arthropoda,3SMS2@50557|Insecta,443X2@7088|Lepidoptera	33208|Metazoa	S	Hyaluronan / mRNA binding family	SERBP1	GO:0003674,GO:0003676,GO:0003723,GO:0003729,GO:0003730,GO:0005488,GO:0005515,GO:0005575,GO:0005622,GO:0005623,GO:0005634,GO:0005694,GO:0005700,GO:0005701,GO:0005703,GO:0005737,GO:0005829,GO:0005886,GO:0006325,GO:0006355,GO:0006464,GO:0006479,GO:0006807,GO:0006996,GO:0008150,GO:0008152,GO:0008213,GO:0009889,GO:0009892,GO:0009894,GO:0009987,GO:0010369,GO:0010468,GO:0010556,GO:0010605,GO:0010608,GO:…	-	ko:K13199	-	-	-	-	ko00000,ko03041	-	-	-	HABP4_PAI-RBP1,IHABP4_N
g10135	scaffold_6244	16	2835	+	400682.PAC_15714283	2.3e-231	711	2CMP4@1|root,2QR56@2759|Eukaryota,39VQX@33154|Opisthokonta,3BR69@33208|Metazoa	33208|Metazoa	S	Pao retrotransposon peptidase	-	-	-	-	-	-	-	-	-	-	-	-	Peptidase_A17,rve
g10136	scaffold_625	13914	14798	-	32507.XP_006791811.1	1.97e-81	262	29BXC@1|root,2RJ0S@2759|Eukaryota,39TVF@33154|Opisthokonta,3BJHD@33208|Metazoa,3D3GJ@33213|Bilateria,48CA5@7711|Chordata,493QF@7742|Vertebrata,49VEW@7898|Actinopterygii	33208|Metazoa	S	Transposase IS4	-	-	-	-	-	-	-	-	-	-	-	-	DDE_Tnp_1_7
g1015	scaffold_120	54139	127449	-	7091.BGIBMGA001328-TA	4.69e-193	553	2AA9A@1|root,2S9CW@2759|Eukaryota,3AA8N@33154|Opisthokonta,3BUP6@33208|Metazoa,3DBJF@33213|Bilateria,42118@6656|Arthropoda,3SNAN@50557|Insecta,441HP@7088|Lepidoptera	33208|Metazoa	S	chitin binding. It is involved in the biological process described with chitin metabolic process	-	-	-	-	-	-	-	-	-	-	-	-	CBM_14
g10156	scaffold_628	64209	91988	-	13037.EHJ66354	2.18e-67	238	2D00Y@1|root,2SCD3@2759|Eukaryota,397PR@33154|Opisthokonta,3CBZE@33208|Metazoa,3DT95@33213|Bilateria,429BZ@6656|Arthropoda,3SXPA@50557|Insecta,449E3@7088|Lepidoptera	33208|Metazoa	S	Wiskott Aldrich syndrome homology region 2	-	-	-	ko:K19475	ko04144,map04144	-	-	-	ko00000,ko00001,ko04131	-	-	-	WH2
g10159	scaffold_628	115931	124837	+	7091.BGIBMGA014137-TA	1.53e-85	280	KOG1721@1|root,KOG1721@2759|Eukaryota,38VNZ@33154|Opisthokonta,3C5YR@33208|Metazoa,3DM0N@33213|Bilateria,428QM@6656|Arthropoda,3SY6K@50557|Insecta,446SU@7088|Lepidoptera	33208|Metazoa	S	zinc finger	-	-	-	-	-	-	-	-	-	-	-	-	zf-C2H2
g10160	scaffold_628	128321	135918	+	7091.BGIBMGA014137-TA	4.73e-94	303	KOG1721@1|root,KOG1721@2759|Eukaryota,38VNZ@33154|Opisthokonta,3C5YR@33208|Metazoa,3DM0N@33213|Bilateria,428QM@6656|Arthropoda,3SY6K@50557|Insecta,446SU@7088|Lepidoptera	33208|Metazoa	S	zinc finger	-	-	-	-	-	-	-	-	-	-	-	-	zf-C2H2
g10161	scaffold_628	143619	155034	-	7091.BGIBMGA014100-TA	1.91e-93	273	KOG3399@1|root,KOG3399@2759|Eukaryota,3A5P7@33154|Opisthokonta,3BQJK@33208|Metazoa,3D7R2@33213|Bilateria,41ZHS@6656|Arthropoda,3SMHU@50557|Insecta,447NS@7088|Lepidoptera	33208|Metazoa	S	Belongs to the yippee family	YPEL2	-	-	-	-	-	-	-	-	-	-	-	Yippee-Mis18
g10168	scaffold_629	39851	40249	-	34740.HMEL005479-PA	3.5e-84	249	KOG4349@1|root,KOG4349@2759|Eukaryota,39WPH@33154|Opisthokonta,3BQVA@33208|Metazoa,3DA5Y@33213|Bilateria,42A0B@6656|Arthropoda,3SZFG@50557|Insecta,446NP@7088|Lepidoptera	33208|Metazoa	S	Putative transmembrane protein 170	TMEM170B	GO:0005575,GO:0005622,GO:0005623,GO:0005634,GO:0005635,GO:0005737,GO:0005783,GO:0005789,GO:0005886,GO:0006996,GO:0006997,GO:0006998,GO:0006999,GO:0007029,GO:0008150,GO:0009966,GO:0009968,GO:0009987,GO:0010256,GO:0010646,GO:0010648,GO:0012505,GO:0016020,GO:0016043,GO:0022607,GO:0023051,GO:0023057,GO:0030111,GO:0030178,GO:0031967,GO:0031975,GO:0031984,GO:0034622,GO:0042175,GO:0043226,GO:0043227,GO:…	-	-	-	-	-	-	-	-	-	-	Tmemb_170
g10172	scaffold_629	148220	157143	-	13037.EHJ65978	2.98e-61	209	2FAWV@1|root,2TC41@2759|Eukaryota,397I4@33154|Opisthokonta,3CBU2@33208|Metazoa,3DT3H@33213|Bilateria,42968@6656|Arthropoda,3SYPD@50557|Insecta,447QT@7088|Lepidoptera	33208|Metazoa	S	Myb/SANT-like DNA-binding domain	-	-	-	-	-	-	-	-	-	-	-	-	Myb_DNA-bind_5
g10174	scaffold_63	103492	128328	-	13037.EHJ69284	2.99e-235	655	2BWNV@1|root,2RFAV@2759|Eukaryota,39TMW@33154|Opisthokonta,3BFFR@33208|Metazoa,3CSD3@33213|Bilateria,41U5J@6656|Arthropoda,3SIKU@50557|Insecta,442G2@7088|Lepidoptera	33208|Metazoa	S	Serpentine type 7TM GPCR chemoreceptor Srw	dmsr-8	GO:0001653,GO:0003674,GO:0004888,GO:0004930,GO:0005575,GO:0007154,GO:0007165,GO:0007186,GO:0007218,GO:0008150,GO:0008188,GO:0008528,GO:0009987,GO:0016020,GO:0016021,GO:0023052,GO:0031224,GO:0038023,GO:0044425,GO:0046662,GO:0048519,GO:0048521,GO:0050789,GO:0050794,GO:0050795,GO:0050896,GO:0051239,GO:0051241,GO:0051716,GO:0060089,GO:0065007,GO:1901045,GO:2000241,GO:2000242	-	-	-	-	-	-	-	-	-	-	7TM_GPCR_Srw
g10187	scaffold_6324	696	1652	-	7029.ACYPI41603-PA	4.3e-95	316	2CMP4@1|root,2QR56@2759|Eukaryota,39VQX@33154|Opisthokonta,3BR69@33208|Metazoa,3D755@33213|Bilateria,4230R@6656|Arthropoda,3T00U@50557|Insecta	33208|Metazoa	S	Pao retrotransposon peptidase	-	-	-	-	-	-	-	-	-	-	-	-	rve
g10190	scaffold_633	96485	118169	-	13037.EHJ76381	1.28e-161	479	KOG1721@1|root,KOG1721@2759|Eukaryota,39TAF@33154|Opisthokonta,3BG5I@33208|Metazoa,3CZN0@33213|Bilateria,41ZQF@6656|Arthropoda,3SISW@50557|Insecta,447ZN@7088|Lepidoptera	33208|Metazoa	S	Zinc finger, C2H2 type	-	GO:0000003,GO:0000228,GO:0000280,GO:0003674,GO:0003676,GO:0003677,GO:0003682,GO:0005488,GO:0005575,GO:0005622,GO:0005623,GO:0005634,GO:0005694,GO:0005737,GO:0006325,GO:0006355,GO:0006357,GO:0006996,GO:0006997,GO:0007049,GO:0007143,GO:0007276,GO:0007292,GO:0007338,GO:0008150,GO:0009566,GO:0009889,GO:0009987,GO:0010468,GO:0010556,GO:0016043,GO:0019219,GO:0019222,GO:0019953,GO:0022402,GO:0022412,GO:…	-	-	-	-	-	-	-	-	-	-	BTB,zf-C2H2
g10195	scaffold_635	280144	293817	-	7091.BGIBMGA003314-TA	0	1288	KOG2514@1|root,KOG2514@2759|Eukaryota,38BGH@33154|Opisthokonta,3B9GR@33208|Metazoa,3CS29@33213|Bilateria,41XT9@6656|Arthropoda,3SJKS@50557|Insecta,444FZ@7088|Lepidoptera	33208|Metazoa	S	Dimerisation domain of Ca+-activated chloride-channel, anoctamin	ANO1	GO:0002791,GO:0002793,GO:0003008,GO:0003674,GO:0005215,GO:0005216,GO:0005227,GO:0005229,GO:0005244,GO:0005247,GO:0005253,GO:0005254,GO:0005261,GO:0005488,GO:0005515,GO:0005575,GO:0005622,GO:0005623,GO:0005634,GO:0005654,GO:0005886,GO:0005929,GO:0006810,GO:0006811,GO:0006812,GO:0006820,GO:0006821,GO:0006950,GO:0006952,GO:0007154,GO:0007165,GO:0007186,GO:0007200,GO:0007275,GO:0007600,GO:0008150,GO:…	-	ko:K19480,ko:K19496,ko:K19497,ko:K19499	ko04740,map04740	-	-	-	ko00000,ko00001,ko04040	1.A.17.1.1,1.A.17.1.2,1.A.17.1.21,1.A.17.1.22,1.A.17.1.23,1.A.17.1.3	-	-	Anoct_dimer,Anoctamin
g10199	scaffold_635	338333	349063	-	7091.BGIBMGA003312-TA	6.56e-208	594	KOG4373@1|root,KOG4373@2759|Eukaryota,38UPI@33154|Opisthokonta,3BBC3@33208|Metazoa,3CS8D@33213|Bilateria,41Y79@6656|Arthropoda,3SIAU@50557|Insecta,442JX@7088|Lepidoptera	33208|Metazoa	S	It is involved in the biological process described with nucleobase-containing compound metabolic process	EXD2	GO:0000175,GO:0000724,GO:0000725,GO:0000729,GO:0003674,GO:0003824,GO:0004518,GO:0004527,GO:0004529,GO:0004532,GO:0004536,GO:0004540,GO:0005575,GO:0005622,GO:0005623,GO:0005634,GO:0005737,GO:0005739,GO:0006139,GO:0006259,GO:0006281,GO:0006302,GO:0006310,GO:0006417,GO:0006725,GO:0006807,GO:0006950,GO:0006974,GO:0008150,GO:0008152,GO:0008296,GO:0008297,GO:0008310,GO:0008408,GO:0009889,GO:0009891,GO:…	3.1.11.1	ko:K20777	-	-	-	-	ko00000,ko01000,ko03400	-	-	-	DNA_pol_A_exo1
g1020	scaffold_120	201766	202788	-	13037.EHJ75578	1.58e-118	352	28JWQ@1|root,2QSAV@2759|Eukaryota,39S65@33154|Opisthokonta,3BAPG@33208|Metazoa,3CX1C@33213|Bilateria,41Z9T@6656|Arthropoda,3SMUS@50557|Insecta,4416Z@7088|Lepidoptera	33208|Metazoa	S	Ribonuclease P 40kDa (Rpp40) subunit	RPP40	GO:0000966,GO:0001682,GO:0003674,GO:0003824,GO:0004518,GO:0004519,GO:0004521,GO:0004526,GO:0004540,GO:0004549,GO:0005575,GO:0005622,GO:0005623,GO:0005634,GO:0005654,GO:0005655,GO:0005730,GO:0006139,GO:0006396,GO:0006399,GO:0006725,GO:0006807,GO:0008033,GO:0008150,GO:0008152,GO:0009987,GO:0010467,GO:0016070,GO:0016787,GO:0016788,GO:0016891,GO:0016893,GO:0030677,GO:0030681,GO:0031974,GO:0031981,GO:…	3.1.26.5	ko:K14530	ko03008,ko03013,map03008,map03013	-	-	-	ko00000,ko00001,ko01000,ko03009,ko03016,ko03029	-	-	-	Ribonuc_P_40
g10201	scaffold_635	354542	357364	-	34740.HMEL010878-PA	7.43e-126	365	KOG4798@1|root,KOG4798@2759|Eukaryota,3A6X0@33154|Opisthokonta,3BSS1@33208|Metazoa,3D9XR@33213|Bilateria,420DM@6656|Arthropoda,3SP1C@50557|Insecta,441CN@7088|Lepidoptera	33208|Metazoa	S	Component of the MICOS complex, a large protein complex of the mitochondrial inner membrane that plays crucial roles in the maintenance of crista junctions, inner membrane architecture, and formation of contact sites to the outer membrane	-	-	-	-	-	-	-	-	-	-	-	-	ApoO
g10209	scaffold_637	146110	157759	+	13037.EHJ78728	0	1298	28JPQ@1|root,2QS30@2759|Eukaryota,393PC@33154|Opisthokonta,3BGXB@33208|Metazoa,3D1DN@33213|Bilateria,41Y1N@6656|Arthropoda,3SK61@50557|Insecta,444Y2@7088|Lepidoptera	33208|Metazoa	S	transcription cofactor activity	SUPT20H	GO:0000123,GO:0000124,GO:0001650,GO:0003674,GO:0003712,GO:0005575,GO:0005622,GO:0005623,GO:0005634,GO:0005654,GO:0005730,GO:0006109,GO:0006111,GO:0006325,GO:0006355,GO:0006357,GO:0006464,GO:0006473,GO:0006475,GO:0006807,GO:0006996,GO:0008150,GO:0008152,GO:0009889,GO:0009891,GO:0009893,GO:0009987,GO:0010468,GO:0010556,GO:0010557,GO:0010604,GO:0010628,GO:0010675,GO:0010676,GO:0010906,GO:0010907,GO:…	-	ko:K21245	ko04140,map04140	-	-	-	ko00000,ko00001,ko03036	-	-	-	Spt20
g1021	scaffold_120	204585	207806	-	7091.BGIBMGA001325-TA	2.47e-52	171	2FADV@1|root,2TBKI@2759|Eukaryota,396VQ@33154|Opisthokonta,3CB7E@33208|Metazoa,3DSG5@33213|Bilateria,428JB@6656|Arthropoda,3SY2T@50557|Insecta,446G8@7088|Lepidoptera	33208|Metazoa	S	Juvenile hormone binding protein domains in insects.	-	-	-	-	-	-	-	-	-	-	-	-	JHBP
g1022	scaffold_1200	3502	7101	+	34740.HMEL009599-PA	0	1452	KOG1894@1|root,KOG4732@1|root,KOG1894@2759|Eukaryota,KOG4732@2759|Eukaryota,38D2N@33154|Opisthokonta,3BFTB@33208|Metazoa,3CS6U@33213|Bilateria,41UZD@6656|Arthropoda,3SIGI@50557|Insecta,449HB@7088|Lepidoptera	33208|Metazoa	S	RPAP1-like, N-terminal	RPAP1	GO:0005575,GO:0005622,GO:0005623,GO:0005634,GO:0005737,GO:0006139,GO:0006351,GO:0006366,GO:0006725,GO:0006807,GO:0008150,GO:0008152,GO:0009058,GO:0009059,GO:0009987,GO:0010467,GO:0016070,GO:0018130,GO:0019438,GO:0030880,GO:0032774,GO:0032991,GO:0034641,GO:0034645,GO:0034654,GO:0043170,GO:0043226,GO:0043227,GO:0043229,GO:0043231,GO:0044237,GO:0044238,GO:0044249,GO:0044260,GO:0044271,GO:0044424,GO:…	-	ko:K19496,ko:K20826	-	-	-	-	ko00000,ko03021,ko04040	1.A.17.1.1,1.A.17.1.22	-	-	RPAP1_C,RPAP1_N
g10239	scaffold_642	298191	299453	-	7425.NV15429-PA	1.07e-59	218	2CMP4@1|root,2QR56@2759|Eukaryota,39VQX@33154|Opisthokonta,3BR69@33208|Metazoa,3D755@33213|Bilateria,4230R@6656|Arthropoda,3T012@50557|Insecta,46MK3@7399|Hymenoptera	33208|Metazoa	S	Pao retrotransposon peptidase	-	-	-	-	-	-	-	-	-	-	-	-	Peptidase_A17
g10246	scaffold_644	63690	65485	+	34740.HMEL014190-PA	4.84e-128	382	2E2DE@1|root,2S9MC@2759|Eukaryota,3A933@33154|Opisthokonta,3BVCI@33208|Metazoa,3DBPP@33213|Bilateria,420YN@6656|Arthropoda,3SPRS@50557|Insecta,4418Z@7088|Lepidoptera	33208|Metazoa	S	Domain of unknown function (DUF4779)	-	-	-	-	-	-	-	-	-	-	-	-	DUF4779
g10251	scaffold_644	112031	112732	+	7091.BGIBMGA011425-TA	1.28e-131	377	KOG2723@1|root,KOG2723@2759|Eukaryota,39W88@33154|Opisthokonta,3BJQK@33208|Metazoa,3CZKF@33213|Bilateria,41WDP@6656|Arthropoda,3SKA1@50557|Insecta,44ATY@7088|Lepidoptera	33208|Metazoa	S	It is involved in the biological process described with protein homooligomerization	KCTD16	GO:0000003,GO:0002118,GO:0002121,GO:0005575,GO:0005623,GO:0005886,GO:0007610,GO:0007617,GO:0007618,GO:0007619,GO:0008049,GO:0008150,GO:0008277,GO:0009966,GO:0010646,GO:0016020,GO:0019098,GO:0019953,GO:0022414,GO:0023051,GO:0030431,GO:0032501,GO:0032504,GO:0032991,GO:0040012,GO:0040013,GO:0042734,GO:0043235,GO:0044425,GO:0044456,GO:0044459,GO:0044464,GO:0044703,GO:0045202,GO:0045211,GO:0048519,GO:…	-	ko:K21918	-	-	-	-	ko00000,ko04121	-	-	-	BTB_2
g10253	scaffold_644	127331	136577	+	34740.HMEL014195-PA	0	1027	KOG1043@1|root,KOG1043@2759|Eukaryota,38BQV@33154|Opisthokonta,3BAR9@33208|Metazoa,3CRNW@33213|Bilateria,41W7I@6656|Arthropoda,3SJ1I@50557|Insecta,443R2@7088|Lepidoptera	33208|Metazoa	S	LETM1-like protein	LETM1	GO:0001505,GO:0001666,GO:0003674,GO:0005215,GO:0005432,GO:0005451,GO:0005488,GO:0005509,GO:0005575,GO:0005622,GO:0005623,GO:0005737,GO:0005739,GO:0005740,GO:0005743,GO:0006810,GO:0006811,GO:0006812,GO:0006813,GO:0006814,GO:0006816,GO:0006836,GO:0006839,GO:0006851,GO:0006873,GO:0006874,GO:0006875,GO:0006950,GO:0006996,GO:0007005,GO:0007006,GO:0007007,GO:0007154,GO:0007204,GO:0007267,GO:0007268,GO:…	-	ko:K17800	ko04139,map04139	-	-	-	ko00000,ko00001,ko02000,ko03029	2.A.97.1	-	-	LETM1
g10255	scaffold_644	252460	255873	+	34740.HMEL014198-PA	1.07e-145	421	2CJI9@1|root,2QWFS@2759|Eukaryota,39UA9@33154|Opisthokonta,3BM4W@33208|Metazoa,3CRUZ@33213|Bilateria,41TX1@6656|Arthropoda,3SIPJ@50557|Insecta,443W2@7088|Lepidoptera	33208|Metazoa	S	Fez1	LZTS2	GO:0001655,GO:0001822,GO:0003674,GO:0005488,GO:0005515,GO:0005575,GO:0005622,GO:0005623,GO:0005737,GO:0005815,GO:0005829,GO:0005856,GO:0005886,GO:0007154,GO:0007165,GO:0007166,GO:0007267,GO:0007275,GO:0007399,GO:0008150,GO:0008285,GO:0009966,GO:0009968,GO:0009987,GO:0010646,GO:0010648,GO:0010769,GO:0010941,GO:0010942,GO:0010975,GO:0014069,GO:0015630,GO:0016020,GO:0016043,GO:0016055,GO:0019904,GO:…	-	-	-	-	-	-	-	-	-	-	Fez1
g10263	scaffold_645	69900	70328	-	6669.EFX72159	1.56e-08	57.8	2E258@1|root,2S9DQ@2759|Eukaryota,3A9D9@33154|Opisthokonta,3CPC0@33208|Metazoa,3DBBE@33213|Bilateria,421JX@6656|Arthropoda	33208|Metazoa	S	Domain of unknown function (DUF4604)	KIAA1143	-	-	-	-	-	-	-	-	-	-	-	DUF4604
g10265	scaffold_645	100536	101108	-	7070.TC010748-PA	3.88e-50	176	2CXRP@1|root,2RZ9M@2759|Eukaryota,3A84X@33154|Opisthokonta,3BTAV@33208|Metazoa,3DA8J@33213|Bilateria,429U5@6656|Arthropoda,3SP0B@50557|Insecta	33208|Metazoa	S	DDE superfamily endonuclease	-	GO:0005575,GO:0005622,GO:0005623,GO:0005634,GO:0043226,GO:0043227,GO:0043229,GO:0043231,GO:0044424,GO:0044464	-	-	-	-	-	-	-	-	-	-	DDE_3
g10267	scaffold_646	4929	6376	+	13037.EHJ63397	2.71e-140	397	28MII@1|root,2QU22@2759|Eukaryota,39XXF@33154|Opisthokonta,3CNP3@33208|Metazoa,3E4UU@33213|Bilateria,41UNT@6656|Arthropoda,3SMAG@50557|Insecta,442Z7@7088|Lepidoptera	33208|Metazoa	S	Group XII secretory phospholipase A2 precursor (PLA2G12)	PLA2G12A	-	3.1.1.4	ko:K01047	ko00564,ko00565,ko00590,ko00591,ko00592,ko01100,ko01110,ko04014,ko04270,ko04972,ko04975,map00564,map00565,map00590,map00591,map00592,map01100,map01110,map04014,map04270,map04972,map04975	-	R01315,R01317,R02053,R07064,R07379,R07387,R07859	RC00037,RC00094	ko00000,ko00001,ko01000,ko03036	-	-	-	PLA2G12
g10269	scaffold_646	18799	25409	+	13037.EHJ63399	5.56e-151	468	2E4FC@1|root,2SBC0@2759|Eukaryota,3A9H9@33154|Opisthokonta,3BUBH@33208|Metazoa,3DASY@33213|Bilateria,4214J@6656|Arthropoda,3SPEV@50557|Insecta,446MC@7088|Lepidoptera	33208|Metazoa	S	It is involved in the biological process described with cellularization	Sry-alpha	GO:0000910,GO:0000912,GO:0000915,GO:0003674,GO:0003779,GO:0005488,GO:0005515,GO:0005575,GO:0005622,GO:0005623,GO:0005737,GO:0005829,GO:0005886,GO:0006996,GO:0007010,GO:0007015,GO:0007049,GO:0007275,GO:0007349,GO:0008092,GO:0008150,GO:0009653,GO:0009987,GO:0016020,GO:0016043,GO:0022402,GO:0022607,GO:0030029,GO:0030036,GO:0030865,GO:0030866,GO:0031032,GO:0032153,GO:0032154,GO:0032155,GO:0032501,GO:…	-	-	-	-	-	-	-	-	-	-	Serendipity_A
g1028	scaffold_1200	102257	112006	+	7091.BGIBMGA013087-TA	2.15e-177	508	COG1723@1|root,KOG2861@2759|Eukaryota,38RKJ@33154|Opisthokonta,3BH2P@33208|Metazoa,3CY6U@33213|Bilateria,41YI6@6656|Arthropoda,3SISH@50557|Insecta,441I8@7088|Lepidoptera	33208|Metazoa	S	Uncharacterised ACR, YagE family COG1723	RMND1	GO:0005575,GO:0005622,GO:0005623,GO:0005737,GO:0005739,GO:0006417,GO:0008150,GO:0009889,GO:0009891,GO:0009893,GO:0010468,GO:0010556,GO:0010557,GO:0010604,GO:0010608,GO:0010628,GO:0019222,GO:0031323,GO:0031325,GO:0031326,GO:0031328,GO:0032268,GO:0032270,GO:0034248,GO:0034250,GO:0043226,GO:0043227,GO:0043229,GO:0043231,GO:0044424,GO:0044444,GO:0044464,GO:0045727,GO:0048518,GO:0048522,GO:0050789,GO:…	-	-	-	-	-	-	-	-	-	-	DUF155
g10281	scaffold_648	39485	41434	-	7091.BGIBMGA007864-TA	3.98e-110	338	KOG1721@1|root,KOG1721@2759|Eukaryota,38FYE@33154|Opisthokonta,3BJB2@33208|Metazoa,3D31F@33213|Bilateria,41VU1@6656|Arthropoda,3SKYG@50557|Insecta,4459K@7088|Lepidoptera	33208|Metazoa	S	Zinc finger, C2H2 type	GLIS2	GO:0000122,GO:0000976,GO:0000977,GO:0000981,GO:0000982,GO:0001012,GO:0001067,GO:0001077,GO:0001228,GO:0001655,GO:0001822,GO:0003674,GO:0003676,GO:0003677,GO:0003690,GO:0003700,GO:0005488,GO:0005575,GO:0005622,GO:0005623,GO:0005634,GO:0005654,GO:0005667,GO:0005737,GO:0005929,GO:0006139,GO:0006351,GO:0006355,GO:0006357,GO:0006366,GO:0006725,GO:0006807,GO:0006950,GO:0007154,GO:0007275,GO:0007584,GO:…	-	ko:K09233	-	-	-	-	ko00000,ko03000	-	-	-	zf-C2H2
g10286	scaffold_649	22627	23082	-	13037.EHJ72934	2.41e-51	172	2B1WH@1|root,2S0BD@2759|Eukaryota,3A1YK@33154|Opisthokonta,3BPKE@33208|Metazoa,3D9HA@33213|Bilateria,420RI@6656|Arthropoda,3SNXJ@50557|Insecta,444DS@7088|Lepidoptera	33208|Metazoa	S	MAPEG family	MGST1	GO:0000003,GO:0000323,GO:0001775,GO:0002237,GO:0002252,GO:0002263,GO:0002274,GO:0002275,GO:0002283,GO:0002366,GO:0002376,GO:0002443,GO:0002444,GO:0002446,GO:0003006,GO:0003674,GO:0003824,GO:0004364,GO:0004601,GO:0004602,GO:0005488,GO:0005515,GO:0005575,GO:0005622,GO:0005623,GO:0005634,GO:0005737,GO:0005739,GO:0005740,GO:0005741,GO:0005764,GO:0005765,GO:0005766,GO:0005773,GO:0005774,GO:0005777,GO:…	2.5.1.18	ko:K00799	ko00480,ko00980,ko00982,ko00983,ko01524,ko05200,ko05204,ko05225,ko05418,map00480,map00980,map00982,map00983,map01524,map05200,map05204,map05225,map05418	-	R03522,R07002,R07003,R07004,R07023,R07024,R07025,R07026,R07069,R07070,R07083,R07084,R07091,R07092,R07093,R07094,R07100,R07113,R07116,R08280,R09409,R11905	RC00004,RC00069,RC00840,RC00948,RC01704,RC01705,RC01706,RC01758,RC01759,RC01765,RC01767,RC01769,RC02243,RC02527,RC02939,RC02940,RC02942,RC02943,RC02944	ko00000,ko00001,ko01000,ko02000	1.A.12.2.2,1.A.12.3.2	-	-	MAPEG
g10287	scaffold_649	24032	24481	-	34740.HMEL011757-PA	1.64e-63	208	2B1WH@1|root,2S0BD@2759|Eukaryota,3A1YK@33154|Opisthokonta,3BPKE@33208|Metazoa,3D9HA@33213|Bilateria,420RI@6656|Arthropoda,3SNXJ@50557|Insecta,444DS@7088|Lepidoptera	33208|Metazoa	S	MAPEG family	MGST1	GO:0000003,GO:0000323,GO:0001775,GO:0002237,GO:0002252,GO:0002263,GO:0002274,GO:0002275,GO:0002283,GO:0002366,GO:0002376,GO:0002443,GO:0002444,GO:0002446,GO:0003006,GO:0003674,GO:0003824,GO:0004364,GO:0004601,GO:0004602,GO:0005488,GO:0005515,GO:0005575,GO:0005622,GO:0005623,GO:0005634,GO:0005737,GO:0005739,GO:0005740,GO:0005741,GO:0005764,GO:0005765,GO:0005766,GO:0005773,GO:0005774,GO:0005777,GO:…	2.5.1.18	ko:K00799	ko00480,ko00980,ko00982,ko00983,ko01524,ko05200,ko05204,ko05225,ko05418,map00480,map00980,map00982,map00983,map01524,map05200,map05204,map05225,map05418	-	R03522,R07002,R07003,R07004,R07023,R07024,R07025,R07026,R07069,R07070,R07083,R07084,R07091,R07092,R07093,R07094,R07100,R07113,R07116,R08280,R09409,R11905	RC00004,RC00069,RC00840,RC00948,RC01704,RC01705,RC01706,RC01758,RC01759,RC01765,RC01767,RC01769,RC02243,RC02527,RC02939,RC02940,RC02942,RC02943,RC02944	ko00000,ko00001,ko01000,ko02000	1.A.12.2.2,1.A.12.3.2	-	-	MAPEG
g10288	scaffold_649	25523	25966	-	13037.EHJ72934	9.98e-68	213	2B1WH@1|root,2S0BD@2759|Eukaryota,3A1YK@33154|Opisthokonta,3BPKE@33208|Metazoa,3D9HA@33213|Bilateria,420RI@6656|Arthropoda,3SNXJ@50557|Insecta,444DS@7088|Lepidoptera	33208|Metazoa	S	MAPEG family	MGST1	GO:0000003,GO:0000323,GO:0001775,GO:0002237,GO:0002252,GO:0002263,GO:0002274,GO:0002275,GO:0002283,GO:0002366,GO:0002376,GO:0002443,GO:0002444,GO:0002446,GO:0003006,GO:0003674,GO:0003824,GO:0004364,GO:0004601,GO:0004602,GO:0005488,GO:0005515,GO:0005575,GO:0005622,GO:0005623,GO:0005634,GO:0005737,GO:0005739,GO:0005740,GO:0005741,GO:0005764,GO:0005765,GO:0005766,GO:0005773,GO:0005774,GO:0005777,GO:…	2.5.1.18	ko:K00799	ko00480,ko00980,ko00982,ko00983,ko01524,ko05200,ko05204,ko05225,ko05418,map00480,map00980,map00982,map00983,map01524,map05200,map05204,map05225,map05418	-	R03522,R07002,R07003,R07004,R07023,R07024,R07025,R07026,R07069,R07070,R07083,R07084,R07091,R07092,R07093,R07094,R07100,R07113,R07116,R08280,R09409,R11905	RC00004,RC00069,RC00840,RC00948,RC01704,RC01705,RC01706,RC01758,RC01759,RC01765,RC01767,RC01769,RC02243,RC02527,RC02939,RC02940,RC02942,RC02943,RC02944	ko00000,ko00001,ko01000,ko02000	1.A.12.2.2,1.A.12.3.2	-	-	MAPEG
g10289	scaffold_649	28650	60544	+	13037.EHJ72933	0	979	KOG0043@1|root,KOG0043@2759|Eukaryota,38HQ9@33154|Opisthokonta,3BDJP@33208|Metazoa,3CRMY@33213|Bilateria,41WDK@6656|Arthropoda,3SGK5@50557|Insecta,44183@7088|Lepidoptera	33208|Metazoa	S	DUF1126 PH-like domain	EFHC1	GO:0000226,GO:0000278,GO:0000281,GO:0000910,GO:0000922,GO:0003674,GO:0005488,GO:0005515,GO:0005575,GO:0005622,GO:0005623,GO:0005737,GO:0005813,GO:0005815,GO:0005819,GO:0005856,GO:0005929,GO:0005930,GO:0006873,GO:0006874,GO:0006875,GO:0006928,GO:0006996,GO:0007010,GO:0007017,GO:0007049,GO:0007051,GO:0007052,GO:0007275,GO:0007399,GO:0007417,GO:0007420,GO:0008022,GO:0008092,GO:0008150,GO:0009987,GO:…	-	-	-	-	-	-	-	-	-	-	DUF1126
g10291	scaffold_649	76336	77085	+	7091.BGIBMGA007755-TA	3.78e-168	471	KOG4800@1|root,KOG4800@2759|Eukaryota,38GNF@33154|Opisthokonta,3BGG2@33208|Metazoa,3CS6S@33213|Bilateria,41WP3@6656|Arthropoda,3SH3E@50557|Insecta,4448K@7088|Lepidoptera	33208|Metazoa	S	Myelin proteolipid protein (PLP or lipophilin)	GPM6B	GO:0000003,GO:0000902,GO:0001505,GO:0001654,GO:0001745,GO:0001764,GO:0001952,GO:0003006,GO:0003407,GO:0003674,GO:0005215,GO:0005216,GO:0005261,GO:0005262,GO:0005575,GO:0005623,GO:0005886,GO:0006810,GO:0006811,GO:0006812,GO:0006816,GO:0006928,GO:0007275,GO:0007276,GO:0007281,GO:0007292,GO:0007399,GO:0007416,GO:0007423,GO:0008150,GO:0008324,GO:0009314,GO:0009416,GO:0009453,GO:0009605,GO:0009628,GO:…	-	-	-	-	-	-	-	-	-	-	Myelin_PLP
g10292	scaffold_649	96905	110412	+	34740.HMEL011750-PA	7.63e-166	483	KOG1030@1|root,KOG1030@2759|Eukaryota,38BAV@33154|Opisthokonta,3BAZY@33208|Metazoa,3CUDD@33213|Bilateria,41TT9@6656|Arthropoda,3SFZ3@50557|Insecta,4456F@7088|Lepidoptera	33208|Metazoa	S	Protein kinase C conserved region 2 (CalB)	MCTP2	GO:0001505,GO:0003674,GO:0005488,GO:0005509,GO:0005575,GO:0005622,GO:0005623,GO:0005634,GO:0005654,GO:0005737,GO:0005768,GO:0005783,GO:0005789,GO:0005829,GO:0007154,GO:0007165,GO:0008021,GO:0008150,GO:0009987,GO:0010646,GO:0012505,GO:0012506,GO:0016020,GO:0016021,GO:0019722,GO:0019932,GO:0023051,GO:0023052,GO:0030100,GO:0030133,GO:0030334,GO:0030336,GO:0030658,GO:0030659,GO:0030672,GO:0031090,GO:…	-	-	-	-	-	-	-	-	-	-	C2,PRT_C
g10293	scaffold_649	111986	124951	-	7091.BGIBMGA007777-TA	2.54e-120	365	KOG1030@1|root,KOG1030@2759|Eukaryota,38BAV@33154|Opisthokonta,3BAZY@33208|Metazoa,3CUDD@33213|Bilateria,41TT9@6656|Arthropoda,3SFZ3@50557|Insecta,448TB@7088|Lepidoptera	33208|Metazoa	S	Protein kinase C conserved region 2 (CalB)	MCTP2	GO:0001505,GO:0003674,GO:0005488,GO:0005509,GO:0005575,GO:0005622,GO:0005623,GO:0005634,GO:0005654,GO:0005737,GO:0005768,GO:0005783,GO:0005789,GO:0005829,GO:0007154,GO:0007165,GO:0008021,GO:0008150,GO:0009987,GO:0010646,GO:0012505,GO:0012506,GO:0016020,GO:0016021,GO:0019722,GO:0019932,GO:0023051,GO:0023052,GO:0030100,GO:0030133,GO:0030334,GO:0030336,GO:0030658,GO:0030659,GO:0030672,GO:0031090,GO:…	-	-	-	-	-	-	-	-	-	-	C2
g10294	scaffold_649	128120	146406	+	34740.HMEL011748-PA	1.08e-215	657	KOG1721@1|root,KOG1721@2759|Eukaryota,39XW7@33154|Opisthokonta,3BA0P@33208|Metazoa,3D3YC@33213|Bilateria,41WPR@6656|Arthropoda,3SGA5@50557|Insecta,441QD@7088|Lepidoptera	33208|Metazoa	S	Zinc finger, C2H2 type	-	-	-	-	-	-	-	-	-	-	-	-	zf-AD,zf-C2H2,zf-C2H2_4,zf-C2H2_6
g10297	scaffold_649	212242	216064	-	13037.EHJ67196	1.29e-237	676	KOG2477@1|root,KOG2477@2759|Eukaryota,38DAU@33154|Opisthokonta,3BA02@33208|Metazoa,3CT9D@33213|Bilateria,41TUU@6656|Arthropoda,3SG7H@50557|Insecta,4495Z@7088|Lepidoptera	33208|Metazoa	S	Protein similar to CwfJ C-terminus 2	CWF19L2	-	-	-	-	-	-	-	-	-	-	-	CwfJ_C_1,CwfJ_C_2
g10302	scaffold_649	276362	279331	+	126957.SMAR014760-PA	2.11e-13	72	28JGS@1|root,2QRVW@2759|Eukaryota,38GK5@33154|Opisthokonta,3BGEQ@33208|Metazoa,3CSDX@33213|Bilateria,41YMS@6656|Arthropoda	33208|Metazoa	S	Zinc-binding domain	ZCCHC24	-	-	-	-	-	-	-	-	-	-	-	zf-3CxxC_2
g10305	scaffold_649	300051	309385	-	13037.EHJ76388	5.53e-287	793	28HRX@1|root,2QQ37@2759|Eukaryota,38F3I@33154|Opisthokonta,3BGU7@33208|Metazoa,3CS0X@33213|Bilateria,41U7T@6656|Arthropoda,3SJSW@50557|Insecta,448PY@7088|Lepidoptera	33208|Metazoa	S	von Willebrand factor type A domain	VWA9	GO:0000428,GO:0005575,GO:0005622,GO:0005623,GO:0005634,GO:0005654,GO:0005737,GO:0006139,GO:0006351,GO:0006366,GO:0006396,GO:0006725,GO:0006807,GO:0008150,GO:0008152,GO:0009058,GO:0009059,GO:0009301,GO:0009987,GO:0010467,GO:0016070,GO:0016073,GO:0016180,GO:0016591,GO:0018130,GO:0019438,GO:0030880,GO:0031123,GO:0031974,GO:0031981,GO:0032039,GO:0032774,GO:0032991,GO:0034470,GO:0034472,GO:0034641,GO:…	-	-	-	-	-	-	-	-	-	-	VWA_2
g10309	scaffold_65	59029	60753	-	7091.BGIBMGA010563-TA	3.82e-39	140	2BMX3@1|root,2S1MZ@2759|Eukaryota,3A4DF@33154|Opisthokonta,3BRPH@33208|Metazoa,3D8I6@33213|Bilateria,41ZR4@6656|Arthropoda,3SMR4@50557|Insecta,44678@7088|Lepidoptera	33208|Metazoa	S	juvenile hormone acid methyltransferase activity	jhamt	GO:0000003,GO:0003674,GO:0003824,GO:0005575,GO:0005622,GO:0005623,GO:0005737,GO:0006629,GO:0006714,GO:0006716,GO:0006718,GO:0006720,GO:0006721,GO:0007610,GO:0007617,GO:0007618,GO:0007619,GO:0008049,GO:0008150,GO:0008152,GO:0008168,GO:0008171,GO:0008299,GO:0008610,GO:0008757,GO:0009058,GO:0009987,GO:0010817,GO:0016106,GO:0016114,GO:0016740,GO:0016741,GO:0019010,GO:0019098,GO:0019953,GO:0022414,GO:…	2.1.1.325	ko:K10718	ko00981,map00981	-	R08147,R08151	RC00003,RC00460	ko00000,ko00001,ko01000	-	-	-	Methyltransf_25
g10316	scaffold_6506	412	1494	+	400682.PAC_15699415	2.63e-05	53.9	KOG1075@1|root,KOG1075@2759|Eukaryota,3AB6K@33154|Opisthokonta,3BUWN@33208|Metazoa	33208|Metazoa	S	Ribonuclease H protein	-	-	-	-	-	-	-	-	-	-	-	-	Exo_endo_phos_2
g10328	scaffold_652	351533	360253	+	34740.HMEL008086-PA	4.31e-56	183	2C9WU@1|root,2S5Y8@2759|Eukaryota,3A66Z@33154|Opisthokonta,3BT3G@33208|Metazoa,3D9R9@33213|Bilateria,420PD@6656|Arthropoda,3SNS8@50557|Insecta,449NG@7088|Lepidoptera	33208|Metazoa	S	Insect cuticle protein	-	GO:0003674,GO:0005198,GO:0005214,GO:0005575,GO:0005576,GO:0007275,GO:0008010,GO:0008150,GO:0031012,GO:0032501,GO:0032502,GO:0040003,GO:0042302,GO:0042335,GO:0044421,GO:0048856	-	-	-	-	-	-	-	-	-	-	Chitin_bind_4
g10331	scaffold_652	393581	394784	-	34740.HMEL005674-PA	1.77e-47	152	2D109@1|root,2SG7Y@2759|Eukaryota,391SG@33154|Opisthokonta,3C79K@33208|Metazoa,3DN9P@33213|Bilateria,424PP@6656|Arthropoda,3STYI@50557|Insecta,44ABN@7088|Lepidoptera	33208|Metazoa	S	Uncharacterised protein family (UPF0239)	-	-	-	-	-	-	-	-	-	-	-	-	UPF0239
g10340	scaffold_655	19629	41549	-	7091.BGIBMGA011143-TA	2.18e-80	280	2DZKW@1|root,2S745@2759|Eukaryota,39W1I@33154|Opisthokonta,3BMBW@33208|Metazoa,3CZH6@33213|Bilateria,4217C@6656|Arthropoda,3SPJG@50557|Insecta,4476Y@7088|Lepidoptera	33208|Metazoa	S	Phosphatase-1 catalytic subunit binding region	PPP1R15A	GO:0000122,GO:0000164,GO:0001932,GO:0001933,GO:0001934,GO:0003674,GO:0005488,GO:0005515,GO:0005575,GO:0005622,GO:0005623,GO:0005737,GO:0005739,GO:0005783,GO:0005789,GO:0005794,GO:0005829,GO:0006355,GO:0006356,GO:0006357,GO:0006417,GO:0006446,GO:0006464,GO:0006470,GO:0006793,GO:0006796,GO:0006807,GO:0006915,GO:0006950,GO:0006974,GO:0006986,GO:0007049,GO:0007050,GO:0007154,GO:0007165,GO:0007568,GO:…	-	ko:K14019	ko04141,map04141	-	-	-	ko00000,ko00001,ko01009	-	-	-	PP1c_bdg
g10341	scaffold_655	44268	52768	+	13037.EHJ69005	7.91e-123	357	KOG4515@1|root,KOG4515@2759|Eukaryota,39Q84@33154|Opisthokonta,3BIN6@33208|Metazoa,3CSQ1@33213|Bilateria,41Y8K@6656|Arthropoda,3SH5X@50557|Insecta,445ZH@7088|Lepidoptera	33208|Metazoa	S	Tumour suppressor protein	LOH12CR1	GO:0000003,GO:0000323,GO:0005575,GO:0005622,GO:0005623,GO:0005737,GO:0005764,GO:0005765,GO:0005773,GO:0005774,GO:0005829,GO:0006810,GO:0006928,GO:0007017,GO:0007018,GO:0008021,GO:0008150,GO:0009987,GO:0010970,GO:0012505,GO:0012506,GO:0016020,GO:0022414,GO:0030133,GO:0030658,GO:0030659,GO:0030672,GO:0030705,GO:0031090,GO:0031224,GO:0031410,GO:0031982,GO:0032386,GO:0032388,GO:0032418,GO:0032501,GO:…	-	ko:K18463,ko:K20819	ko04144,ko04212,map04144,map04212	-	-	-	ko00000,ko00001,ko04131	-	-	-	LOH1CR12
g10350	scaffold_658	53615	69612	+	7091.BGIBMGA003890-TA	0	1828	KOG1825@1|root,KOG1825@2759|Eukaryota,38CJU@33154|Opisthokonta,3BCR6@33208|Metazoa,3CVEJ@33213|Bilateria,41XRD@6656|Arthropoda,3SKAR@50557|Insecta,448T2@7088|Lepidoptera	33208|Metazoa	S	Cell morphogenesis N-terminal	FRY	GO:0000003,GO:0000902,GO:0000904,GO:0001654,GO:0001745,GO:0001751,GO:0001754,GO:0001932,GO:0001934,GO:0002009,GO:0002165,GO:0003006,GO:0003674,GO:0004857,GO:0005488,GO:0005515,GO:0005575,GO:0005622,GO:0005623,GO:0005737,GO:0005938,GO:0006355,GO:0006996,GO:0007010,GO:0007015,GO:0007275,GO:0007276,GO:0007281,GO:0007292,GO:0007399,GO:0007423,GO:0007444,GO:0007455,GO:0007469,GO:0007472,GO:0007476,GO:…	-	-	-	-	-	-	-	-	-	-	MOR2-PAG1_N
g10368	scaffold_66	101763	120750	+	34740.HMEL002604-PA	1.65e-72	260	KOG1721@1|root,KOG1721@2759|Eukaryota,39RDA@33154|Opisthokonta,3BKE3@33208|Metazoa,3CWQP@33213|Bilateria,41UKG@6656|Arthropoda,3SGCA@50557|Insecta,442TI@7088|Lepidoptera	33208|Metazoa	S	C2H2-type zinc finger	-	GO:0000122,GO:0000902,GO:0000904,GO:0000976,GO:0000977,GO:0000978,GO:0000981,GO:0000982,GO:0000987,GO:0001012,GO:0001067,GO:0001078,GO:0001227,GO:0003674,GO:0003676,GO:0003677,GO:0003690,GO:0003700,GO:0005488,GO:0005575,GO:0005622,GO:0005623,GO:0005634,GO:0006355,GO:0006357,GO:0007275,GO:0007399,GO:0008150,GO:0009653,GO:0009889,GO:0009890,GO:0009892,GO:0009987,GO:0010468,GO:0010556,GO:0010558,GO:…	-	ko:K13106	-	-	-	-	ko00000,ko03041	-	-	-	zf-C2H2,zf-met
g10370	scaffold_66	130617	175852	-	7091.BGIBMGA008136-TA	1.18e-91	302	2E0HU@1|root,2S7Y3@2759|Eukaryota,3AB56@33154|Opisthokonta,3BUXX@33208|Metazoa,3DB0P@33213|Bilateria,42187@6656|Arthropoda,3SPD9@50557|Insecta,441WA@7088|Lepidoptera	33208|Metazoa	S	Structural constituent of cuticle	-	GO:0003674,GO:0005198,GO:0005214,GO:0005575,GO:0005576,GO:0007275,GO:0008010,GO:0008150,GO:0031012,GO:0032501,GO:0032502,GO:0040003,GO:0042302,GO:0042335,GO:0044421,GO:0048856	-	-	-	-	-	-	-	-	-	-	Chitin_bind_4
g10376	scaffold_660	29006	29704	-	13037.EHJ77370	4.91e-83	259	KOG1721@1|root,KOG1721@2759|Eukaryota,390CT@33154|Opisthokonta,3C6B9@33208|Metazoa,3DMCW@33213|Bilateria,424FY@6656|Arthropoda,3STQ1@50557|Insecta,449GJ@7088|Lepidoptera	33208|Metazoa	S	Zinc-finger associated domain (zf-AD)	-	-	-	-	-	-	-	-	-	-	-	-	zf-C2H2
g10377	scaffold_660	29791	30268	-	13037.EHJ77370	2.96e-34	128	KOG1721@1|root,KOG1721@2759|Eukaryota,390CT@33154|Opisthokonta,3C6B9@33208|Metazoa,3DMCW@33213|Bilateria,424FY@6656|Arthropoda,3STQ1@50557|Insecta,449GJ@7088|Lepidoptera	33208|Metazoa	S	Zinc-finger associated domain (zf-AD)	-	-	-	-	-	-	-	-	-	-	-	-	zf-AD
g10379	scaffold_660	53370	55094	+	7091.BGIBMGA010451-TA	0	1016	KOG3594@1|root,KOG3594@2759|Eukaryota,38MTT@33154|Opisthokonta,3BGJH@33208|Metazoa,3D2MJ@33213|Bilateria,41X3B@6656|Arthropoda,3SIYX@50557|Insecta,44581@7088|Lepidoptera	33208|Metazoa	S	Cadherin repeats.	-	-	-	ko:K16507	ko04391,ko04392,map04391,map04392	-	-	-	ko00000,ko00001,ko04516	-	-	-	Cadherin
g1038	scaffold_1203	169533	175724	-	13037.EHJ75227	1.11e-131	384	2C3UU@1|root,2S8SR@2759|Eukaryota,3A89T@33154|Opisthokonta,3BUV8@33208|Metazoa,3DAN9@33213|Bilateria,4212W@6656|Arthropoda,3SPQU@50557|Insecta,447TT@7088|Lepidoptera	33208|Metazoa	S	Spermatogenesis-assoc protein 6	-	-	-	-	-	-	-	-	-	-	-	-	SPATA6
g10380	scaffold_660	384496	421920	+	13037.EHJ74393	0	4403	KOG3594@1|root,KOG3594@2759|Eukaryota,38CZH@33154|Opisthokonta,3B9B2@33208|Metazoa,3CZDU@33213|Bilateria,41Y7V@6656|Arthropoda,3SK4H@50557|Insecta,441GI@7088|Lepidoptera	33208|Metazoa	S	Cadherin repeats.	DCHS2	GO:0000226,GO:0000902,GO:0000904,GO:0001501,GO:0001503,GO:0001654,GO:0001655,GO:0001657,GO:0001658,GO:0001736,GO:0001737,GO:0001738,GO:0001745,GO:0001763,GO:0001822,GO:0001823,GO:0002009,GO:0002165,GO:0003002,GO:0003007,GO:0003170,GO:0003171,GO:0003174,GO:0003179,GO:0003181,GO:0003183,GO:0003188,GO:0003190,GO:0003192,GO:0003197,GO:0003203,GO:0003272,GO:0003273,GO:0003674,GO:0005488,GO:0005509,GO:…	-	ko:K16507	ko04391,ko04392,map04391,map04392	-	-	-	ko00000,ko00001,ko04516	-	-	-	Cadherin
g10388	scaffold_661	267343	269291	-	13037.EHJ68053	7.77e-178	501	KOG2361@1|root,KOG2361@2759|Eukaryota,38G2U@33154|Opisthokonta,3BF73@33208|Metazoa,3CY3F@33213|Bilateria,41XTF@6656|Arthropoda,3SHW9@50557|Insecta,44584@7088|Lepidoptera	33208|Metazoa	S	Methyltransferase domain	METTL2A	GO:0001510,GO:0002946,GO:0003674,GO:0003824,GO:0006139,GO:0006396,GO:0006399,GO:0006400,GO:0006725,GO:0006807,GO:0008033,GO:0008150,GO:0008152,GO:0008168,GO:0008173,GO:0008175,GO:0008757,GO:0009451,GO:0009987,GO:0010467,GO:0016070,GO:0016427,GO:0016428,GO:0016740,GO:0016741,GO:0030488,GO:0032259,GO:0034470,GO:0034641,GO:0034660,GO:0043170,GO:0043412,GO:0043414,GO:0044237,GO:0044238,GO:0044260,GO:…	-	-	-	-	-	-	-	-	-	-	Methyltransf_12
g10409	scaffold_664	44680	53758	-	34740.HMEL007332-PA	1.01e-134	383	KOG4025@1|root,KOG4025@2759|Eukaryota,38C8U@33154|Opisthokonta,3B9B9@33208|Metazoa,3CXIY@33213|Bilateria,41Y8D@6656|Arthropoda,3SHS0@50557|Insecta,4465R@7088|Lepidoptera	33208|Metazoa	S	Protein of unknown function (DUF1241)	PDCD10	GO:0000139,GO:0000302,GO:0001568,GO:0001932,GO:0001934,GO:0001936,GO:0001937,GO:0001944,GO:0002009,GO:0002011,GO:0003007,GO:0003674,GO:0005488,GO:0005515,GO:0005575,GO:0005622,GO:0005623,GO:0005737,GO:0005794,GO:0005829,GO:0005886,GO:0006915,GO:0006928,GO:0006950,GO:0006979,GO:0006996,GO:0007029,GO:0007030,GO:0007154,GO:0007165,GO:0007275,GO:0007507,GO:0008150,GO:0008219,GO:0008284,GO:0008285,GO:…	-	ko:K18269	-	-	-	-	ko00000,ko04147	-	-	-	DUF1241
g10415	scaffold_665	62951	79399	-	7091.BGIBMGA001261-TA	0	1145	KOG4740@1|root,KOG4740@2759|Eukaryota,38EQF@33154|Opisthokonta,3BGFD@33208|Metazoa,3D054@33213|Bilateria,41TBR@6656|Arthropoda,3SG69@50557|Insecta,442UA@7088|Lepidoptera	33208|Metazoa	S	Otopetrin	OTOP3	-	-	-	-	-	-	-	-	-	-	-	Otopetrin
g10416	scaffold_665	145873	224899	-	13037.EHJ78487	0	1191	KOG4740@1|root,KOG4740@2759|Eukaryota,39679@33154|Opisthokonta,3BF23@33208|Metazoa,3CX3A@33213|Bilateria,41UFV@6656|Arthropoda,3SHIM@50557|Insecta,449FD@7088|Lepidoptera	33208|Metazoa	S	Otopetrin	-	GO:0003674,GO:0005215,GO:0005216,GO:0005261,GO:0006810,GO:0006811,GO:0006812,GO:0008150,GO:0008324,GO:0015075,GO:0015077,GO:0015078,GO:0015252,GO:0015267,GO:0015318,GO:0015672,GO:0022803,GO:0022838,GO:0022857,GO:0022890,GO:0034220,GO:0051179,GO:0051234,GO:0055085,GO:0098655,GO:0098660,GO:0098662,GO:1902600	-	-	-	-	-	-	-	-	-	-	Otopetrin
g10418	scaffold_665	237010	238431	-	13037.EHJ77206	2.17e-272	753	COG0446@1|root,KOG2755@2759|Eukaryota,38EPN@33154|Opisthokonta,3BC42@33208|Metazoa,3CUPC@33213|Bilateria,41UG0@6656|Arthropoda,3SH24@50557|Insecta,445VV@7088|Lepidoptera	33208|Metazoa	S	L-lysine 6-monooxygenase (NADPH-requiring)	PYROXD1	GO:0005575,GO:0005622,GO:0005623,GO:0005634,GO:0005737,GO:0006950,GO:0006979,GO:0008150,GO:0009987,GO:0030016,GO:0030017,GO:0033554,GO:0034599,GO:0042221,GO:0043226,GO:0043227,GO:0043228,GO:0043229,GO:0043231,GO:0043232,GO:0043292,GO:0044422,GO:0044424,GO:0044444,GO:0044449,GO:0044464,GO:0050896,GO:0051716,GO:0070887,GO:0099080,GO:0099081,GO:0099512	-	ko:K16174	ko05203,map05203	-	-	-	ko00000,ko00001,ko03011	-	-	-	Pyr_redox_2
g10425	scaffold_667	3347	4585	+	34740.HMEL011157-PA	1.05e-202	572	28MPJ@1|root,2QU7J@2759|Eukaryota,39SJ8@33154|Opisthokonta,3BBA6@33208|Metazoa,3CSXA@33213|Bilateria,42152@6656|Arthropoda,3SPEG@50557|Insecta,44631@7088|Lepidoptera	33208|Metazoa	S	Domain of unknown function (DUF4201)	CCDC113	GO:0005575,GO:0005622,GO:0005623,GO:0005634,GO:0005654,GO:0005737,GO:0005813,GO:0005815,GO:0005829,GO:0005856,GO:0006996,GO:0008150,GO:0009987,GO:0015630,GO:0016043,GO:0022607,GO:0030030,GO:0030031,GO:0031974,GO:0031981,GO:0032991,GO:0034451,GO:0043226,GO:0043227,GO:0043228,GO:0043229,GO:0043231,GO:0043232,GO:0043233,GO:0044085,GO:0044422,GO:0044424,GO:0044428,GO:0044430,GO:0044444,GO:0044446,GO:…	-	-	-	-	-	-	-	-	-	-	DUF4201
g10431	scaffold_668	65746	68480	-	7091.BGIBMGA008724-TA	3.24e-26	98.6	2E0Q7@1|root,2S844@2759|Eukaryota,3AAA1@33154|Opisthokonta,3BU5C@33208|Metazoa,3DB23@33213|Bilateria,420X1@6656|Arthropoda,3SPNF@50557|Insecta,447RM@7088|Lepidoptera	33208|Metazoa	S	Small VCP/p97-interacting protein	-	-	-	ko:K14014	ko04141,map04141	-	-	-	ko00000,ko00001	-	-	-	SVIP
g10433	scaffold_668	85606	93424	-	13037.EHJ78385	1.51e-129	369	COG1100@1|root,KOG0395@2759|Eukaryota,38C7W@33154|Opisthokonta,3BEW3@33208|Metazoa,3CTXG@33213|Bilateria,41VSA@6656|Arthropoda,3SFWG@50557|Insecta,442JI@7088|Lepidoptera	33208|Metazoa	S	Ras subfamily of RAS small GTPases	RRAS2	GO:0000003,GO:0002119,GO:0002164,GO:0003674,GO:0003824,GO:0003924,GO:0005488,GO:0005515,GO:0005575,GO:0005622,GO:0005623,GO:0005737,GO:0005783,GO:0005886,GO:0007154,GO:0007165,GO:0007264,GO:0007265,GO:0007275,GO:0007567,GO:0008150,GO:0009791,GO:0009987,GO:0010941,GO:0012505,GO:0016020,GO:0016462,GO:0016787,GO:0016817,GO:0016818,GO:0017111,GO:0022414,GO:0023052,GO:0030334,GO:0030335,GO:0032501,GO:…	-	ko:K07830	ko04010,ko04014,ko04024,ko04072,ko04137,ko04140,ko04218,ko04371,ko04810,ko05166,ko05205,map04010,map04014,map04024,map04072,map04137,map04140,map04218,map04371,map04810,map05166,map05205	-	-	-	ko00000,ko00001,ko04031,ko04147	-	-	-	Ras
g10435	scaffold_668	99963	101541	+	34740.HMEL003881-PA	1.23e-05	45.8	2FB05@1|root,2TC7D@2759|Eukaryota,397MR@33154|Opisthokonta,3CBXA@33208|Metazoa,3DT70@33213|Bilateria,429A0@6656|Arthropoda,3SYTC@50557|Insecta,447WG@7088|Lepidoptera	33208|Metazoa	S	Adipokinetic hormone	-	-	-	-	-	-	-	-	-	-	-	-	Adipokin_hormo
g10437	scaffold_668	192911	198046	+	7091.BGIBMGA008674-TA	4.27e-150	426	KOG3012@1|root,KOG3012@2759|Eukaryota,38KJ5@33154|Opisthokonta,3BDB9@33208|Metazoa,3CSV5@33213|Bilateria,41UG8@6656|Arthropoda,3SKBW@50557|Insecta,447HA@7088|Lepidoptera	33208|Metazoa	S	UNC-50 family	UNC50	GO:0000139,GO:0003674,GO:0003676,GO:0003723,GO:0005488,GO:0005515,GO:0005575,GO:0005622,GO:0005623,GO:0005634,GO:0005635,GO:0005637,GO:0005737,GO:0005794,GO:0006937,GO:0007154,GO:0007165,GO:0007166,GO:0008150,GO:0009987,GO:0012505,GO:0016020,GO:0016021,GO:0019866,GO:0023052,GO:0030173,GO:0031090,GO:0031224,GO:0031228,GO:0031300,GO:0031301,GO:0031503,GO:0031965,GO:0031967,GO:0031975,GO:0031984,GO:…	-	-	-	-	-	-	-	-	-	-	UNC-50
g10439	scaffold_668	205459	206837	+	34740.HMEL003873-PA	7.63e-93	277	KOG4691@1|root,KOG4691@2759|Eukaryota,3A3EB@33154|Opisthokonta,3BS0W@33208|Metazoa,3D8DT@33213|Bilateria,41ZPU@6656|Arthropoda,3SMZ0@50557|Insecta,442WX@7088|Lepidoptera	33208|Metazoa	S	Mitochondrial ribosome subunit S26	mRpS26	GO:0000313,GO:0000314,GO:0003674,GO:0003735,GO:0005198,GO:0005575,GO:0005622,GO:0005623,GO:0005737,GO:0005739,GO:0005759,GO:0005761,GO:0005763,GO:0005840,GO:0006412,GO:0006518,GO:0006807,GO:0008150,GO:0008152,GO:0009058,GO:0009059,GO:0009987,GO:0010467,GO:0015935,GO:0019538,GO:0031974,GO:0032543,GO:0032991,GO:0034641,GO:0034645,GO:0043043,GO:0043170,GO:0043226,GO:0043227,GO:0043228,GO:0043229,GO:…	-	ko:K17405	-	-	-	-	br01610,ko00000,ko03011	-	-	-	MRP-S26
g10445	scaffold_6699	6	206	+	69319.XP_008555685.1	2.43e-33	126	28PUT@1|root,2QWHD@2759|Eukaryota,38EA4@33154|Opisthokonta,3BMU4@33208|Metazoa,3CZSB@33213|Bilateria,420QI@6656|Arthropoda,3SP2M@50557|Insecta,46MFA@7399|Hymenoptera	33208|Metazoa	S	piggyBac transposable element-derived protein 4-like	PGBD4	-	-	-	-	-	-	-	-	-	-	-	DDE_Tnp_1_7
g10446	scaffold_6699	399	1166	+	69319.XP_008555685.1	7.02e-135	399	28PUT@1|root,2QWHD@2759|Eukaryota,38EA4@33154|Opisthokonta,3BMU4@33208|Metazoa,3CZSB@33213|Bilateria,420QI@6656|Arthropoda,3SP2M@50557|Insecta,46MFA@7399|Hymenoptera	33208|Metazoa	S	piggyBac transposable element-derived protein 4-like	PGBD4	-	-	-	-	-	-	-	-	-	-	-	DDE_Tnp_1_7
g10450	scaffold_670	1535	3756	-	34740.HMEL006802-PA	1.33e-134	391	KOG4526@1|root,KOG4526@2759|Eukaryota,3A1HQ@33154|Opisthokonta,3BQH6@33208|Metazoa,3DA2H@33213|Bilateria,41ZAS@6656|Arthropoda,3SMKF@50557|Insecta,446TM@7088|Lepidoptera	33208|Metazoa	S	Protein of unknown function (DUF1279)	FAM210B	GO:0002682,GO:0002684,GO:0005575,GO:0005622,GO:0005623,GO:0005737,GO:0005739,GO:0005740,GO:0005741,GO:0008150,GO:0009719,GO:0009725,GO:0009987,GO:0010033,GO:0014070,GO:0016020,GO:0019867,GO:0031090,GO:0031224,GO:0031966,GO:0031967,GO:0031968,GO:0031975,GO:0032355,GO:0032870,GO:0033993,GO:0042221,GO:0043226,GO:0043227,GO:0043229,GO:0043231,GO:0044422,GO:0044424,GO:0044425,GO:0044429,GO:0044444,GO:…	-	-	-	-	-	-	-	-	-	-	DUF1279
g10464	scaffold_672	100997	101542	-	7029.ACYPI087909-PA	2.37e-16	83.6	KOG3105@1|root,KOG3105@2759|Eukaryota,38DQS@33154|Opisthokonta,3BGR7@33208|Metazoa,3D3JB@33213|Bilateria,421Y4@6656|Arthropoda,3SQK9@50557|Insecta	33208|Metazoa	S	DDE superfamily endonuclease	-	-	-	-	-	-	-	-	-	-	-	-	HTH_psq
g10465	scaffold_673	8796	24658	-	13037.EHJ71525	0	960	KOG2306@1|root,KOG2306@2759|Eukaryota,38G89@33154|Opisthokonta,3BDYQ@33208|Metazoa,3CWC2@33213|Bilateria,41TM1@6656|Arthropoda,3SJC1@50557|Insecta,441WZ@7088|Lepidoptera	33208|Metazoa	S	Domain of unknown function (DUF4210)	FAM214A	GO:0006950,GO:0008150,GO:0009987,GO:0033554,GO:0034976,GO:0050896,GO:0051716	-	-	-	-	-	-	-	-	-	-	Chromosome_seg,DUF4210
g10467	scaffold_6734	17984	18649	+	13037.EHJ67601	8.39e-71	220	2E1N5@1|root,2S8YF@2759|Eukaryota,3AAVW@33154|Opisthokonta,3BU3E@33208|Metazoa,3E50S@33213|Bilateria,42184@6656|Arthropoda,3SP9R@50557|Insecta,449FJ@7088|Lepidoptera	33208|Metazoa	S	COMM domain	-	GO:0003008,GO:0007600,GO:0008150,GO:0019233,GO:0032501,GO:0050877	-	-	-	-	-	-	-	-	-	-	COMM_domain
g10475	scaffold_674	183980	192740	-	34740.HMEL013324-PA	1.35e-171	508	KOG1721@1|root,KOG1721@2759|Eukaryota,3A0BC@33154|Opisthokonta,3BQ1Z@33208|Metazoa,3D6UM@33213|Bilateria,41Z1S@6656|Arthropoda,3SKWR@50557|Insecta,442NY@7088|Lepidoptera	33208|Metazoa	S	C2H2-type zinc finger	-	GO:0000122,GO:0000988,GO:0000989,GO:0001076,GO:0001191,GO:0003002,GO:0003674,GO:0003676,GO:0003677,GO:0003712,GO:0003714,GO:0005488,GO:0005515,GO:0005575,GO:0005622,GO:0005623,GO:0005634,GO:0005886,GO:0006355,GO:0006357,GO:0007154,GO:0007165,GO:0007166,GO:0007275,GO:0007389,GO:0008063,GO:0008150,GO:0009798,GO:0009889,GO:0009890,GO:0009892,GO:0009950,GO:0009953,GO:0009987,GO:0010468,GO:0010556,GO:…	-	ko:K22402	-	-	-	-	ko00000,ko03000	-	-	-	zf-AD,zf-C2H2,zf-met
g1048	scaffold_1205	179426	179902	+	7091.BGIBMGA008964-TA	7.01e-92	270	2C16W@1|root,2SA2K@2759|Eukaryota,3A94C@33154|Opisthokonta,3BU2E@33208|Metazoa,3DBAA@33213|Bilateria,42119@6656|Arthropoda,3SP8H@50557|Insecta,448X3@7088|Lepidoptera	33208|Metazoa	S	Enhancer of split M4 family	-	GO:0001708,GO:0001709,GO:0001736,GO:0001738,GO:0002009,GO:0003002,GO:0003674,GO:0005488,GO:0005515,GO:0005575,GO:0005622,GO:0005623,GO:0005737,GO:0007154,GO:0007164,GO:0007165,GO:0007166,GO:0007219,GO:0007275,GO:0007389,GO:0007423,GO:0008052,GO:0008150,GO:0008593,GO:0009653,GO:0009887,GO:0009888,GO:0009966,GO:0009968,GO:0009987,GO:0010160,GO:0010646,GO:0010648,GO:0016360,GO:0019899,GO:0023051,GO:…	-	-	-	-	-	-	-	-	-	-	ESM4
g10487	scaffold_675	248214	272714	-	13037.EHJ70532	0	1238	KOG3612@1|root,KOG3612@2759|Eukaryota,38EFE@33154|Opisthokonta,3B96C@33208|Metazoa,3CSJ0@33213|Bilateria,41WNM@6656|Arthropoda,3SJY9@50557|Insecta,442YC@7088|Lepidoptera	33208|Metazoa	S	Zinc ion binding	-	GO:0000976,GO:0000977,GO:0001012,GO:0001067,GO:0003674,GO:0003676,GO:0003677,GO:0003682,GO:0003690,GO:0003712,GO:0005488,GO:0005515,GO:0005575,GO:0005622,GO:0005623,GO:0005634,GO:0006355,GO:0008150,GO:0008270,GO:0009889,GO:0010468,GO:0010556,GO:0019219,GO:0019222,GO:0031323,GO:0031326,GO:0042393,GO:0043167,GO:0043169,GO:0043226,GO:0043227,GO:0043229,GO:0043231,GO:0043565,GO:0044212,GO:0044424,GO:…	-	-	-	-	-	-	-	-	-	-	Bromodomain,PWWP
g10488	scaffold_675	273617	286977	+	7091.BGIBMGA003376-TA	0	986	KOG1089@1|root,KOG1089@2759|Eukaryota,38D7B@33154|Opisthokonta,3BAWG@33208|Metazoa,3CVZB@33213|Bilateria,41VRD@6656|Arthropoda,3SFVB@50557|Insecta,44329@7088|Lepidoptera	33208|Metazoa	S	Myotubularin-like phosphatase domain	MTMR9	GO:0003674,GO:0003824,GO:0004438,GO:0005488,GO:0005515,GO:0005575,GO:0005622,GO:0005623,GO:0005737,GO:0005829,GO:0006629,GO:0006644,GO:0006650,GO:0006661,GO:0006793,GO:0006796,GO:0006810,GO:0006897,GO:0006907,GO:0008150,GO:0008152,GO:0008610,GO:0008654,GO:0009058,GO:0009892,GO:0009893,GO:0009894,GO:0009895,GO:0009987,GO:0010506,GO:0010507,GO:0010562,GO:0010921,GO:0010922,GO:0016192,GO:0016311,GO:…	-	ko:K18084	-	-	-	-	ko00000,ko01009	-	-	-	Myotub-related
g10497	scaffold_678	1935	7341	-	13037.EHJ79254	3.05e-60	190	KOG3945@1|root,KOG3945@2759|Eukaryota,3A5RJ@33154|Opisthokonta,3BQMU@33208|Metazoa,3D6PI@33213|Bilateria,4209Y@6656|Arthropoda,3SP1M@50557|Insecta,446C9@7088|Lepidoptera	33208|Metazoa	S	Mitochondrial 18 KDa protein (MTP18)	MTFP1	GO:0000266,GO:0005575,GO:0005622,GO:0005623,GO:0005737,GO:0005739,GO:0005740,GO:0005743,GO:0006996,GO:0007005,GO:0007006,GO:0008150,GO:0009987,GO:0016020,GO:0016043,GO:0019866,GO:0031090,GO:0031966,GO:0031967,GO:0031975,GO:0043226,GO:0043227,GO:0043229,GO:0043231,GO:0044422,GO:0044424,GO:0044429,GO:0044444,GO:0044446,GO:0044464,GO:0048285,GO:0061024,GO:0071840	-	ko:K17981	-	-	-	-	ko00000,ko03029	-	-	-	MTP18
g10505	scaffold_679	42075	45504	-	7091.BGIBMGA011021-TA	3.63e-183	522	KOG0255@1|root,KOG0255@2759|Eukaryota,3AG7Z@33154|Opisthokonta,3BWVK@33208|Metazoa,3DFQY@33213|Bilateria,422A8@6656|Arthropoda,3SQ7Y@50557|Insecta,443EM@7088|Lepidoptera	33208|Metazoa	S	Sugar (and other) transporter	-	-	-	-	-	-	-	-	-	-	-	-	MFS_1
g10510	scaffold_679	97925	99868	-	7091.BGIBMGA011017-TA	2.57e-180	517	KOG0255@1|root,KOG0255@2759|Eukaryota,38FJ1@33154|Opisthokonta,3B9N9@33208|Metazoa,3CT4W@33213|Bilateria,41XKH@6656|Arthropoda,3SI49@50557|Insecta,441KY@7088|Lepidoptera	33208|Metazoa	S	Transmembrane transporter activity. It is involved in the biological process described with transmembrane transport	SLC22A14	GO:0003674,GO:0005215,GO:0005575,GO:0006810,GO:0006811,GO:0006820,GO:0008150,GO:0008509,GO:0008514,GO:0015075,GO:0015711,GO:0016020,GO:0016021,GO:0022857,GO:0031224,GO:0034220,GO:0044425,GO:0051179,GO:0051234,GO:0055085,GO:0071702,GO:0098656	-	ko:K08202,ko:K08209,ko:K08210	ko05231,map05231	-	-	-	ko00000,ko00001,ko02000	2.A.1.19,2.A.1.19.17,2.A.1.19.2,2.A.1.19.3	-	-	Sugar_tr
g10511	scaffold_679	102150	115651	-	7091.BGIBMGA011016-TA	3.27e-303	833	KOG0255@1|root,KOG0255@2759|Eukaryota,38FJ1@33154|Opisthokonta,3B9N9@33208|Metazoa,3CT4W@33213|Bilateria,41XKH@6656|Arthropoda,3SI49@50557|Insecta,444N9@7088|Lepidoptera	33208|Metazoa	S	Sugar (and other) transporter	SLC22A14	GO:0003674,GO:0005215,GO:0005575,GO:0006810,GO:0006811,GO:0006820,GO:0008150,GO:0008509,GO:0008514,GO:0015075,GO:0015711,GO:0016020,GO:0016021,GO:0022857,GO:0031224,GO:0034220,GO:0044425,GO:0051179,GO:0051234,GO:0055085,GO:0071702,GO:0098656	-	ko:K08202,ko:K08209,ko:K08210,ko:K17662	ko05231,map05231	-	-	-	ko00000,ko00001,ko02000,ko03029	2.A.1.19,2.A.1.19.17,2.A.1.19.2,2.A.1.19.3	-	-	Sugar_tr
g1052	scaffold_1205	277935	285174	-	7070.TC005343-PA	1.84e-28	118	2CVGF@1|root,2S4GE@2759|Eukaryota,3A65A@33154|Opisthokonta,3BTRF@33208|Metazoa,3DACS@33213|Bilateria,420C9@6656|Arthropoda,3SP41@50557|Insecta	33208|Metazoa	S	BEN	-	GO:0003674,GO:0003676,GO:0003677,GO:0003682,GO:0003712,GO:0003714,GO:0005488,GO:0005515,GO:0005575,GO:0005622,GO:0005623,GO:0005634,GO:0006355,GO:0008150,GO:0008593,GO:0009889,GO:0009890,GO:0009892,GO:0009966,GO:0009968,GO:0010468,GO:0010556,GO:0010558,GO:0010605,GO:0010629,GO:0010646,GO:0010648,GO:0019219,GO:0019222,GO:0023051,GO:0023057,GO:0031323,GO:0031324,GO:0031326,GO:0031327,GO:0031490,GO:…	-	-	-	-	-	-	-	-	-	-	BEN
g10520	scaffold_680	136776	137372	+	34740.HMEL009163-PA	2.91e-27	103	2FAXF@1|root,2TC4M@2759|Eukaryota,397IU@33154|Opisthokonta,3CBUP@33208|Metazoa,3DT46@33213|Bilateria,4296Z@6656|Arthropoda,3SYQ7@50557|Insecta,447S4@7088|Lepidoptera	33208|Metazoa	S	Domain of unknown function (DUF4665)	-	-	-	-	-	-	-	-	-	-	-	-	DUF4665
g10537	scaffold_681	268787	270391	-	34740.HMEL007725-PA	5.37e-233	647	KOG0379@1|root,KOG0379@2759|Eukaryota,38GGH@33154|Opisthokonta,3BAYW@33208|Metazoa,3CZRH@33213|Bilateria,41V8W@6656|Arthropoda,3SJI7@50557|Insecta,443SS@7088|Lepidoptera	33208|Metazoa	S	Galactose oxidase, central domain	KLHDC10	GO:0000151,GO:0001932,GO:0001934,GO:0005575,GO:0005622,GO:0005623,GO:0005634,GO:0005654,GO:0005737,GO:0008150,GO:0009893,GO:0009966,GO:0009967,GO:0010562,GO:0010604,GO:0010646,GO:0010647,GO:0019220,GO:0019222,GO:0023051,GO:0023056,GO:0031323,GO:0031325,GO:0031399,GO:0031401,GO:0031461,GO:0031462,GO:0031974,GO:0031981,GO:0032268,GO:0032270,GO:0032872,GO:0032874,GO:0032991,GO:0042325,GO:0042327,GO:…	-	-	-	-	-	-	-	-	-	-	Kelch_1,Kelch_4
g10546	scaffold_683	132941	134127	+	34740.HMEL003216-PA	1.42e-46	152	2CYC3@1|root,2S3GR@2759|Eukaryota,3A3VX@33154|Opisthokonta,3BRM6@33208|Metazoa,3D8AK@33213|Bilateria,421F1@6656|Arthropoda,3SPAQ@50557|Insecta	33208|Metazoa	S	Selenium binding. It is involved in the biological process described with cell redox homeostasis	MIEN1	GO:0005575,GO:0005622,GO:0005623,GO:0005737,GO:0005829,GO:0005886,GO:0008150,GO:0009898,GO:0010941,GO:0016020,GO:0030334,GO:0030335,GO:0031224,GO:0031226,GO:0031235,GO:0031344,GO:0031346,GO:0032879,GO:0040012,GO:0040017,GO:0042981,GO:0043066,GO:0043067,GO:0043069,GO:0044087,GO:0044089,GO:0044424,GO:0044425,GO:0044444,GO:0044459,GO:0044464,GO:0048518,GO:0048519,GO:0048522,GO:0048523,GO:0050789,GO:…	-	ko:K07401	-	-	-	-	ko00000	-	-	-	Rdx
g10550	scaffold_684	60152	70101	-	34740.HMEL015838-PA	1.49e-118	359	KOG3850@1|root,KOG3850@2759|Eukaryota,39M9F@33154|Opisthokonta,3BB9U@33208|Metazoa,3CV42@33213|Bilateria,41X20@6656|Arthropoda,3SISI@50557|Insecta,442WN@7088|Lepidoptera	33208|Metazoa	S	Predicted transmembrane and coiled-coil 2 protein	TMCC2	GO:0003674,GO:0005488,GO:0005515,GO:0005575,GO:0005622,GO:0005623,GO:0005737,GO:0005783,GO:0005791,GO:0005829,GO:0006807,GO:0006996,GO:0007029,GO:0007275,GO:0007399,GO:0007417,GO:0007420,GO:0008150,GO:0008152,GO:0009987,GO:0010256,GO:0012505,GO:0016043,GO:0019538,GO:0022607,GO:0032501,GO:0032502,GO:0042802,GO:0042803,GO:0042982,GO:0043170,GO:0043226,GO:0043227,GO:0043229,GO:0043231,GO:0043933,GO:…	2.7.11.1	ko:K16288	-	-	-	-	ko00000,ko01000,ko01001	-	-	-	Tmemb_cc2
g10551	scaffold_684	78452	87392	-	34740.HMEL015838-PA	1.64e-131	391	KOG3850@1|root,KOG3850@2759|Eukaryota,39M9F@33154|Opisthokonta,3BB9U@33208|Metazoa,3CV42@33213|Bilateria,41X20@6656|Arthropoda,3SISI@50557|Insecta,442WN@7088|Lepidoptera	33208|Metazoa	S	Predicted transmembrane and coiled-coil 2 protein	TMCC2	GO:0003674,GO:0005488,GO:0005515,GO:0005575,GO:0005622,GO:0005623,GO:0005737,GO:0005783,GO:0005791,GO:0005829,GO:0006807,GO:0006996,GO:0007029,GO:0007275,GO:0007399,GO:0007417,GO:0007420,GO:0008150,GO:0008152,GO:0009987,GO:0010256,GO:0012505,GO:0016043,GO:0019538,GO:0022607,GO:0032501,GO:0032502,GO:0042802,GO:0042803,GO:0042982,GO:0043170,GO:0043226,GO:0043227,GO:0043229,GO:0043231,GO:0043933,GO:…	2.7.11.1	ko:K16288	-	-	-	-	ko00000,ko01000,ko01001	-	-	-	Tmemb_cc2
g10556	scaffold_686	1806	3315	+	7091.BGIBMGA010944-TA	3.13e-119	354	2DJWY@1|root,2S61H@2759|Eukaryota,3A5YU@33154|Opisthokonta,3BTRR@33208|Metazoa,3D98S@33213|Bilateria,429QN@6656|Arthropoda,3T17U@50557|Insecta,44A05@7088|Lepidoptera	33208|Metazoa	S	Mab-21	-	-	2.7.7.86	ko:K17834	ko04623,map04623	-	-	-	ko00000,ko00001,ko01000	-	-	-	Mab-21
g10557	scaffold_686	8645	12833	+	34740.HMEL017301-PA	1.3e-39	152	2BHX9@1|root,2S1CY@2759|Eukaryota,3A562@33154|Opisthokonta,3BRPC@33208|Metazoa,3D8M4@33213|Bilateria,4205K@6656|Arthropoda,3SNGN@50557|Insecta,445C6@7088|Lepidoptera	33208|Metazoa	S	7tm Odorant receptor	-	-	-	ko:K08471	-	-	-	-	ko00000,ko04030	-	-	-	7tm_6
g10564	scaffold_686	145659	152528	-	34740.HMEL016748-PA	9.34e-188	542	2DJWY@1|root,2S61H@2759|Eukaryota,3A5YU@33154|Opisthokonta,3BTRR@33208|Metazoa,3D98S@33213|Bilateria,429QN@6656|Arthropoda,3T17U@50557|Insecta,44A05@7088|Lepidoptera	33208|Metazoa	S	Mab-21	-	-	2.7.7.86	ko:K17834	ko04623,map04623	-	-	-	ko00000,ko00001,ko01000	-	-	-	Mab-21
g1057	scaffold_1206	25408	31438	-	13037.EHJ67953	2.17e-58	186	2CZZ5@1|root,2SC71@2759|Eukaryota,3ABQ1@33154|Opisthokonta,3BW2R@33208|Metazoa,3DCNR@33213|Bilateria,421HP@6656|Arthropoda,3SZJ8@50557|Insecta,446W8@7088|Lepidoptera	33208|Metazoa	S	TRP-interacting helix	-	-	-	-	-	-	-	-	-	-	-	-	InaF-motif
g10573	scaffold_688	31737	37835	-	13037.EHJ78997	1.25e-27	109	KOG4621@1|root,KOG4621@2759|Eukaryota,38FP7@33154|Opisthokonta,3B9U9@33208|Metazoa,3CUKY@33213|Bilateria,41ZMS@6656|Arthropoda,3SMQZ@50557|Insecta,446UK@7088|Lepidoptera	33208|Metazoa	S	Guanylylate cyclase	GUCD1	-	-	-	-	-	-	-	-	-	-	-	Guanylate_cyc_2
g10583	scaffold_69	103193	125416	-	13037.EHJ65481	1.56e-262	730	KOG1244@1|root,KOG1244@2759|Eukaryota	2759|Eukaryota	S	zinc ion binding	DPF3	GO:0000228,GO:0000785,GO:0000790,GO:0000981,GO:0003007,GO:0003674,GO:0003700,GO:0005488,GO:0005515,GO:0005575,GO:0005622,GO:0005623,GO:0005634,GO:0005654,GO:0005694,GO:0005737,GO:0005813,GO:0005815,GO:0005829,GO:0005856,GO:0006325,GO:0006338,GO:0006355,GO:0006357,GO:0006915,GO:0006996,GO:0007154,GO:0007165,GO:0007275,GO:0007399,GO:0007507,GO:0007517,GO:0008150,GO:0008219,GO:0008270,GO:0009653,GO:…	-	ko:K13196,ko:K22198	ko04714,ko05225,map04714,map05225	-	-	-	ko00000,ko00001,ko03041	-	-	-	PHD,Requiem_N
g10587	scaffold_69	219452	248088	-	13037.EHJ78623	1.13e-278	766	KOG2819@1|root,KOG2819@2759|Eukaryota,38BD1@33154|Opisthokonta,3BDGV@33208|Metazoa,3CRQR@33213|Bilateria,41V6S@6656|Arthropoda,3SH4Y@50557|Insecta,44341@7088|Lepidoptera	33208|Metazoa	S	Uncharacterised protein family (UPF0183)	C16orf70	GO:0003674,GO:0005102,GO:0005488,GO:0005515,GO:0005575,GO:0005622,GO:0005623,GO:0005737,GO:0005794,GO:0005802,GO:0006810,GO:0006892,GO:0006893,GO:0008021,GO:0008104,GO:0008150,GO:0012505,GO:0012506,GO:0015031,GO:0015833,GO:0016020,GO:0016192,GO:0019904,GO:0030133,GO:0030165,GO:0030425,GO:0030658,GO:0030659,GO:0030672,GO:0031090,GO:0031410,GO:0031982,GO:0031984,GO:0033036,GO:0034613,GO:0035254,GO:…	-	-	-	-	-	-	-	-	-	-	UPF0183
g10597	scaffold_690	285888	286355	-	34740.HMEL005076-PA	0.000325	46.6	2FDZZ@1|root,2TF9Y@2759|Eukaryota,39AWR@33154|Opisthokonta,3CEZ8@33208|Metazoa,3DNMA@33213|Bilateria,424XE@6656|Arthropoda,3SUAW@50557|Insecta,44AVI@7088|Lepidoptera	33208|Metazoa	S	Cyclin-dependent kinase inhibitor	-	-	-	-	-	-	-	-	-	-	-	-	CDI
g10599	scaffold_690	404702	411753	-	7091.BGIBMGA009236-TA	5.72e-182	533	2C2HB@1|root,2QS74@2759|Eukaryota,38HIK@33154|Opisthokonta,3BH8H@33208|Metazoa,3CVSA@33213|Bilateria,41VZK@6656|Arthropoda,3SFQ9@50557|Insecta,445EH@7088|Lepidoptera	33208|Metazoa	S	Protein of unknown function (DUF719)	FAM114A2	GO:0000137,GO:0000166,GO:0003674,GO:0005488,GO:0005515,GO:0005575,GO:0005622,GO:0005623,GO:0005737,GO:0005794,GO:0005795,GO:0012505,GO:0017016,GO:0017076,GO:0017137,GO:0019899,GO:0031267,GO:0031984,GO:0031985,GO:0036094,GO:0043226,GO:0043227,GO:0043229,GO:0043231,GO:0044422,GO:0044424,GO:0044431,GO:0044444,GO:0044446,GO:0044464,GO:0051020,GO:0097159,GO:0098791,GO:1901265,GO:1901363	-	-	-	-	-	-	-	-	-	-	DUF719
g10610	scaffold_691	168081	170289	-	7091.BGIBMGA010851-TA	3.63e-235	650	KOG2890@1|root,KOG2890@2759|Eukaryota,38B5B@33154|Opisthokonta,3BBZZ@33208|Metazoa,3CUMY@33213|Bilateria,41X2K@6656|Arthropoda,3SGS8@50557|Insecta,441HW@7088|Lepidoptera	33208|Metazoa	S	Eukaryotic integral membrane protein (DUF1751)	TMEM115	GO:0000139,GO:0003674,GO:0005488,GO:0005515,GO:0005575,GO:0005622,GO:0005623,GO:0005634,GO:0005737,GO:0005794,GO:0005795,GO:0006464,GO:0006486,GO:0006807,GO:0006810,GO:0006888,GO:0006890,GO:0008150,GO:0008152,GO:0008285,GO:0009058,GO:0009059,GO:0009100,GO:0009101,GO:0009987,GO:0012505,GO:0016020,GO:0016192,GO:0019538,GO:0031090,GO:0031984,GO:0031985,GO:0032580,GO:0034645,GO:0036211,GO:0042127,GO:…	-	-	-	-	-	-	-	-	-	-	DUF1751
g10613	scaffold_691	187217	191537	-	34740.HMEL017389-PA	3.32e-169	492	KOG1721@1|root,KOG1721@2759|Eukaryota,39Y0S@33154|Opisthokonta,3BM3E@33208|Metazoa,3CW3E@33213|Bilateria,41X4Z@6656|Arthropoda,3SJZD@50557|Insecta,4441P@7088|Lepidoptera	33208|Metazoa	S	Broad-Complex, Tramtrack and Bric a brac	-	GO:0005575,GO:0005622,GO:0005623,GO:0005634,GO:0006355,GO:0006357,GO:0008150,GO:0009889,GO:0010468,GO:0010556,GO:0019219,GO:0019222,GO:0031323,GO:0031326,GO:0043226,GO:0043227,GO:0043229,GO:0043231,GO:0044424,GO:0044464,GO:0050789,GO:0050794,GO:0051171,GO:0051252,GO:0060255,GO:0065007,GO:0080090,GO:1903506,GO:2000112,GO:2001141	-	-	-	-	-	-	-	-	-	-	BTB
g10617	scaffold_691	266009	279948	+	7091.BGIBMGA010909-TA	1.19e-76	253	KOG4308@1|root,KOG4308@2759|Eukaryota,38EHF@33154|Opisthokonta,3BBBS@33208|Metazoa,3CYUX@33213|Bilateria,420PH@6656|Arthropoda,3T0XJ@50557|Insecta,4489F@7088|Lepidoptera	33208|Metazoa	S	Leucine Rich repeat	-	-	-	-	-	-	-	-	-	-	-	-	LRR_6
g10618	scaffold_691	292512	310078	+	13037.EHJ74402	1.36e-217	618	KOG2816@1|root,KOG2816@2759|Eukaryota,39VY0@33154|Opisthokonta,3BMCN@33208|Metazoa,3D0H7@33213|Bilateria,41YD6@6656|Arthropoda,3SGUN@50557|Insecta,444MW@7088|Lepidoptera	33208|Metazoa	S	Major Facilitator Superfamily	-	-	-	ko:K14613,ko:K17917,ko:K20840	ko01523,ko04144,map01523,map04144	-	-	-	ko00000,ko00001,ko02000,ko04131	2.A.1.50.1,2.A.1.50.3,2.A.1.50.4	-	-	MFS_1
g10619	scaffold_691	314036	333011	-	13037.EHJ74403	1.08e-264	736	KOG2816@1|root,KOG2816@2759|Eukaryota,39VY0@33154|Opisthokonta,3BMCN@33208|Metazoa,3D0H7@33213|Bilateria,41YD6@6656|Arthropoda,3SGUN@50557|Insecta	33208|Metazoa	S	It is involved in the biological process described with transmembrane transport	-	-	-	ko:K14613,ko:K17917,ko:K20840	ko01523,ko04144,map01523,map04144	-	-	-	ko00000,ko00001,ko02000,ko04131	2.A.1.50.1,2.A.1.50.3,2.A.1.50.4	-	-	MFS_1
g10620	scaffold_691	333524	358545	-	13037.EHJ74402	0	898	KOG2816@1|root,KOG2816@2759|Eukaryota,39VY0@33154|Opisthokonta,3BMCN@33208|Metazoa,3D0H7@33213|Bilateria,41YD6@6656|Arthropoda,3SGUN@50557|Insecta,444MW@7088|Lepidoptera	33208|Metazoa	S	Major Facilitator Superfamily	-	-	-	ko:K14613,ko:K17917,ko:K20840	ko01523,ko04144,map01523,map04144	-	-	-	ko00000,ko00001,ko02000,ko04131	2.A.1.50.1,2.A.1.50.3,2.A.1.50.4	-	-	MFS_1
g10621	scaffold_691	391633	400867	-	34740.HMEL008552-PA	4.99e-203	596	KOG2816@1|root,KOG2816@2759|Eukaryota,39VY0@33154|Opisthokonta,3BMCN@33208|Metazoa,3D0H7@33213|Bilateria,41YD6@6656|Arthropoda,3SGUN@50557|Insecta	33208|Metazoa	S	It is involved in the biological process described with transmembrane transport	-	-	-	ko:K14613,ko:K17917,ko:K20840	ko01523,ko04144,map01523,map04144	-	-	-	ko00000,ko00001,ko02000,ko04131	2.A.1.50.1,2.A.1.50.3,2.A.1.50.4	-	-	MFS_1
g10622	scaffold_691	403689	414587	-	13037.EHJ68098	1.1e-234	663	KOG2816@1|root,KOG2816@2759|Eukaryota,39VY0@33154|Opisthokonta,3BMCN@33208|Metazoa,3D0H7@33213|Bilateria,41YD6@6656|Arthropoda,3SGUN@50557|Insecta,4488P@7088|Lepidoptera	33208|Metazoa	S	Major Facilitator Superfamily	-	-	-	ko:K14613,ko:K17917,ko:K20840	ko01523,ko04144,map01523,map04144	-	-	-	ko00000,ko00001,ko02000,ko04131	2.A.1.50.1,2.A.1.50.3,2.A.1.50.4	-	-	MFS_1
g10623	scaffold_691	425088	429475	-	13037.EHJ68097	3.32e-228	643	KOG2816@1|root,KOG2816@2759|Eukaryota,39VY0@33154|Opisthokonta,3BMCN@33208|Metazoa,3D0H7@33213|Bilateria,41YD6@6656|Arthropoda,3SGUN@50557|Insecta	33208|Metazoa	S	It is involved in the biological process described with transmembrane transport	-	-	-	ko:K14613,ko:K17917,ko:K20840	ko01523,ko04144,map01523,map04144	-	-	-	ko00000,ko00001,ko02000,ko04131	2.A.1.50.1,2.A.1.50.3,2.A.1.50.4	-	-	MFS_1
g10624	scaffold_691	432867	439752	-	13037.EHJ68096	3.45e-221	627	KOG2816@1|root,KOG2816@2759|Eukaryota,39VY0@33154|Opisthokonta,3BMCN@33208|Metazoa,3D0H7@33213|Bilateria,41YD6@6656|Arthropoda,3SGUN@50557|Insecta,444R3@7088|Lepidoptera	33208|Metazoa	S	Major Facilitator Superfamily	-	-	-	ko:K14613,ko:K17917,ko:K20840	ko01523,ko04144,map01523,map04144	-	-	-	ko00000,ko00001,ko02000,ko04131	2.A.1.50.1,2.A.1.50.3,2.A.1.50.4	-	-	MFS_1
g1063	scaffold_1207	102812	112574	-	7091.BGIBMGA000681-TA	3.27e-49	182	2AX5Q@1|root,2TBIQ@2759|Eukaryota,396TD@33154|Opisthokonta,3CB57@33208|Metazoa,3DSDW@33213|Bilateria,428GZ@6656|Arthropoda,3SY1E@50557|Insecta,446BH@7088|Lepidoptera	33208|Metazoa	S	Domain of unknown function (DUF243)	-	-	-	-	-	-	-	-	-	-	-	-	DUF243
g10631	scaffold_694	133281	145963	-	34740.HMEL012833-PA	5.45e-169	496	KOG0992@1|root,KOG0992@2759|Eukaryota,398P7@33154|Opisthokonta,3BH3T@33208|Metazoa,3CUMD@33213|Bilateria,41TXC@6656|Arthropoda,3SK3W@50557|Insecta,4460Q@7088|Lepidoptera	33208|Metazoa	S	GRIP domain	GOLGA1	GO:0000138,GO:0000226,GO:0000785,GO:0003674,GO:0005488,GO:0005515,GO:0005575,GO:0005622,GO:0005623,GO:0005694,GO:0005737,GO:0005794,GO:0005795,GO:0005802,GO:0005819,GO:0005829,GO:0005856,GO:0006810,GO:0006996,GO:0007010,GO:0007017,GO:0007049,GO:0007098,GO:0008150,GO:0009987,GO:0012505,GO:0015630,GO:0016043,GO:0016192,GO:0017016,GO:0017137,GO:0019899,GO:0022402,GO:0030306,GO:0031023,GO:0031267,GO:…	-	ko:K16731	-	-	-	-	ko00000,ko03036,ko04131	-	-	-	GRIP
g10632	scaffold_694	146781	153524	+	7029.ACYPI080974-PA	1.09e-18	96.7	2CMM3@1|root,2QQSX@2759|Eukaryota,39DKY@33154|Opisthokonta,3BDYS@33208|Metazoa,3CVMR@33213|Bilateria,423XX@6656|Arthropoda	33208|Metazoa	S	Transposase protein	-	-	-	-	-	-	-	-	-	-	-	-	THAP
g10642	scaffold_694	809396	811773	-	34740.HMEL015635-PA	3.45e-109	318	KOG3272@1|root,KOG3272@2759|Eukaryota,38EJ9@33154|Opisthokonta,3B9CI@33208|Metazoa,3CUWV@33213|Bilateria,41UYY@6656|Arthropoda,3SHGM@50557|Insecta,445Z5@7088|Lepidoptera	33208|Metazoa	S	Domain of unknown function (DUF814)	CCDC25	-	-	-	-	-	-	-	-	-	-	-	DUF814
g1065	scaffold_1208	27961	29658	-	7091.BGIBMGA009855-TA	7.74e-84	247	KOG1705@1|root,KOG1705@2759|Eukaryota,3A1NS@33154|Opisthokonta,3BQBX@33208|Metazoa,3D76I@33213|Bilateria,41ZCM@6656|Arthropoda,3SMEC@50557|Insecta,446MT@7088|Lepidoptera	33208|Metazoa	S	PHF5-like protein	PHF5A	GO:0000375,GO:0000377,GO:0000398,GO:0003674,GO:0003676,GO:0003700,GO:0003723,GO:0005488,GO:0005575,GO:0005622,GO:0005623,GO:0005634,GO:0005654,GO:0005681,GO:0005686,GO:0005689,GO:0005737,GO:0006139,GO:0006355,GO:0006396,GO:0006397,GO:0006725,GO:0006807,GO:0008150,GO:0008152,GO:0008380,GO:0009889,GO:0009891,GO:0009893,GO:0009987,GO:0010467,GO:0010468,GO:0010556,GO:0010557,GO:0010604,GO:0010628,GO:…	-	ko:K12834	ko03040,map03040	M00352	-	-	ko00000,ko00001,ko00002,ko03041	-	-	-	PHF5
g10655	scaffold_697	181274	182735	+	13037.EHJ73179	2.47e-125	362	KOG3211@1|root,KOG3211@2759|Eukaryota,38E44@33154|Opisthokonta,3BJGB@33208|Metazoa,3CUU0@33213|Bilateria,41XKW@6656|Arthropoda,3SFTG@50557|Insecta,441D2@7088|Lepidoptera	33208|Metazoa	S	Repeated motif present between transmembrane helices in cystinosin, yeast ERS1p, mannose-P-dolichol utilization defect 1, and other hypothetical proteins.	MPDU1	GO:0005575,GO:0005622,GO:0005623,GO:0005737,GO:0005783,GO:0005789,GO:0005975,GO:0006457,GO:0006464,GO:0006486,GO:0006487,GO:0006488,GO:0006490,GO:0006629,GO:0006807,GO:0008150,GO:0008152,GO:0009058,GO:0009059,GO:0009100,GO:0009101,GO:0009311,GO:0009312,GO:0009987,GO:0012505,GO:0016020,GO:0016021,GO:0016051,GO:0019538,GO:0031224,GO:0031984,GO:0034645,GO:0036211,GO:0042175,GO:0043170,GO:0043226,GO:…	-	ko:K09660	-	-	-	-	ko00000,ko01003	-	-	-	PQ-loop
g10665	scaffold_697	650630	655313	-	34740.HMEL011409-PA	0	1016	COG4886@1|root,KOG0619@2759|Eukaryota,39WR7@33154|Opisthokonta,3BGRS@33208|Metazoa,3D0NC@33213|Bilateria,41UBX@6656|Arthropoda,3SKE4@50557|Insecta,441IV@7088|Lepidoptera	33208|Metazoa	S	Leucine Rich Repeat	-	GO:0005575,GO:0005576,GO:0005622,GO:0005623,GO:0005737,GO:0006996,GO:0007275,GO:0007423,GO:0008150,GO:0009987,GO:0016043,GO:0022607,GO:0030030,GO:0030031,GO:0031012,GO:0032501,GO:0032502,GO:0040011,GO:0044085,GO:0044421,GO:0044424,GO:0044464,GO:0044782,GO:0048513,GO:0048731,GO:0048856,GO:0060271,GO:0070925,GO:0071840,GO:0120031,GO:0120036	-	-	-	-	-	-	-	-	-	-	LRR_1,LRR_8
g10667	scaffold_697	681565	688812	-	13037.EHJ73376	4.52e-85	252	2CWD4@1|root,2RU7M@2759|Eukaryota,391JN@33154|Opisthokonta,3C74K@33208|Metazoa,3DN4Q@33213|Bilateria,424JJ@6656|Arthropoda,3STUF@50557|Insecta,449Z2@7088|Lepidoptera	33208|Metazoa	S	Transmembrane protein 18	-	-	-	ko:K22145	-	-	-	-	ko00000,ko03000	9.B.228.1	-	-	TMEM18
g10671	scaffold_697	713438	715561	-	34740.HMEL013407-PA	1.27e-26	107	2FAQ8@1|root,2TBX9@2759|Eukaryota,3979C@33154|Opisthokonta,3CBJU@33208|Metazoa,3DSV8@33213|Bilateria,428Y1@6656|Arthropoda,3SYEV@50557|Insecta,4479B@7088|Lepidoptera	33208|Metazoa	S	Insect cuticle protein	-	-	-	-	-	-	-	-	-	-	-	-	Chitin_bind_4
g10677	scaffold_7	68912	70576	+	7091.BGIBMGA002038-TA	0	865	2DWW1@1|root,2S6R5@2759|Eukaryota,3A81H@33154|Opisthokonta,3BTTV@33208|Metazoa,3DA8T@33213|Bilateria,420N3@6656|Arthropoda,3SP5E@50557|Insecta,441JY@7088|Lepidoptera	33208|Metazoa	S	KIF-1 binding protein C terminal	-	-	-	-	-	-	-	-	-	-	-	-	KBP_C
g10681	scaffold_7	117065	120240	+	13037.EHJ74032	2.52e-148	421	28KS9@1|root,2QT8E@2759|Eukaryota,38BHH@33154|Opisthokonta,3BIXD@33208|Metazoa,3D0PP@33213|Bilateria,420IV@6656|Arthropoda,3SNQ4@50557|Insecta,44585@7088|Lepidoptera	33208|Metazoa	S	Calmodulin-binding	ENKUR	GO:0001669,GO:0003674,GO:0005488,GO:0005515,GO:0005516,GO:0005575,GO:0005622,GO:0005623,GO:0005737,GO:0005929,GO:0012505,GO:0030141,GO:0031410,GO:0031514,GO:0031982,GO:0036126,GO:0042995,GO:0043226,GO:0043227,GO:0043229,GO:0044422,GO:0044424,GO:0044441,GO:0044444,GO:0044463,GO:0044464,GO:0097223,GO:0097228,GO:0097708,GO:0097729,GO:0099503,GO:0120025,GO:0120038	-	-	-	-	-	-	-	-	-	-	Enkurin
g10688	scaffold_700	43	603	+	7070.TC010748-PA	3.55e-32	128	2CXRP@1|root,2RZ9M@2759|Eukaryota,3A84X@33154|Opisthokonta,3BTAV@33208|Metazoa,3DA8J@33213|Bilateria,429U5@6656|Arthropoda,3SP0B@50557|Insecta	33208|Metazoa	S	DDE superfamily endonuclease	-	GO:0005575,GO:0005622,GO:0005623,GO:0005634,GO:0043226,GO:0043227,GO:0043229,GO:0043231,GO:0044424,GO:0044464	-	-	-	-	-	-	-	-	-	-	DDE_3
g10690	scaffold_700	50577	95823	+	7091.BGIBMGA000509-TA	0	986	28JS2@1|root,2QS5Q@2759|Eukaryota,38GRY@33154|Opisthokonta,3BACB@33208|Metazoa,3CSXV@33213|Bilateria,4203S@6656|Arthropoda,3SI5B@50557|Insecta,448FS@7088|Lepidoptera	33208|Metazoa	S	Zinc ion binding	PHC2	GO:0000003,GO:0000070,GO:0000151,GO:0000152,GO:0000278,GO:0000280,GO:0000785,GO:0000792,GO:0000819,GO:0000902,GO:0000904,GO:0002009,GO:0002064,GO:0002065,GO:0002066,GO:0003006,GO:0003674,GO:0003682,GO:0005488,GO:0005515,GO:0005575,GO:0005622,GO:0005623,GO:0005634,GO:0005654,GO:0005694,GO:0005730,GO:0006325,GO:0006342,GO:0006355,GO:0006996,GO:0007049,GO:0007059,GO:0007275,GO:0007276,GO:0007281,GO:…	-	ko:K11456,ko:K11457,ko:K11458	-	-	-	-	ko00000,ko03036	-	-	-	SAM_1
g10694	scaffold_702	14591	31181	+	34740.HMEL010112-PA	0	922	KOG2037@1|root,KOG2037@2759|Eukaryota,38BBH@33154|Opisthokonta,3BBBI@33208|Metazoa,3CSE2@33213|Bilateria,41TQC@6656|Arthropoda,3SK6M@50557|Insecta,444RJ@7088|Lepidoptera	33208|Metazoa	S	Guanylate-binding protein, N-terminal domain	ATL2	GO:0000137,GO:0000166,GO:0000226,GO:0000902,GO:0000904,GO:0001558,GO:0001882,GO:0001883,GO:0003674,GO:0003824,GO:0003924,GO:0005488,GO:0005515,GO:0005525,GO:0005575,GO:0005622,GO:0005623,GO:0005737,GO:0005783,GO:0005789,GO:0005794,GO:0005795,GO:0006996,GO:0007010,GO:0007017,GO:0007019,GO:0007029,GO:0007030,GO:0007275,GO:0007399,GO:0007409,GO:0007416,GO:0007517,GO:0007528,GO:0008150,GO:0008361,GO:…	-	ko:K17339	-	-	-	-	ko00000,ko01000	-	-	-	GBP
g10695	scaffold_702	37238	47507	-	7091.BGIBMGA000802-TA	4.08e-261	729	KOG2037@1|root,KOG2037@2759|Eukaryota,38BBH@33154|Opisthokonta,3BBBI@33208|Metazoa,3CSE2@33213|Bilateria,41TQC@6656|Arthropoda,3SK6M@50557|Insecta,449KY@7088|Lepidoptera	33208|Metazoa	S	Guanylate-binding protein, N-terminal domain	ATL2	GO:0000137,GO:0000166,GO:0000226,GO:0000902,GO:0000904,GO:0001558,GO:0001882,GO:0001883,GO:0003674,GO:0003824,GO:0003924,GO:0005488,GO:0005515,GO:0005525,GO:0005575,GO:0005622,GO:0005623,GO:0005737,GO:0005783,GO:0005789,GO:0005794,GO:0005795,GO:0006996,GO:0007010,GO:0007017,GO:0007019,GO:0007029,GO:0007030,GO:0007275,GO:0007399,GO:0007409,GO:0007416,GO:0007517,GO:0007528,GO:0008150,GO:0008361,GO:…	-	ko:K17339	-	-	-	-	ko00000,ko01000	-	-	-	GBP
g1070	scaffold_1209	11178	26007	-	13037.EHJ75748	2.94e-83	295	KOG1721@1|root,KOG1721@2759|Eukaryota,3ARM9@33154|Opisthokonta,3C1ZS@33208|Metazoa,3DI6E@33213|Bilateria,422YA@6656|Arthropoda,3SP8I@50557|Insecta,449CM@7088|Lepidoptera	33208|Metazoa	S	zinc ion binding. It is involved in the biological process described with transcription, DNA-templated	-	GO:0000976,GO:0000981,GO:0001067,GO:0003674,GO:0003676,GO:0003677,GO:0003690,GO:0003700,GO:0005488,GO:0005575,GO:0005622,GO:0005623,GO:0005634,GO:0006355,GO:0006357,GO:0008150,GO:0009889,GO:0010468,GO:0010556,GO:0019219,GO:0019222,GO:0031323,GO:0031326,GO:0043226,GO:0043227,GO:0043229,GO:0043231,GO:0043565,GO:0044212,GO:0044424,GO:0044464,GO:0050789,GO:0050794,GO:0051171,GO:0051252,GO:0060255,GO:…	-	-	-	-	-	-	-	-	-	-	zf-AD
g10701	scaffold_703	93465	94502	-	7091.BGIBMGA006370-TA	1.57e-117	350	KOG1947@1|root,KOG1947@2759|Eukaryota,396CC@33154|Opisthokonta,3CAR1@33208|Metazoa,3DRYK@33213|Bilateria,4283W@6656|Arthropoda,3SXQZ@50557|Insecta,445IP@7088|Lepidoptera	33208|Metazoa	S	A Receptor for Ubiquitination Targets	-	-	-	ko:K10268	-	-	-	-	ko00000,ko04121	-	-	-	F-box-like
g10708	scaffold_706	7940	37872	-	7091.BGIBMGA000594-TA	3.41e-30	110	KOG2931@1|root,KOG2931@2759|Eukaryota	2759|Eukaryota	S	nervous system development	-	GO:0005575,GO:0005622,GO:0005623,GO:0005737,GO:0008150,GO:0009966,GO:0009967,GO:0010646,GO:0010647,GO:0023051,GO:0023056,GO:0044424,GO:0044464,GO:0046578,GO:0046579,GO:0048518,GO:0048522,GO:0048583,GO:0048584,GO:0050789,GO:0050794,GO:0051056,GO:0051057,GO:0065007,GO:1902531,GO:1902533	-	ko:K18266	-	-	-	-	ko00000,ko04147	-	-	-	Ndr
g10710	scaffold_706	143821	145365	+	7091.BGIBMGA000620-TA	2.33e-265	739	28IFX@1|root,2QQST@2759|Eukaryota,38CR7@33154|Opisthokonta,3BE35@33208|Metazoa,3CRIP@33213|Bilateria,41V8X@6656|Arthropoda,3SGWJ@50557|Insecta,443V6@7088|Lepidoptera	33208|Metazoa	S	Glycosyl hydrolase family 79, N-terminal domain	HPSE	GO:0000323,GO:0001525,GO:0001568,GO:0001775,GO:0001817,GO:0001819,GO:0001944,GO:0002252,GO:0002263,GO:0002274,GO:0002275,GO:0002283,GO:0002366,GO:0002376,GO:0002443,GO:0002444,GO:0002446,GO:0003674,GO:0003824,GO:0004553,GO:0004566,GO:0005488,GO:0005515,GO:0005575,GO:0005576,GO:0005622,GO:0005623,GO:0005634,GO:0005654,GO:0005737,GO:0005764,GO:0005765,GO:0005773,GO:0005774,GO:0005775,GO:0005886,GO:…	3.2.1.166	ko:K07964,ko:K07965	ko00531,ko01100,ko05205,map00531,map01100,map05205	M00078	R07811	-	ko00000,ko00001,ko00002,ko00536,ko01000	-	GH79	-	Glyco_hydro_79n
g10716	scaffold_7064	213	815	+	13037.EHJ73416	1.47e-15	82.4	KOG1075@1|root,KOG1075@2759|Eukaryota,3A278@33154|Opisthokonta,3BQC7@33208|Metazoa,3D3FI@33213|Bilateria,41V5R@6656|Arthropoda,3SINZ@50557|Insecta	33208|Metazoa	S	RNase H	-	-	-	-	-	-	-	-	-	-	-	-	RVT_1
g10717	scaffold_7064	1013	1645	+	35725.K2RFT6	6.55e-07	57	KOG1075@1|root,KOG1075@2759|Eukaryota,39XVS@33154|Opisthokonta,3P0R9@4751|Fungi,3R15B@4890|Ascomycota	4751|Fungi	S	Encoded by	-	-	-	-	-	-	-	-	-	-	-	-	RNase_H
g1072	scaffold_121	79537	92332	-	7091.BGIBMGA003188-TA	2.32e-254	734	KOG4847@1|root,KOG4847@2759|Eukaryota,39RJF@33154|Opisthokonta,3BDRR@33208|Metazoa,3D1FW@33213|Bilateria,41YS5@6656|Arthropoda,3SM40@50557|Insecta,4432J@7088|Lepidoptera	33208|Metazoa	S	Schwannomin-interacting protein 1	SCHIP1	GO:0000003,GO:0001501,GO:0001553,GO:0001655,GO:0001667,GO:0001822,GO:0001932,GO:0001934,GO:0003006,GO:0003674,GO:0005488,GO:0005515,GO:0005575,GO:0005622,GO:0005623,GO:0005634,GO:0005654,GO:0005737,GO:0005829,GO:0005886,GO:0005912,GO:0006629,GO:0006807,GO:0006928,GO:0007154,GO:0007165,GO:0007166,GO:0007167,GO:0007169,GO:0007275,GO:0007548,GO:0008150,GO:0008152,GO:0008202,GO:0008210,GO:0008406,GO:…	-	-	-	-	-	-	-	-	-	-	SCHIP-1
g10744	scaffold_711	585	17515	+	13037.EHJ77193	0	1208	KOG0413@1|root,KOG0413@2759|Eukaryota,38FP5@33154|Opisthokonta,3BHY4@33208|Metazoa,3CW91@33213|Bilateria,41XBT@6656|Arthropoda,3SI6Y@50557|Insecta,441WP@7088|Lepidoptera	33208|Metazoa	S	It is involved in the biological process described with mitotic chromosome condensation	NCAPD3	GO:0000003,GO:0000018,GO:0000019,GO:0000070,GO:0000228,GO:0000278,GO:0000280,GO:0000775,GO:0000776,GO:0000777,GO:0000779,GO:0000785,GO:0000790,GO:0000792,GO:0000793,GO:0000794,GO:0000796,GO:0000799,GO:0000819,GO:0001674,GO:0003674,GO:0003682,GO:0005488,GO:0005515,GO:0005575,GO:0005622,GO:0005623,GO:0005634,GO:0005654,GO:0005694,GO:0005720,GO:0005721,GO:0006282,GO:0006323,GO:0006996,GO:0007049,GO:…	-	ko:K11491	-	-	-	-	ko00000,ko03036	-	-	-	Cnd1
g10747	scaffold_711	52726	53913	+	7091.BGIBMGA010651-TA	2.05e-119	357	KOG3044@1|root,KOG3044@2759|Eukaryota,39RMY@33154|Opisthokonta,3BB82@33208|Metazoa,3CW2Q@33213|Bilateria,4207M@6656|Arthropoda,3SN26@50557|Insecta,446AV@7088|Lepidoptera	33208|Metazoa	S	Coiled-coil domain containing protein (DUF2052)	CCDC97	GO:0005575,GO:0005622,GO:0005623,GO:0005634,GO:0005686,GO:0030532,GO:0032991,GO:0043226,GO:0043227,GO:0043229,GO:0043231,GO:0044422,GO:0044424,GO:0044428,GO:0044446,GO:0044464,GO:0097525,GO:0120114,GO:1990904	-	-	-	-	-	-	-	-	-	-	DUF2052
g10751	scaffold_7129	1	1095	+	13037.EHJ74581	6.46e-159	462	KOG1075@1|root,KOG1075@2759|Eukaryota,39URR@33154|Opisthokonta,3BNQ4@33208|Metazoa,3D5MM@33213|Bilateria,422BS@6656|Arthropoda,3SQYU@50557|Insecta	33208|Metazoa	S	Reverse transcriptase (RNA-dependent DNA polymerase)	-	-	-	-	-	-	-	-	-	-	-	-	RVT_1
g10755	scaffold_713	55339	66292	+	13037.EHJ63847	1.09e-253	721	KOG1334@1|root,KOG1334@2759|Eukaryota,38CK9@33154|Opisthokonta,3BEGM@33208|Metazoa,3CWDN@33213|Bilateria,41U1H@6656|Arthropoda,3SHJV@50557|Insecta,443XR@7088|Lepidoptera	33208|Metazoa	S	WD domain, G-beta repeat	DCAF8	GO:0000151,GO:0005575,GO:0005622,GO:0005623,GO:0005634,GO:0005654,GO:0005737,GO:0005739,GO:0005829,GO:0006464,GO:0006807,GO:0008150,GO:0008152,GO:0009987,GO:0019538,GO:0031461,GO:0031974,GO:0031981,GO:0032991,GO:0036211,GO:0043170,GO:0043226,GO:0043227,GO:0043229,GO:0043231,GO:0043233,GO:0043412,GO:0043687,GO:0044237,GO:0044238,GO:0044260,GO:0044267,GO:0044422,GO:0044424,GO:0044428,GO:0044444,GO:…	-	ko:K11804	-	-	-	-	ko00000,ko04121	-	-	-	WD40
g10760	scaffold_713	345537	359393	-	13037.EHJ73089	9.37e-115	340	KOG3882@1|root,KOG3882@2759|Eukaryota,3A9Q1@33154|Opisthokonta,3BV1G@33208|Metazoa,3DASB@33213|Bilateria,42139@6656|Arthropoda,3SY5R@50557|Insecta,446QS@7088|Lepidoptera	33208|Metazoa	S	Tetraspanin family	-	GO:0005575,GO:0005623,GO:0005886,GO:0005887,GO:0007154,GO:0007165,GO:0007166,GO:0008150,GO:0009987,GO:0016020,GO:0016021,GO:0023052,GO:0031224,GO:0031226,GO:0044425,GO:0044459,GO:0044464,GO:0050789,GO:0050794,GO:0050896,GO:0051716,GO:0065007,GO:0071944	-	ko:K17343	-	-	-	-	ko00000	-	-	-	Tetraspannin
g10761	scaffold_713	368281	372441	-	13037.EHJ73091	8e-189	553	KOG3931@1|root,KOG3931@2759|Eukaryota,391ZX@33154|Opisthokonta,3B99P@33208|Metazoa,3CRXG@33213|Bilateria,41V7M@6656|Arthropoda,3SJ1V@50557|Insecta,443WQ@7088|Lepidoptera	33208|Metazoa	S	SprT homologues.	SPRTN	GO:0000278,GO:0000731,GO:0001674,GO:0001940,GO:0003674,GO:0005488,GO:0005515,GO:0005575,GO:0005622,GO:0005623,GO:0005634,GO:0005654,GO:0005694,GO:0006139,GO:0006259,GO:0006281,GO:0006301,GO:0006725,GO:0006807,GO:0006950,GO:0006974,GO:0007049,GO:0008150,GO:0008152,GO:0009058,GO:0009059,GO:0009314,GO:0009411,GO:0009416,GO:0009628,GO:0009650,GO:0009893,GO:0009987,GO:0010604,GO:0016604,GO:0016607,GO:…	-	-	-	-	-	-	-	-	-	-	SprT-like
g10769	scaffold_715	72933	77774	-	13037.EHJ77524	6.66e-91	275	2E1V1@1|root,2S94Y@2759|Eukaryota,3AA6F@33154|Opisthokonta,3BVE4@33208|Metazoa,3DBQ7@33213|Bilateria,421DD@6656|Arthropoda,3SPH5@50557|Insecta,446UY@7088|Lepidoptera	33208|Metazoa	S	Acetyltransferase (GNAT) family	-	-	-	-	-	-	-	-	-	-	-	-	Acetyltransf_1
g10772	scaffold_715	156364	159538	+	34740.HMEL008558-PA	5.57e-76	229	2AN10@1|root,2RZDA@2759|Eukaryota,3A52B@33154|Opisthokonta,3BQMG@33208|Metazoa,3D81P@33213|Bilateria,4206G@6656|Arthropoda,3SNZ2@50557|Insecta,449NN@7088|Lepidoptera	33208|Metazoa	S	FAM195 family	FAM195A	GO:0005575,GO:0005622,GO:0005623,GO:0005634,GO:0005737,GO:0010494,GO:0032991,GO:0035770,GO:0036464,GO:0043226,GO:0043227,GO:0043228,GO:0043229,GO:0043231,GO:0043232,GO:0044424,GO:0044444,GO:0044464,GO:1990904	-	-	-	-	-	-	-	-	-	-	FAM195
g10779	scaffold_715	329986	334251	-	34740.HMEL010865-PA	6.06e-157	445	KOG2497@1|root,KOG2497@2759|Eukaryota,38EMM@33154|Opisthokonta,3BCIV@33208|Metazoa,3CSE9@33213|Bilateria,41YSP@6656|Arthropoda,3SKY0@50557|Insecta,442EV@7088|Lepidoptera	33208|Metazoa	S	Lysine methyltransferase	METTL22	GO:0003674,GO:0003824,GO:0005488,GO:0005515,GO:0005575,GO:0005622,GO:0005623,GO:0005634,GO:0005654,GO:0005730,GO:0006464,GO:0006479,GO:0006807,GO:0008150,GO:0008152,GO:0008168,GO:0008170,GO:0008213,GO:0008276,GO:0008757,GO:0009987,GO:0016278,GO:0016279,GO:0016740,GO:0016741,GO:0018022,GO:0018193,GO:0018205,GO:0019538,GO:0031072,GO:0031974,GO:0031981,GO:0032259,GO:0032991,GO:0036211,GO:0043170,GO:…	-	-	-	-	-	-	-	-	-	-	Methyltransf_16
g10785	scaffold_716	69717	110672	-	13037.EHJ74579	0	1433	2CMBU@1|root,2QPX6@2759|Eukaryota,39RSH@33154|Opisthokonta,3BND9@33208|Metazoa,3D0QJ@33213|Bilateria,41UEQ@6656|Arthropoda,3SIK1@50557|Insecta,445E9@7088|Lepidoptera	33208|Metazoa	S	von Willebrand factor (vWF) type C domain	-	GO:0000902,GO:0000904,GO:0002164,GO:0002165,GO:0002168,GO:0003674,GO:0005575,GO:0005623,GO:0005886,GO:0005887,GO:0006928,GO:0006935,GO:0007154,GO:0007165,GO:0007275,GO:0007399,GO:0007409,GO:0007411,GO:0008150,GO:0009605,GO:0009653,GO:0009791,GO:0009987,GO:0016020,GO:0016021,GO:0016043,GO:0016324,GO:0022008,GO:0023052,GO:0030030,GO:0030154,GO:0030182,GO:0031175,GO:0031224,GO:0031226,GO:0032501,GO:…	-	-	-	-	-	-	-	-	-	-	fn3
g10789	scaffold_717	54436	67080	-	13037.EHJ79095	0	864	KOG1551@1|root,KOG1551@2759|Eukaryota,39RR0@33154|Opisthokonta,3BIH9@33208|Metazoa,3D04A@33213|Bilateria,41V9R@6656|Arthropoda,3SG0I@50557|Insecta,44545@7088|Lepidoptera	33208|Metazoa	S	Abhydrolase domain containing 18	C4orf29	-	-	-	-	-	-	-	-	-	-	-	DUF2048
g10793	scaffold_717	103252	178005	+	13037.EHJ79100	0	1877	COG5210@1|root,KOG1648@2759|Eukaryota,38HEA@33154|Opisthokonta,3BANQ@33208|Metazoa,3CU86@33213|Bilateria,41YDR@6656|Arthropoda,3SJU8@50557|Insecta,443VD@7088|Lepidoptera	33208|Metazoa	S	RUN	SGSM2	GO:0000138,GO:0003674,GO:0005096,GO:0005488,GO:0005515,GO:0005575,GO:0005622,GO:0005623,GO:0005737,GO:0005768,GO:0005769,GO:0005794,GO:0005795,GO:0005797,GO:0005829,GO:0006355,GO:0006357,GO:0006810,GO:0006886,GO:0006996,GO:0008047,GO:0008104,GO:0008150,GO:0009889,GO:0009891,GO:0009893,GO:0009987,GO:0010256,GO:0010468,GO:0010556,GO:0010557,GO:0010604,GO:0010628,GO:0012505,GO:0012506,GO:0015031,GO:…	-	ko:K21847,ko:K21851	-	-	-	-	ko00000,ko04131	-	-	-	RUN,RabGAP-TBC
g10797	scaffold_717	231444	244443	+	13037.EHJ79104	9.7e-269	772	28PBB@1|root,2QVYP@2759|Eukaryota,39Y82@33154|Opisthokonta,3BH69@33208|Metazoa,3D3NX@33213|Bilateria,41Y6J@6656|Arthropoda,3SHA0@50557|Insecta,445N2@7088|Lepidoptera	33208|Metazoa	S	Wiskott Aldrich syndrome homology region 2	-	GO:0003674,GO:0003779,GO:0005488,GO:0005515,GO:0005575,GO:0005622,GO:0005623,GO:0005737,GO:0005856,GO:0005865,GO:0008064,GO:0008092,GO:0008150,GO:0009987,GO:0010638,GO:0015629,GO:0016043,GO:0022603,GO:0030016,GO:0030017,GO:0030832,GO:0030833,GO:0030838,GO:0031334,GO:0032271,GO:0032273,GO:0032535,GO:0032956,GO:0032970,GO:0033043,GO:0036379,GO:0043226,GO:0043228,GO:0043229,GO:0043232,GO:0043254,GO:…	-	-	-	-	-	-	-	-	-	-	WH2
g10805	scaffold_721	69002	76134	-	13037.EHJ71040	6.23e-99	333	2FGTZ@1|root,2TI6Z@2759|Eukaryota,3931N@33154|Opisthokonta,3C8BU@33208|Metazoa,3DPCI@33213|Bilateria,42CUB@6656|Arthropoda,3T0Z2@50557|Insecta,448HY@7088|Lepidoptera	33208|Metazoa	S	Short calmodulin-binding motif containing conserved Ile and Gln residues.	-	-	-	-	-	-	-	-	-	-	-	-	IQ
g10821	scaffold_722	72498	74200	-	7091.BGIBMGA012611-TA	3.23e-75	229	2FAHW@1|root,2TBNR@2759|Eukaryota,396YN@33154|Opisthokonta,3CBA1@33208|Metazoa,3DSJ6@33213|Bilateria,428NF@6656|Arthropoda,3SY55@50557|Insecta,446PE@7088|Lepidoptera	33208|Metazoa	S	Insect pheromone/odorant binding protein domains.	-	-	-	-	-	-	-	-	-	-	-	-	PBP_GOBP
g10842	scaffold_725	469886	472628	-	34740.HMEL000016-PA	1.67e-101	304	2E16V@1|root,2S8IZ@2759|Eukaryota,3AAK7@33154|Opisthokonta,3BTZW@33208|Metazoa,3DB3P@33213|Bilateria,4214G@6656|Arthropoda,3SPD5@50557|Insecta,447JP@7088|Lepidoptera	33208|Metazoa	S	Uncharacterised protein family (UPF0193)	-	-	-	-	-	-	-	-	-	-	-	-	UPF0193
g10844	scaffold_725	476340	477213	+	13037.EHJ77455	1.72e-47	156	2E1JH@1|root,2S8WB@2759|Eukaryota,3A974@33154|Opisthokonta,3BUDT@33208|Metazoa,3DB7Q@33213|Bilateria,420XB@6656|Arthropoda,3SP7T@50557|Insecta,4477D@7088|Lepidoptera	33208|Metazoa	S	CCSMST1 family	-	-	-	-	-	-	-	-	-	-	-	-	CCSMST1
g10851	scaffold_725	560291	565651	+	34740.HMEL000007-PA	1.79e-102	300	KOG4027@1|root,KOG4027@2759|Eukaryota,39EKP@33154|Opisthokonta,3BAG0@33208|Metazoa,3CUPN@33213|Bilateria,420I1@6656|Arthropoda,3SZ3U@50557|Insecta,44742@7088|Lepidoptera	33208|Metazoa	S	Ciliary basal body-associated, B9 protein	B9D1	GO:0001654,GO:0001701,GO:0001944,GO:0002065,GO:0003674,GO:0004888,GO:0005488,GO:0005515,GO:0005575,GO:0005622,GO:0005623,GO:0005737,GO:0005813,GO:0005815,GO:0005829,GO:0005856,GO:0005929,GO:0006996,GO:0007154,GO:0007165,GO:0007166,GO:0007224,GO:0007275,GO:0007423,GO:0007568,GO:0007610,GO:0008104,GO:0008150,GO:0008158,GO:0008340,GO:0009653,GO:0009790,GO:0009792,GO:0009888,GO:0009987,GO:0010259,GO:…	-	ko:K16744	-	-	-	-	ko00000,ko03036	-	-	-	B9-C2
g10857	scaffold_726	24084	25862	+	13037.EHJ74281	1.09e-93	282	2CMHW@1|root,2QQDD@2759|Eukaryota,3A8JK@33154|Opisthokonta,3BV91@33208|Metazoa,3DB89@33213|Bilateria,421WB@6656|Arthropoda,3SZ5H@50557|Insecta,44B1F@7088|Lepidoptera	33208|Metazoa	S	Sperm tail	-	-	-	-	-	-	-	-	-	-	-	-	NYD-SP28
g10858	scaffold_726	26343	29721	-	34740.HMEL022540-PA	1.05e-59	196	2E4S0@1|root,2SBM2@2759|Eukaryota,3AD4M@33154|Opisthokonta,3BW21@33208|Metazoa,3DCEF@33213|Bilateria,421UA@6656|Arthropoda,3SPI2@50557|Insecta,447CN@7088|Lepidoptera	33208|Metazoa	S	odorant binding	Obp59a	GO:0003008,GO:0003674,GO:0005488,GO:0005549,GO:0005575,GO:0005576,GO:0007600,GO:0007606,GO:0008150,GO:0032501,GO:0050877	-	-	-	-	-	-	-	-	-	-	PBP_GOBP
g10859	scaffold_726	39262	39681	-	7091.BGIBMGA009817-TA	9.52e-73	220	2CZSS@1|root,2SBIR@2759|Eukaryota,3ADCJ@33154|Opisthokonta,3BVR5@33208|Metazoa,3DCEN@33213|Bilateria,421PA@6656|Arthropoda,3SPSI@50557|Insecta,446T8@7088|Lepidoptera	33208|Metazoa	S	Replication factor A protein 3	-	GO:0005575,GO:0005622,GO:0005623,GO:0005634,GO:0008150,GO:0019827,GO:0032501,GO:0032502,GO:0043226,GO:0043227,GO:0043229,GO:0043231,GO:0044424,GO:0044464,GO:0097150,GO:0098727	-	ko:K10740	ko03030,ko03420,ko03430,ko03440,ko03460,map03030,map03420,map03430,map03440,map03460	M00288	-	-	ko00000,ko00001,ko00002,ko03032,ko03400	-	-	-	Rep_fac-A_3
g1086	scaffold_1214	13137	14753	-	13037.EHJ74366	6.39e-104	311	KOG1280@1|root,KOG1280@2759|Eukaryota,38D3B@33154|Opisthokonta,3BCNG@33208|Metazoa,3CSXC@33213|Bilateria,41WID@6656|Arthropoda,3SHGD@50557|Insecta,4477X@7088|Lepidoptera	33208|Metazoa	S	Drought induced 19 protein (Di19), zinc-binding	KCMF1	GO:0001775,GO:0002252,GO:0002263,GO:0002274,GO:0002275,GO:0002283,GO:0002366,GO:0002376,GO:0002443,GO:0002444,GO:0002446,GO:0003674,GO:0003824,GO:0004842,GO:0005575,GO:0005576,GO:0005622,GO:0005623,GO:0005737,GO:0005829,GO:0006464,GO:0006807,GO:0006810,GO:0006887,GO:0006955,GO:0008150,GO:0008152,GO:0009987,GO:0012505,GO:0016192,GO:0016567,GO:0016740,GO:0019538,GO:0019787,GO:0030141,GO:0031410,GO:…	2.3.2.27	ko:K22376	-	-	-	-	ko00000,ko01000,ko04121	-	-	-	ZZ,zf-Di19
g10866	scaffold_728	3830	4930	+	34740.HMEL011205-PA	2.79e-16	85.1	2D8Z9@1|root,2TC84@2759|Eukaryota,397NP@33154|Opisthokonta,3CBYB@33208|Metazoa,3DT82@33213|Bilateria,42C2S@6656|Arthropoda,3STVZ@50557|Insecta,44A4G@7088|Lepidoptera	33208|Metazoa	S	Chorion protein	-	-	-	-	-	-	-	-	-	-	-	-	Chorion_1
g10878	scaffold_73	43470	44615	+	13037.EHJ67592	1.11e-106	313	KOG4836@1|root,KOG4836@2759|Eukaryota,3A3FB@33154|Opisthokonta,3BPG8@33208|Metazoa,3D88A@33213|Bilateria,4203U@6656|Arthropoda,3SMVX@50557|Insecta,443EG@7088|Lepidoptera	33208|Metazoa	S	TIM21	TIMM21	GO:0005575,GO:0005622,GO:0005623,GO:0005737,GO:0005739,GO:0005740,GO:0005743,GO:0005744,GO:0006605,GO:0006626,GO:0006810,GO:0006839,GO:0006886,GO:0006996,GO:0007005,GO:0008104,GO:0008150,GO:0008535,GO:0009987,GO:0010257,GO:0015031,GO:0015833,GO:0016020,GO:0016043,GO:0017004,GO:0017038,GO:0019866,GO:0022607,GO:0030150,GO:0031090,GO:0031966,GO:0031967,GO:0031975,GO:0032981,GO:0032991,GO:0033036,GO:…	-	ko:K17796	-	-	-	-	ko00000,ko02000,ko03029	3.A.8.1	-	-	TIM21
g10879	scaffold_73	44815	46194	-	185453.XP_006860221.1	2.12e-36	140	KOG4838@1|root,KOG4838@2759|Eukaryota,38ETR@33154|Opisthokonta,3BE3T@33208|Metazoa,3CWMM@33213|Bilateria,486VJ@7711|Chordata,48V8K@7742|Vertebrata,3J1TR@40674|Mammalia,352K0@311790|Afrotheria	33208|Metazoa	S	Transmembrane protein 231	TMEM231	GO:0001654,GO:0001701,GO:0001944,GO:0002065,GO:0005575,GO:0005623,GO:0005886,GO:0005929,GO:0006996,GO:0007030,GO:0007154,GO:0007165,GO:0007166,GO:0007224,GO:0007275,GO:0007346,GO:0007423,GO:0008150,GO:0009653,GO:0009790,GO:0009792,GO:0009888,GO:0009987,GO:0010256,GO:0016020,GO:0016043,GO:0022607,GO:0023052,GO:0030030,GO:0030031,GO:0030154,GO:0030326,GO:0030855,GO:0031090,GO:0031253,GO:0032501,GO:…	2.3.2.23	ko:K10582,ko:K19362	ko04120,map04120	-	-	-	ko00000,ko00001,ko01000,ko03036,ko04121	-	-	-	TM231
g10880	scaffold_73	53842	58492	+	7091.BGIBMGA003170-TA	0	1861	2CD5G@1|root,2QQ46@2759|Eukaryota,38DTB@33154|Opisthokonta,3B9AA@33208|Metazoa,3CRPR@33213|Bilateria,41TEE@6656|Arthropoda,3SHP9@50557|Insecta,4485S@7088|Lepidoptera	33208|Metazoa	S	Transglutaminase/protease-like homologues	F13A1	GO:0001533,GO:0002576,GO:0003674,GO:0003810,GO:0003824,GO:0005575,GO:0005576,GO:0005622,GO:0005623,GO:0005737,GO:0005829,GO:0005886,GO:0005911,GO:0005912,GO:0005913,GO:0006464,GO:0006807,GO:0006810,GO:0006887,GO:0006950,GO:0007154,GO:0007165,GO:0007166,GO:0007275,GO:0007596,GO:0007599,GO:0008150,GO:0008152,GO:0008219,GO:0008284,GO:0008544,GO:0009611,GO:0009653,GO:0009887,GO:0009888,GO:0009913,GO:…	2.3.2.13	ko:K03917,ko:K05619	ko04610,map04610	-	-	-	ko00000,ko00001,ko01000,ko04516	-	-	-	Transglut_C,Transglut_N,Transglut_core
g10881	scaffold_73	62252	83883	+	34740.HMEL012424-PA	0	1228	2CD5G@1|root,2QQ46@2759|Eukaryota,38DTB@33154|Opisthokonta,3B9AA@33208|Metazoa,3CRPR@33213|Bilateria,41TEE@6656|Arthropoda,3SHVM@50557|Insecta,442W0@7088|Lepidoptera	33208|Metazoa	S	Transglutaminase/protease-like homologues	F13A1	GO:0001533,GO:0002376,GO:0002576,GO:0003674,GO:0003810,GO:0003824,GO:0005575,GO:0005576,GO:0005622,GO:0005623,GO:0005737,GO:0005829,GO:0005886,GO:0005911,GO:0005912,GO:0005913,GO:0006464,GO:0006807,GO:0006810,GO:0006887,GO:0006950,GO:0006952,GO:0006955,GO:0006959,GO:0007154,GO:0007165,GO:0007166,GO:0007275,GO:0007596,GO:0007599,GO:0008150,GO:0008152,GO:0008219,GO:0008284,GO:0008544,GO:0009611,GO:…	2.3.2.13	ko:K03917,ko:K05619	ko04610,map04610	-	-	-	ko00000,ko00001,ko01000,ko04516	-	-	-	Transglut_C,Transglut_N,Transglut_core
g10890	scaffold_73	427125	429662	+	7091.BGIBMGA003177-TA	7.86e-182	518	KOG0296@1|root,KOG0296@2759|Eukaryota,38CNS@33154|Opisthokonta,3BAPE@33208|Metazoa,3CRC4@33213|Bilateria,41YHJ@6656|Arthropoda,3SMC7@50557|Insecta,442SA@7088|Lepidoptera	33208|Metazoa	S	WD domain, G-beta repeat	AAMP	GO:0001525,GO:0001568,GO:0001944,GO:0003674,GO:0005488,GO:0005515,GO:0005539,GO:0005575,GO:0005576,GO:0005622,GO:0005623,GO:0005737,GO:0005829,GO:0005856,GO:0005886,GO:0006928,GO:0007275,GO:0008150,GO:0008201,GO:0009653,GO:0009986,GO:0009987,GO:0010594,GO:0010595,GO:0010632,GO:0010634,GO:0014812,GO:0014909,GO:0015630,GO:0016020,GO:0016477,GO:0022603,GO:0022613,GO:0030334,GO:0030335,GO:0030684,GO:…	-	ko:K03440,ko:K14818	-	-	-	-	ko00000,ko03009,ko04040	1.A.6.1.4,1.A.6.2,1.A.6.4,1.A.6.5	-	-	WD40
g10894	scaffold_73	477609	478217	-	7091.BGIBMGA002987-TA	1.81e-103	301	KOG3318@1|root,KOG3318@2759|Eukaryota,3A6CP@33154|Opisthokonta,3BHEG@33208|Metazoa,3D3W5@33213|Bilateria,41Z5C@6656|Arthropoda,3SMTK@50557|Insecta,443QS@7088|Lepidoptera	33208|Metazoa	S	Protein of unknown function (DUF1077)	EMC4	GO:0005575,GO:0005622,GO:0005623,GO:0005737,GO:0005783,GO:0005789,GO:0006457,GO:0008150,GO:0009987,GO:0012505,GO:0016020,GO:0016021,GO:0030176,GO:0031224,GO:0031227,GO:0031984,GO:0032991,GO:0034975,GO:0042175,GO:0043226,GO:0043227,GO:0043229,GO:0043231,GO:0044422,GO:0044424,GO:0044425,GO:0044432,GO:0044444,GO:0044446,GO:0044464,GO:0072546,GO:0098796,GO:0098827	-	-	-	-	-	-	-	-	-	-	DUF1077
g1090	scaffold_1216	11430	20764	+	13037.EHJ64977	2.98e-244	707	28UYI@1|root,2R1PQ@2759|Eukaryota,38E4M@33154|Opisthokonta,3BC8F@33208|Metazoa,3CZHK@33213|Bilateria,41ZB9@6656|Arthropoda,3SMH6@50557|Insecta,4490R@7088|Lepidoptera	33208|Metazoa	S	Coiled-coil domain-containing protein 66	CCDC66	GO:0000226,GO:0001578,GO:0001654,GO:0001754,GO:0001894,GO:0001895,GO:0001917,GO:0003008,GO:0003674,GO:0005488,GO:0005515,GO:0005575,GO:0005622,GO:0005623,GO:0005737,GO:0005813,GO:0005815,GO:0005856,GO:0005874,GO:0005929,GO:0006996,GO:0007010,GO:0007017,GO:0007275,GO:0007399,GO:0007423,GO:0007600,GO:0007601,GO:0008017,GO:0008092,GO:0008150,GO:0009314,GO:0009416,GO:0009581,GO:0009582,GO:0009583,GO:…	-	-	-	-	-	-	-	-	-	-	CCDC66
g10901	scaffold_73	538810	543538	+	13037.EHJ65701	1.35e-236	651	KOG1566@1|root,KOG1566@2759|Eukaryota,38D3U@33154|Opisthokonta,3B9CQ@33208|Metazoa,3CT15@33213|Bilateria,41X9X@6656|Arthropoda,3SFXU@50557|Insecta,442GZ@7088|Lepidoptera	33208|Metazoa	S	Mo25-like	CAB39L	GO:0001700,GO:0001775,GO:0001932,GO:0001934,GO:0002252,GO:0002263,GO:0002274,GO:0002275,GO:0002283,GO:0002366,GO:0002376,GO:0002443,GO:0002444,GO:0002446,GO:0003674,GO:0005488,GO:0005509,GO:0005515,GO:0005575,GO:0005576,GO:0005622,GO:0005623,GO:0005634,GO:0005737,GO:0005829,GO:0006464,GO:0006468,GO:0006793,GO:0006796,GO:0006807,GO:0006810,GO:0006887,GO:0006950,GO:0006955,GO:0006970,GO:0006971,GO:…	-	ko:K08272	ko04150,ko04152,map04150,map04152	-	-	-	ko00000,ko00001	-	-	-	Mo25
g10902	scaffold_73	550002	563042	-	13037.EHJ65700	0	1409	KOG0266@1|root,KOG0266@2759|Eukaryota,39U87@33154|Opisthokonta,3BCQD@33208|Metazoa,3CYTD@33213|Bilateria,41URW@6656|Arthropoda,3SGDE@50557|Insecta,4459D@7088|Lepidoptera	33208|Metazoa	S	WD40 repeats	AMBRA1	GO:0000045,GO:0000422,GO:0000423,GO:0003674,GO:0005488,GO:0005515,GO:0005575,GO:0005622,GO:0005623,GO:0005737,GO:0005739,GO:0005740,GO:0005741,GO:0005829,GO:0005856,GO:0005929,GO:0005930,GO:0006914,GO:0006950,GO:0006996,GO:0007005,GO:0007033,GO:0007275,GO:0007399,GO:0008150,GO:0008152,GO:0008285,GO:0009056,GO:0009790,GO:0009792,GO:0009888,GO:0009893,GO:0009894,GO:0009896,GO:0009987,GO:0010506,GO:…	-	ko:K17985	ko04137,ko04140,map04137,map04140	-	-	-	ko00000,ko00001,ko03029,ko04131	-	-	-	WD40
g10907	scaffold_730	107879	109501	-	7029.ACYPI061635-PA	1.03e-135	415	KOG3105@1|root,KOG3105@2759|Eukaryota,38DQS@33154|Opisthokonta,3BK20@33208|Metazoa,3CYN0@33213|Bilateria,41Z9I@6656|Arthropoda,3SIKF@50557|Insecta,3ECBR@33342|Paraneoptera	33208|Metazoa	S	DDE superfamily endonuclease	-	-	-	-	-	-	-	-	-	-	-	-	DDE_1
g10913	scaffold_731	687	6240	-	13037.EHJ70578	3.93e-102	302	KOG3882@1|root,KOG3882@2759|Eukaryota,3A1WV@33154|Opisthokonta,3BQQH@33208|Metazoa,3D7UM@33213|Bilateria,4222B@6656|Arthropoda,3SYZD@50557|Insecta,448BE@7088|Lepidoptera	33208|Metazoa	S	Tetraspanin family	-	-	-	ko:K06497	ko04142,ko05205,map04142,map05205	-	-	-	ko00000,ko00001,ko04090,ko04147	-	-	-	Tetraspannin
g10914	scaffold_731	7315	12759	-	13037.EHJ70579	1.55e-86	263	KOG3882@1|root,KOG3882@2759|Eukaryota,3A1WV@33154|Opisthokonta,3BQQH@33208|Metazoa,3D7UM@33213|Bilateria,41ZDI@6656|Arthropoda,3SMCN@50557|Insecta	33208|Metazoa	S	Tetraspanin family	-	GO:0005575,GO:0005623,GO:0005886,GO:0005887,GO:0007154,GO:0007165,GO:0007166,GO:0008150,GO:0009987,GO:0016020,GO:0016021,GO:0023052,GO:0031224,GO:0031226,GO:0044425,GO:0044459,GO:0044464,GO:0050789,GO:0050794,GO:0050896,GO:0051716,GO:0065007,GO:0071944	-	ko:K06497	ko04142,ko05205,map04142,map05205	-	-	-	ko00000,ko00001,ko04090,ko04147	-	-	-	Tetraspannin
g10915	scaffold_731	15052	29974	+	13037.EHJ70580	1.15e-109	322	KOG3882@1|root,KOG3882@2759|Eukaryota,3A1WV@33154|Opisthokonta,3BQQH@33208|Metazoa,3D7UM@33213|Bilateria,41ZNE@6656|Arthropoda,3SMTC@50557|Insecta,449UA@7088|Lepidoptera	33208|Metazoa	S	Tetraspanin family	-	GO:0005575,GO:0005623,GO:0005886,GO:0005887,GO:0007154,GO:0007165,GO:0007166,GO:0008150,GO:0009987,GO:0016020,GO:0016021,GO:0023052,GO:0031224,GO:0031226,GO:0044425,GO:0044459,GO:0044464,GO:0050789,GO:0050794,GO:0050896,GO:0051716,GO:0065007,GO:0071944	-	ko:K06497	ko04142,ko05205,map04142,map05205	-	-	-	ko00000,ko00001,ko04090,ko04147	-	-	-	Tetraspannin
g10924	scaffold_731	182643	214245	+	13037.EHJ69216	2.64e-139	399	KOG3882@1|root,KOG3882@2759|Eukaryota,3APW0@33154|Opisthokonta,3C2DY@33208|Metazoa,3DIME@33213|Bilateria,422VJ@6656|Arthropoda,3SPF0@50557|Insecta,449FS@7088|Lepidoptera	33208|Metazoa	S	Tetraspanin family	-	GO:0005575,GO:0005623,GO:0005886,GO:0005887,GO:0007154,GO:0007165,GO:0007166,GO:0008150,GO:0009987,GO:0016020,GO:0016021,GO:0023052,GO:0031224,GO:0031226,GO:0044425,GO:0044459,GO:0044464,GO:0050789,GO:0050794,GO:0050896,GO:0051716,GO:0065007,GO:0071944	-	-	-	-	-	-	-	-	-	-	Tetraspannin
g10925	scaffold_731	224420	258280	+	34740.HMEL005832-PA	8.03e-99	294	KOG3882@1|root,KOG3882@2759|Eukaryota,3A3GQ@33154|Opisthokonta,3BRNW@33208|Metazoa,3D8TP@33213|Bilateria,42062@6656|Arthropoda,3T0UH@50557|Insecta,449SG@7088|Lepidoptera	33208|Metazoa	S	Tetraspanin family	-	-	-	ko:K06497	ko04142,ko05205,map04142,map05205	-	-	-	ko00000,ko00001,ko04090,ko04147	-	-	-	Tetraspannin
g1093	scaffold_1216	33985	34668	+	13037.EHJ64980	9.57e-54	179	KOG4829@1|root,KOG4829@2759|Eukaryota,3A4EH@33154|Opisthokonta,3BUDM@33208|Metazoa,3E4GA@33213|Bilateria,4213A@6656|Arthropoda,3SP6K@50557|Insecta,449RQ@7088|Lepidoptera	33208|Metazoa	S	Uncharacterised conserved protein (DUF2373)	-	-	-	-	-	-	-	-	-	-	-	-	DUF2373
g10930	scaffold_732	1627	3288	+	13037.EHJ68276	7.21e-81	240	KOG4606@1|root,KOG4606@2759|Eukaryota,3A073@33154|Opisthokonta,3BRFS@33208|Metazoa,3D6A0@33213|Bilateria,41ZU3@6656|Arthropoda,3SMZW@50557|Insecta,446JW@7088|Lepidoptera	33208|Metazoa	S	Transmembrane protein 188	CNEP1R1	GO:0000278,GO:0005575,GO:0005622,GO:0005623,GO:0005634,GO:0005635,GO:0005737,GO:0005829,GO:0006996,GO:0006997,GO:0006998,GO:0007049,GO:0007077,GO:0008104,GO:0008150,GO:0008287,GO:0009889,GO:0009891,GO:0009893,GO:0009987,GO:0010256,GO:0010562,GO:0010604,GO:0010866,GO:0010867,GO:0012505,GO:0016020,GO:0016043,GO:0019216,GO:0019220,GO:0019222,GO:0022402,GO:0022411,GO:0030397,GO:0031090,GO:0031323,GO:…	-	-	-	-	-	-	-	-	-	-	Tmemb_18A
g10931	scaffold_732	6616	55860	-	34740.HMEL007118-PA	3.81e-179	503	KOG3951@1|root,KOG3951@2759|Eukaryota,38CD4@33154|Opisthokonta,3BAD1@33208|Metazoa,3CVQZ@33213|Bilateria,41VR0@6656|Arthropoda,3SJ3K@50557|Insecta,446U9@7088|Lepidoptera	33208|Metazoa	S	Protein of unknown function (DUF1394)	FAM49B	GO:0001817,GO:0001819,GO:0001910,GO:0001912,GO:0001914,GO:0001916,GO:0002576,GO:0002682,GO:0002684,GO:0002694,GO:0002696,GO:0002697,GO:0002699,GO:0002703,GO:0002705,GO:0002706,GO:0002708,GO:0002709,GO:0002711,GO:0002819,GO:0002821,GO:0002822,GO:0002824,GO:0003674,GO:0005102,GO:0005488,GO:0005515,GO:0005575,GO:0005576,GO:0005622,GO:0005623,GO:0005737,GO:0005929,GO:0006810,GO:0006887,GO:0008150,GO:…	-	-	-	-	-	-	-	-	-	-	DUF1394
g10932	scaffold_732	63300	88065	-	34740.HMEL007120-PA	0	2612	KOG2205@1|root,KOG2205@2759|Eukaryota,38EKB@33154|Opisthokonta,3BC7E@33208|Metazoa,3CWZV@33213|Bilateria,41WCB@6656|Arthropoda,3SIKI@50557|Insecta,442R5@7088|Lepidoptera	33208|Metazoa	S	Protein FAM135	FAM135B	GO:0003674,GO:0003824,GO:0006629,GO:0008150,GO:0008152,GO:0009987,GO:0016787,GO:0016788,GO:0044237,GO:0044238,GO:0044255,GO:0052689,GO:0071704	-	-	-	-	-	-	-	-	-	-	DUF3657,DUF676
g10940	scaffold_732	376917	380734	+	7070.TC003273-PA	0.000562	50.1	29YBV@1|root,2RXTR@2759|Eukaryota,3A4EX@33154|Opisthokonta,3BSTI@33208|Metazoa,3D9KX@33213|Bilateria,41ZS3@6656|Arthropoda,3SMYM@50557|Insecta	33208|Metazoa	S	chitin binding. It is involved in the biological process described with chitin metabolic process	-	GO:0000003,GO:0000278,GO:0000281,GO:0000910,GO:0003006,GO:0003674,GO:0005488,GO:0005515,GO:0005575,GO:0005623,GO:0007049,GO:0007275,GO:0007276,GO:0007281,GO:0007292,GO:0008061,GO:0008144,GO:0008150,GO:0009653,GO:0009790,GO:0009792,GO:0009987,GO:0010564,GO:0019953,GO:0022402,GO:0022412,GO:0022414,GO:0030154,GO:0030312,GO:0030703,GO:0032465,GO:0032501,GO:0032502,GO:0032504,GO:0044464,GO:0044703,GO:…	6.1.1.9	ko:K01873	ko00970,map00970	M00359,M00360	R03665	RC00055,RC00523	ko00000,ko00001,ko00002,ko01000,ko01007,ko03016	-	-	-	CBM_14
g10944	scaffold_733	30832	34003	+	7091.BGIBMGA005206-TA	3.98e-72	223	2D4WK@1|root,2SWIZ@2759|Eukaryota,3ATY4@33154|Opisthokonta,3C38W@33208|Metazoa,3DKPX@33213|Bilateria,423PF@6656|Arthropoda,3SS8K@50557|Insecta,44199@7088|Lepidoptera	33208|Metazoa	S	Myb/SANT-like DNA-binding domain	-	-	-	-	-	-	-	-	-	-	-	-	Myb_DNA-bind_5
g10959	scaffold_733	349343	352329	+	34740.HMEL002476-PA	3.86e-99	296	KOG4474@1|root,KOG4474@2759|Eukaryota	2759|Eukaryota	S	TLC domain	TMEM136	-	-	ko:K14638	-	-	-	-	ko00000,ko02000	2.A.17.3	-	-	TRAM_LAG1_CLN8
g10963	scaffold_733	382969	384210	+	7091.BGIBMGA005214-TA	6.41e-231	643	KOG3819@1|root,KOG3819@2759|Eukaryota,38I0D@33154|Opisthokonta,3BIG4@33208|Metazoa,3CU32@33213|Bilateria,41WPY@6656|Arthropoda,3SKU5@50557|Insecta,442S2@7088|Lepidoptera	33208|Metazoa	S	CCDC85 family	CCDC85C	GO:0003674,GO:0005488,GO:0005515,GO:0005575,GO:0005911,GO:0007275,GO:0007399,GO:0007417,GO:0007420,GO:0008150,GO:0009892,GO:0009987,GO:0010468,GO:0010605,GO:0010608,GO:0010629,GO:0016246,GO:0016441,GO:0016458,GO:0019222,GO:0021537,GO:0021543,GO:0021987,GO:0030054,GO:0030900,GO:0031047,GO:0032501,GO:0032502,GO:0035194,GO:0040029,GO:0043296,GO:0048513,GO:0048519,GO:0048731,GO:0048856,GO:0050789,GO:…	-	ko:K16758	-	-	-	-	ko00000,ko03036	-	-	-	CCDC85
g10964	scaffold_733	387605	390233	+	13037.EHJ76065	1.14e-93	286	COG4642@1|root,KOG0231@2759|Eukaryota,38F7V@33154|Opisthokonta,3BFPB@33208|Metazoa,3D1WP@33213|Bilateria,41Z39@6656|Arthropoda,3SM5S@50557|Insecta,4462U@7088|Lepidoptera	33208|Metazoa	S	MORN repeat	RSPH1	GO:0000003,GO:0000226,GO:0000228,GO:0000793,GO:0000794,GO:0001520,GO:0001578,GO:0003006,GO:0005575,GO:0005622,GO:0005623,GO:0005634,GO:0005694,GO:0005737,GO:0005819,GO:0005829,GO:0005856,GO:0005929,GO:0006996,GO:0007010,GO:0007017,GO:0007276,GO:0007281,GO:0007283,GO:0007286,GO:0008150,GO:0009987,GO:0015630,GO:0016043,GO:0019953,GO:0022412,GO:0022414,GO:0022607,GO:0030030,GO:0030031,GO:0030154,GO:…	-	ko:K19755	-	-	-	-	ko00000,ko04812	-	-	-	MORN
g10981	scaffold_736	174174	176778	+	7091.BGIBMGA011780-TA	2.85e-63	199	2CYFX@1|root,2S43S@2759|Eukaryota,39W82@33154|Opisthokonta,3BD6S@33208|Metazoa,3CXS9@33213|Bilateria,41ZZ4@6656|Arthropoda,3SP5M@50557|Insecta,446Q8@7088|Lepidoptera	33208|Metazoa	S	UBA-like domain	UBALD2	-	-	-	-	-	-	-	-	-	-	-	UBA_4
g11001	scaffold_739	81640	94999	-	34740.HMEL004555-PA	2.37e-195	559	KOG3711@1|root,KOG3711@2759|Eukaryota,38HGV@33154|Opisthokonta,3BIMW@33208|Metazoa,3CTS8@33213|Bilateria,41V4A@6656|Arthropoda,3SGDY@50557|Insecta	33208|Metazoa	S	Plays a role as a regulator of spermatogenesis. Crucial regulator of the mitotic cell cycle and development. Required for the correct dynein-dynactin perinuclear localization important for nucleus-centrosome coupling that occur upon meiotic progression of primary spermatocytes. Crucial regulator of the mitotic cell cycle and development. Plays a role in sperm motility and fertility. May have a ro…	ASUN	GO:0000003,GO:0000226,GO:0000278,GO:0000428,GO:0002064,GO:0002065,GO:0002066,GO:0003002,GO:0003006,GO:0005575,GO:0005622,GO:0005623,GO:0005634,GO:0005654,GO:0005737,GO:0006139,GO:0006351,GO:0006366,GO:0006396,GO:0006403,GO:0006725,GO:0006807,GO:0006928,GO:0006996,GO:0007010,GO:0007017,GO:0007049,GO:0007051,GO:0007052,GO:0007275,GO:0007276,GO:0007281,GO:0007283,GO:0007292,GO:0007304,GO:0007306,GO:…	-	-	-	-	-	-	-	-	-	-	DUF2151
g11006	scaffold_74	66643	140095	+	13037.EHJ69604	0	2469	KOG3594@1|root,KOG3594@2759|Eukaryota,39ZKK@33154|Opisthokonta,3BKG1@33208|Metazoa,3D1MT@33213|Bilateria,41XVS@6656|Arthropoda,3SFVW@50557|Insecta,4423Z@7088|Lepidoptera	33208|Metazoa	S	Cadherin repeats.	-	GO:0003674,GO:0005488,GO:0005509,GO:0005575,GO:0005623,GO:0005886,GO:0005887,GO:0005911,GO:0007155,GO:0008150,GO:0008360,GO:0016020,GO:0016021,GO:0016339,GO:0022603,GO:0022604,GO:0022610,GO:0030054,GO:0031224,GO:0031226,GO:0032991,GO:0035003,GO:0043167,GO:0043169,GO:0043296,GO:0044331,GO:0044425,GO:0044459,GO:0044464,GO:0046872,GO:0050789,GO:0050793,GO:0050794,GO:0051128,GO:0065007,GO:0065008,GO:…	-	-	-	-	-	-	-	-	-	-	Cadherin
g11009	scaffold_74	246778	252785	-	34740.HMEL009569-PA	1.08e-146	417	2CDJY@1|root,2RXKT@2759|Eukaryota,3A0UP@33154|Opisthokonta,3BPS5@33208|Metazoa,3D6W1@33213|Bilateria,41YMQ@6656|Arthropoda,3SM8M@50557|Insecta,443U5@7088|Lepidoptera	33208|Metazoa	S	Juvenile hormone binding protein domains in insects.	-	GO:0000003,GO:0005575,GO:0005576,GO:0005615,GO:0007623,GO:0008150,GO:0032501,GO:0032504,GO:0044421,GO:0048511	-	-	-	-	-	-	-	-	-	-	JHBP
g1101	scaffold_1218	72661	79235	-	13037.EHJ77875	0	1060	KOG2235@1|root,KOG2235@2759|Eukaryota,39R3W@33154|Opisthokonta,3BG8T@33208|Metazoa,3CSGA@33213|Bilateria,41XIB@6656|Arthropoda,3SIKX@50557|Insecta,445AK@7088|Lepidoptera	33208|Metazoa	S	E3 UFM1-protein ligase 1	UFL1	GO:0001101,GO:0003674,GO:0003824,GO:0005575,GO:0005622,GO:0005623,GO:0005737,GO:0005783,GO:0005789,GO:0006355,GO:0006464,GO:0006807,GO:0006950,GO:0007275,GO:0007399,GO:0007584,GO:0008150,GO:0008152,GO:0008284,GO:0009605,GO:0009889,GO:0009892,GO:0009894,GO:0009966,GO:0009987,GO:0009991,GO:0010033,GO:0010243,GO:0010468,GO:0010556,GO:0010605,GO:0010646,GO:0010720,GO:0010941,GO:0012505,GO:0014013,GO:…	-	-	-	-	-	-	-	-	-	-	E3_UFM1_ligase
g11021	scaffold_741	1	1675	+	34740.HMEL012476-PA	4.11e-302	838	KOG3758@1|root,KOG3758@2759|Eukaryota,38DBZ@33154|Opisthokonta,3BC45@33208|Metazoa,3CTIF@33213|Bilateria,41TCU@6656|Arthropoda,3SGV4@50557|Insecta,4454Y@7088|Lepidoptera	33208|Metazoa	S	Conserved oligomeric complex COG6	COG6	GO:0000003,GO:0000139,GO:0003006,GO:0005575,GO:0005622,GO:0005623,GO:0005737,GO:0005794,GO:0005802,GO:0006810,GO:0006888,GO:0006891,GO:0007275,GO:0007548,GO:0008150,GO:0008152,GO:0008406,GO:0009653,GO:0009887,GO:0012505,GO:0016020,GO:0016192,GO:0017119,GO:0022414,GO:0030334,GO:0031090,GO:0031984,GO:0032501,GO:0032502,GO:0032588,GO:0032879,GO:0032991,GO:0035262,GO:0040012,GO:0043226,GO:0043227,GO:…	-	ko:K20293	-	-	-	-	ko00000,ko04131	-	-	-	COG6
g11022	scaffold_741	80	1675	+	34740.HMEL012476-PA	4.47e-292	811	KOG3758@1|root,KOG3758@2759|Eukaryota,38DBZ@33154|Opisthokonta,3BC45@33208|Metazoa,3CTIF@33213|Bilateria,41TCU@6656|Arthropoda,3SGV4@50557|Insecta,4454Y@7088|Lepidoptera	33208|Metazoa	S	Conserved oligomeric complex COG6	COG6	GO:0000003,GO:0000139,GO:0003006,GO:0005575,GO:0005622,GO:0005623,GO:0005737,GO:0005794,GO:0005802,GO:0006810,GO:0006888,GO:0006891,GO:0007275,GO:0007548,GO:0008150,GO:0008152,GO:0008406,GO:0009653,GO:0009887,GO:0012505,GO:0016020,GO:0016192,GO:0017119,GO:0022414,GO:0030334,GO:0031090,GO:0031984,GO:0032501,GO:0032502,GO:0032588,GO:0032879,GO:0032991,GO:0035262,GO:0040012,GO:0043226,GO:0043227,GO:…	-	ko:K20293	-	-	-	-	ko00000,ko04131	-	-	-	COG6
g11026	scaffold_741	57573	58466	+	34740.HMEL012475-PA	9.86e-151	429	COG4021@1|root,KOG2721@2759|Eukaryota,38EX4@33154|Opisthokonta,3BC5R@33208|Metazoa,3CSAP@33213|Bilateria,41UU4@6656|Arthropoda,3SIP8@50557|Insecta,4455M@7088|Lepidoptera	33208|Metazoa	S	Adds a GMP to the 5'-end of tRNA(His) after transcription and RNase P cleavage	THG1L	GO:0000049,GO:0000166,GO:0000287,GO:0000966,GO:0001882,GO:0001883,GO:0003674,GO:0003676,GO:0003723,GO:0003824,GO:0005488,GO:0005515,GO:0005524,GO:0005525,GO:0005575,GO:0005622,GO:0005623,GO:0005737,GO:0005739,GO:0005829,GO:0006139,GO:0006396,GO:0006399,GO:0006400,GO:0006725,GO:0006807,GO:0008033,GO:0008144,GO:0008150,GO:0008152,GO:0008192,GO:0008193,GO:0009451,GO:0009987,GO:0010467,GO:0016043,GO:…	2.7.7.79	ko:K10761	-	-	-	-	ko00000,ko01000,ko03016	-	-	-	Thg1,Thg1C
g11028	scaffold_741	69649	70088	+	34740.HMEL012474-PA	1.14e-35	125	KOG3245@1|root,KOG3245@2759|Eukaryota,3A689@33154|Opisthokonta,3BTD0@33208|Metazoa,3E4G2@33213|Bilateria,42ADJ@6656|Arthropoda,3SNZV@50557|Insecta	33208|Metazoa	S	Protein of unknown function (DUF1674)	-	-	-	-	-	-	-	-	-	-	-	-	DUF1674
g11029	scaffold_741	71272	71711	+	34740.HMEL012474-PA	1.14e-35	125	KOG3245@1|root,KOG3245@2759|Eukaryota,3A689@33154|Opisthokonta,3BTD0@33208|Metazoa,3E4G2@33213|Bilateria,42ADJ@6656|Arthropoda,3SNZV@50557|Insecta	33208|Metazoa	S	Protein of unknown function (DUF1674)	-	-	-	-	-	-	-	-	-	-	-	-	DUF1674
g11037	scaffold_743	105616	108758	-	13037.EHJ63578	2.44e-248	690	COG0579@1|root,KOG2665@2759|Eukaryota,397NY@33154|Opisthokonta,3BCE7@33208|Metazoa,3CXG5@33213|Bilateria,41UJ9@6656|Arthropoda,3SGPS@50557|Insecta,4459E@7088|Lepidoptera	33208|Metazoa	S	FAD dependent oxidoreductase	-	-	1.1.99.2	ko:K00109	ko00650,map00650	-	R03534	RC00031	ko00000,ko00001,ko01000	-	-	-	DAO
g11038	scaffold_743	110707	118258	-	13249.RPRC013174-PA	1.17e-20	95.1	2CXKR@1|root,2RY9Q@2759|Eukaryota,3A0FH@33154|Opisthokonta,3BPI6@33208|Metazoa,3D6MT@33213|Bilateria,41YWE@6656|Arthropoda,3SM1Z@50557|Insecta,3EADZ@33342|Paraneoptera	33208|Metazoa	S	Broad-Complex, Tramtrack and Bric a brac	-	GO:0000228,GO:0000793,GO:0000794,GO:0001700,GO:0002164,GO:0002376,GO:0002520,GO:0003002,GO:0003674,GO:0003676,GO:0003677,GO:0005488,GO:0005515,GO:0005575,GO:0005622,GO:0005623,GO:0005634,GO:0005694,GO:0005700,GO:0006325,GO:0006342,GO:0006355,GO:0006357,GO:0006996,GO:0007275,GO:0007389,GO:0007424,GO:0007426,GO:0007431,GO:0007435,GO:0008150,GO:0009653,GO:0009790,GO:0009791,GO:0009792,GO:0009887,GO:…	-	-	-	-	-	-	-	-	-	-	BTB
g1104	scaffold_1218	113526	134179	+	34740.HMEL010973-PA	0	890	KOG0255@1|root,KOG0255@2759|Eukaryota,3932K@33154|Opisthokonta,3BM76@33208|Metazoa,3CR75@33213|Bilateria,41V0Y@6656|Arthropoda,3SHYH@50557|Insecta,442XH@7088|Lepidoptera	33208|Metazoa	S	Sugar (and other) transporter	SLC22A16	GO:0000003,GO:0003674,GO:0005215,GO:0005275,GO:0005575,GO:0005623,GO:0005886,GO:0005887,GO:0006810,GO:0006811,GO:0006812,GO:0006820,GO:0006928,GO:0007338,GO:0008150,GO:0008324,GO:0008509,GO:0008514,GO:0008519,GO:0009566,GO:0009987,GO:0015075,GO:0015101,GO:0015226,GO:0015651,GO:0015695,GO:0015696,GO:0015697,GO:0015711,GO:0015837,GO:0015838,GO:0015879,GO:0016020,GO:0016021,GO:0019953,GO:0022414,GO:…	-	ko:K08202,ko:K08212	ko05231,map05231	-	-	-	ko00000,ko00001,ko02000	2.A.1.19.12,2.A.1.19.2,2.A.1.19.3	-	-	Sugar_tr
g11042	scaffold_744	11706	17815	-	34740.HMEL011183-PA	1.04e-171	495	KOG1721@1|root,KOG1721@2759|Eukaryota,38DQB@33154|Opisthokonta,3BH74@33208|Metazoa,3CUX0@33213|Bilateria,41U38@6656|Arthropoda,3SFK9@50557|Insecta,441HX@7088|Lepidoptera	33208|Metazoa	S	XRN-Two Binding Domain, XTBD	-	GO:0005575,GO:0005622,GO:0005623,GO:0005634,GO:0005654,GO:0005730,GO:0007154,GO:0007165,GO:0008150,GO:0009987,GO:0023052,GO:0031974,GO:0031981,GO:0043226,GO:0043227,GO:0043228,GO:0043229,GO:0043231,GO:0043232,GO:0043233,GO:0044422,GO:0044424,GO:0044428,GO:0044446,GO:0044464,GO:0050789,GO:0050794,GO:0050896,GO:0051716,GO:0065007,GO:0070013	-	-	-	-	-	-	-	-	-	-	G-patch,R3H,XTBD
g11044	scaffold_744	51983	59397	-	7091.BGIBMGA009726-TA	5.94e-123	355	KOG3067@1|root,KOG3067@2759|Eukaryota,38HYI@33154|Opisthokonta,3BIEG@33208|Metazoa,3CU17@33213|Bilateria,41YNN@6656|Arthropoda,3SI4T@50557|Insecta,44997@7088|Lepidoptera	33208|Metazoa	S	Translin family	TSN	GO:0003674,GO:0003676,GO:0003677,GO:0003723,GO:0003729,GO:0003824,GO:0004518,GO:0004519,GO:0004521,GO:0004540,GO:0005488,GO:0005515,GO:0005575,GO:0005622,GO:0005623,GO:0005634,GO:0005737,GO:0005829,GO:0006139,GO:0006259,GO:0006310,GO:0006725,GO:0006807,GO:0006950,GO:0008150,GO:0008152,GO:0009605,GO:0009892,GO:0009987,GO:0009991,GO:0010468,GO:0010605,GO:0010608,GO:0010629,GO:0016070,GO:0016246,GO:…	-	-	-	-	-	-	-	-	-	-	Translin
g1105	scaffold_1218	138110	139402	+	7091.BGIBMGA011013-TA	1.41e-240	672	KOG0255@1|root,KOG0255@2759|Eukaryota,3932K@33154|Opisthokonta,3BM76@33208|Metazoa,3CR75@33213|Bilateria,41V0Y@6656|Arthropoda,3SHYH@50557|Insecta,442XH@7088|Lepidoptera	33208|Metazoa	S	Sugar (and other) transporter	SLC22A16	GO:0000003,GO:0003674,GO:0005215,GO:0005275,GO:0005575,GO:0005623,GO:0005886,GO:0005887,GO:0006810,GO:0006811,GO:0006812,GO:0006820,GO:0006928,GO:0007338,GO:0008150,GO:0008324,GO:0008509,GO:0008514,GO:0008519,GO:0009566,GO:0009987,GO:0015075,GO:0015101,GO:0015226,GO:0015651,GO:0015695,GO:0015696,GO:0015697,GO:0015711,GO:0015837,GO:0015838,GO:0015879,GO:0016020,GO:0016021,GO:0019953,GO:0022414,GO:…	-	ko:K08202,ko:K08212	ko05231,map05231	-	-	-	ko00000,ko00001,ko02000	2.A.1.19.12,2.A.1.19.2,2.A.1.19.3	-	-	Sugar_tr
g11053	scaffold_748	145676	149437	-	34740.HMEL008877-PA	1.11e-293	808	COG5202@1|root,KOG2706@2759|Eukaryota,39RVD@33154|Opisthokonta,3B9KI@33208|Metazoa,3CY08@33213|Bilateria,41USE@6656|Arthropoda,3SG8F@50557|Insecta,444MQ@7088|Lepidoptera	33208|Metazoa	S	MBOAT, membrane-bound O-acyltransferase family	MBOAT7	GO:0003674,GO:0003824,GO:0003841,GO:0005575,GO:0005622,GO:0005623,GO:0005737,GO:0005783,GO:0005789,GO:0006629,GO:0006644,GO:0006650,GO:0006793,GO:0006796,GO:0006928,GO:0007275,GO:0007399,GO:0007417,GO:0007420,GO:0008150,GO:0008152,GO:0008347,GO:0008374,GO:0009653,GO:0009987,GO:0012505,GO:0016020,GO:0016411,GO:0016477,GO:0016740,GO:0016746,GO:0016747,GO:0019637,GO:0021537,GO:0021543,GO:0021591,GO:…	-	ko:K13516	ko00564,map00564	-	R09034	RC00004,RC00037	ko00000,ko00001,ko01000,ko01004	-	-	-	MBOAT
g1106	scaffold_1219	13233	21243	+	13037.EHJ71054	6.61e-58	196	2D7M0@1|root,2T6NZ@2759|Eukaryota,390RN@33154|Opisthokonta,3C6J9@33208|Metazoa,3DMHW@33213|Bilateria,42CP0@6656|Arthropoda,3SY5N@50557|Insecta,446QK@7088|Lepidoptera	33208|Metazoa	S	Tetraspanin family	-	-	-	-	-	-	-	-	-	-	-	-	Tetraspannin
g11068	scaffold_749	277887	278621	+	13037.EHJ73165	6.71e-17	84.7	2D90Q@1|root,2TCDD@2759|Eukaryota,397VG@33154|Opisthokonta,3CC4P@33208|Metazoa,3DTEH@33213|Bilateria,429HB@6656|Arthropoda,3SXRW@50557|Insecta,445MT@7088|Lepidoptera	33208|Metazoa	S	Domain of unknown function (DUF4779)	-	-	-	-	-	-	-	-	-	-	-	-	DUF4779
g11069	scaffold_749	279529	280344	+	34740.HMEL016422-PA	3.78e-08	62.4	2CKF2@1|root,2RZKW@2759|Eukaryota,3A1SM@33154|Opisthokonta,3BQ9Y@33208|Metazoa,3D7FU@33213|Bilateria,41Z8A@6656|Arthropoda,3SMH5@50557|Insecta,441YI@7088|Lepidoptera	33208|Metazoa	S	Domain of unknown function (DUF4779)	-	-	-	-	-	-	-	-	-	-	-	-	DUF4779
g11072	scaffold_749	292156	299055	+	34740.HMEL016425-PA	0	1462	KOG3578@1|root,KOG3578@2759|Eukaryota,39JQC@33154|Opisthokonta,3BDFB@33208|Metazoa,3CUST@33213|Bilateria,41UPM@6656|Arthropoda,3SG2M@50557|Insecta,449GR@7088|Lepidoptera	33208|Metazoa	S	WASH complex subunit 7	KIAA1033	GO:0005575,GO:0005622,GO:0005623,GO:0005634,GO:0005654,GO:0005737,GO:0005768,GO:0006810,GO:0006996,GO:0007032,GO:0008150,GO:0009987,GO:0010256,GO:0012505,GO:0016043,GO:0016050,GO:0016192,GO:0016197,GO:0030155,GO:0031410,GO:0031974,GO:0031981,GO:0031982,GO:0032991,GO:0043226,GO:0043227,GO:0043229,GO:0043231,GO:0043233,GO:0044422,GO:0044424,GO:0044428,GO:0044444,GO:0044446,GO:0044464,GO:0045785,GO:…	-	ko:K18465	ko04144,map04144	-	-	-	ko00000,ko00001,ko04131	-	-	-	WASH-7_C,WASH-7_N,WASH-7_mid
g11080	scaffold_751	86543	94954	-	13037.EHJ74048	3.48e-170	491	28MWN@1|root,2QUF2@2759|Eukaryota,39UB1@33154|Opisthokonta,3BKHQ@33208|Metazoa,3CZH4@33213|Bilateria,41VN8@6656|Arthropoda,3SKSC@50557|Insecta,448JD@7088|Lepidoptera	33208|Metazoa	S	helix-turn-helix, Psq domain	-	GO:0005575,GO:0005622,GO:0005623,GO:0005634,GO:0006355,GO:0006357,GO:0008150,GO:0009889,GO:0010468,GO:0010556,GO:0019219,GO:0019222,GO:0031323,GO:0031326,GO:0043226,GO:0043227,GO:0043229,GO:0043231,GO:0044424,GO:0044464,GO:0050789,GO:0050794,GO:0051171,GO:0051252,GO:0060255,GO:0065007,GO:0080090,GO:1903506,GO:2000112,GO:2001141	-	-	-	-	-	-	-	-	-	-	BTB,HTH_psq
g11082	scaffold_751	125113	125568	-	7091.BGIBMGA002025-TA	5.71e-68	210	2C4B6@1|root,2TBUZ@2759|Eukaryota,3976A@33154|Opisthokonta,3CBH0@33208|Metazoa,3DSS9@33213|Bilateria,428VD@6656|Arthropoda,3SYBY@50557|Insecta,4473Y@7088|Lepidoptera	33208|Metazoa	S	Transcription activator MBF2	-	-	-	-	-	-	-	-	-	-	-	-	MBF2
g11090	scaffold_753	273450	286032	-	13037.EHJ73305	0	1739	2CMKN@1|root,2QQQ9@2759|Eukaryota,394DM@33154|Opisthokonta,3B99E@33208|Metazoa,3CU56@33213|Bilateria,41XH9@6656|Arthropoda,3SHV1@50557|Insecta,444GJ@7088|Lepidoptera	33208|Metazoa	S	Domain of unknown function (DUF3504)	-	GO:0000723,GO:0000781,GO:0000785,GO:0000791,GO:0000792,GO:0000981,GO:0002165,GO:0003674,GO:0003676,GO:0003677,GO:0003700,GO:0005488,GO:0005515,GO:0005575,GO:0005622,GO:0005623,GO:0005634,GO:0005654,GO:0005694,GO:0005700,GO:0005705,GO:0005737,GO:0006066,GO:0006139,GO:0006259,GO:0006355,GO:0006357,GO:0006629,GO:0006694,GO:0006697,GO:0006725,GO:0006807,GO:0006996,GO:0007275,GO:0008150,GO:0008152,GO:…	-	-	-	-	-	-	-	-	-	-	DUF3504
g11092	scaffold_753	339632	352450	-	13037.EHJ73307	3.8e-138	395	2F61G@1|root,2T739@2759|Eukaryota,39193@33154|Opisthokonta,3C6Y3@33208|Metazoa,3DMY0@33213|Bilateria,42CFG@6656|Arthropoda,3STMN@50557|Insecta,44994@7088|Lepidoptera	33208|Metazoa	S	Haemolymph juvenile hormone binding protein (JHBP)	-	-	-	-	-	-	-	-	-	-	-	-	JHBP
g11096	scaffold_753	675677	693014	-	7091.BGIBMGA010177-TA	3.9e-205	575	2CW34@1|root,2RTHN@2759|Eukaryota,39ECZ@33154|Opisthokonta,3CIAH@33208|Metazoa,3DZUN@33213|Bilateria,42C7F@6656|Arthropoda,3ST9P@50557|Insecta,4497H@7088|Lepidoptera	33208|Metazoa	S	Nuclear envelope localisation domain	-	-	-	-	-	-	-	-	-	-	-	-	KASH
g11100	scaffold_754	1796	11835	-	7091.BGIBMGA009773-TA	3.2e-36	137	2CC1T@1|root,2QTMA@2759|Eukaryota,38DKX@33154|Opisthokonta,3BCCP@33208|Metazoa,3CUVE@33213|Bilateria,41XZT@6656|Arthropoda,3SIAR@50557|Insecta,44531@7088|Lepidoptera	33208|Metazoa	S	Potential DNA-binding domain	KANSL2	GO:0000123,GO:0005575,GO:0005622,GO:0005623,GO:0005634,GO:0005654,GO:0005737,GO:0005829,GO:0005856,GO:0005886,GO:0006325,GO:0006464,GO:0006473,GO:0006475,GO:0006807,GO:0006996,GO:0008150,GO:0008152,GO:0009987,GO:0015629,GO:0016020,GO:0016043,GO:0016569,GO:0016570,GO:0016573,GO:0018193,GO:0018205,GO:0018393,GO:0018394,GO:0019538,GO:0031248,GO:0031974,GO:0031981,GO:0032991,GO:0036211,GO:0043170,GO:…	-	ko:K18401	-	-	-	-	ko00000,ko03036	-	-	-	zf-C3Hc3H
g11107	scaffold_755	25636	27835	+	7159.AAEL006618-PA	6.93e-05	53.9	KOG1721@1|root,KOG1721@2759|Eukaryota,39851@33154|Opisthokonta,3CCDV@33208|Metazoa,3DTQ4@33213|Bilateria,429TA@6656|Arthropoda,3SXEN@50557|Insecta,459MV@7147|Diptera,45KKE@7148|Nematocera	33208|Metazoa	S	Zinc finger, C2H2 type	-	-	-	-	-	-	-	-	-	-	-	-	zf-C2H2
g11110	scaffold_755	78526	83871	+	7091.BGIBMGA008320-TA	8.55e-255	711	28MB9@1|root,2S0WQ@2759|Eukaryota,3A23Q@33154|Opisthokonta,3BR6X@33208|Metazoa,3D7Y8@33213|Bilateria,41Z7C@6656|Arthropoda,3SMN2@50557|Insecta,444RB@7088|Lepidoptera	33208|Metazoa	S	Zona pellucida-like domain	-	GO:0000902,GO:0000904,GO:0002064,GO:0003382,GO:0005575,GO:0008150,GO:0009653,GO:0009888,GO:0009987,GO:0016020,GO:0016021,GO:0016043,GO:0030154,GO:0030855,GO:0031224,GO:0032502,GO:0032989,GO:0044425,GO:0048468,GO:0048856,GO:0048869,GO:0060429,GO:0071840	-	-	-	-	-	-	-	-	-	-	Zona_pellucida
g1112	scaffold_1220	93275	93796	+	34740.HMEL005253-PA	1.51e-80	243	KOG3528@1|root,KOG3528@2759|Eukaryota,38W1C@33154|Opisthokonta,3BAA3@33208|Metazoa,3CTMG@33213|Bilateria,4206K@6656|Arthropoda,3SN4Z@50557|Insecta,44659@7088|Lepidoptera	33208|Metazoa	S	PDZ domain	SLC9A3R2	GO:0003008,GO:0003674,GO:0005102,GO:0005198,GO:0005488,GO:0005515,GO:0005575,GO:0005622,GO:0005623,GO:0005634,GO:0005737,GO:0005886,GO:0006996,GO:0007010,GO:0007275,GO:0007423,GO:0007600,GO:0007605,GO:0008013,GO:0008022,GO:0008150,GO:0009966,GO:0009968,GO:0009987,GO:0010646,GO:0010648,GO:0012505,GO:0014066,GO:0014067,GO:0016020,GO:0016043,GO:0016247,GO:0016324,GO:0019899,GO:0019902,GO:0019904,GO:…	-	ko:K13358,ko:K13365	ko04530,ko04960,ko05165,map04530,map04960,map05165	-	-	-	ko00000,ko00001,ko02000	8.A.24.1.1,8.A.24.1.2	-	-	PDZ
g11128	scaffold_759	6111	6768	-	13037.EHJ66602	2.95e-16	73.6	2D7WC@1|root,2T7QM@2759|Eukaryota,3923D@33154|Opisthokonta,3C7IJ@33208|Metazoa,3DNIU@33213|Bilateria,424VN@6656|Arthropoda,3SU7V@50557|Insecta,44ARV@7088|Lepidoptera	33208|Metazoa	S	Cytochrome c oxidase subunit VIIc	-	-	-	ko:K02272	ko00190,ko01100,ko04260,ko04714,ko04932,ko05010,ko05012,ko05016,map00190,map01100,map04260,map04714,map04932,map05010,map05012,map05016	M00154	-	-	ko00000,ko00001,ko00002	3.D.4.11,3.D.4.8	-	-	COX7C
g11132	scaffold_76	2479	19204	+	34740.HMEL016922-PA	3.38e-274	752	2CNHG@1|root,2QWBZ@2759|Eukaryota,39J4D@33154|Opisthokonta,3CNU8@33208|Metazoa,3E50Q@33213|Bilateria,41VXY@6656|Arthropoda,3SKP8@50557|Insecta,4482K@7088|Lepidoptera	33208|Metazoa	S	Popeye protein conserved region	POPDC3	GO:0000166,GO:0003674,GO:0005488,GO:0005575,GO:0008150,GO:0016020,GO:0016021,GO:0017076,GO:0030551,GO:0030552,GO:0030554,GO:0031224,GO:0032553,GO:0032555,GO:0032559,GO:0036094,GO:0042391,GO:0043167,GO:0043168,GO:0044425,GO:0065007,GO:0065008,GO:0097159,GO:0097367,GO:1901265,GO:1901363	-	ko:K21108	ko04530,map04530	-	-	-	ko00000,ko00001	-	-	-	Popeye
g11133	scaffold_76	42917	61609	+	13037.EHJ68548	2.37e-258	715	2CMTC@1|root,2QRV2@2759|Eukaryota,39526@33154|Opisthokonta,3BBVQ@33208|Metazoa,3D1A4@33213|Bilateria,41WQ9@6656|Arthropoda,3SJPZ@50557|Insecta,4441G@7088|Lepidoptera	33208|Metazoa	S	Popeye protein conserved region	BVES	GO:0000166,GO:0000902,GO:0000904,GO:0001568,GO:0001654,GO:0001754,GO:0001837,GO:0001919,GO:0001921,GO:0001944,GO:0002009,GO:0002011,GO:0002027,GO:0002244,GO:0002376,GO:0002520,GO:0002931,GO:0003007,GO:0003008,GO:0003013,GO:0003015,GO:0003161,GO:0003163,GO:0003201,GO:0003407,GO:0003674,GO:0005198,GO:0005488,GO:0005575,GO:0005622,GO:0005623,GO:0005737,GO:0005783,GO:0005789,GO:0005886,GO:0005887,GO:…	-	ko:K21108	ko04530,map04530	-	-	-	ko00000,ko00001	-	-	-	Popeye
g1114	scaffold_1221	1394	3088	+	13037.EHJ65441	8.74e-26	101	2EW0D@1|root,2SXWU@2759|Eukaryota,39I37@33154|Opisthokonta,3CBIP@33208|Metazoa,3DSU3@33213|Bilateria,423PA@6656|Arthropoda,3SS25@50557|Insecta,4476U@7088|Lepidoptera	33208|Metazoa	S	Transcription activator MBF2	-	-	-	-	-	-	-	-	-	-	-	-	MBF2
g11142	scaffold_760	74884	81335	-	34740.HMEL002713-PA	5.03e-192	536	COG0596@1|root,KOG1454@2759|Eukaryota,39U8B@33154|Opisthokonta,3BE1T@33208|Metazoa,3D2T1@33213|Bilateria,41XTZ@6656|Arthropoda,3SIA4@50557|Insecta,4457N@7088|Lepidoptera	33208|Metazoa	S	Serine aminopeptidase, S33	-	GO:0003674,GO:0003824,GO:0007586,GO:0008150,GO:0009636,GO:0016787,GO:0017171,GO:0032501,GO:0042221,GO:0050896	-	-	-	-	-	-	-	-	-	-	Abhydrolase_1
g11148	scaffold_760	257021	258270	-	34740.HMEL002722-PA	1.75e-71	230	2AX5Q@1|root,2QV84@2759|Eukaryota,39X20@33154|Opisthokonta,3BN9N@33208|Metazoa,3D13U@33213|Bilateria,41VD2@6656|Arthropoda,3SGZS@50557|Insecta,448NS@7088|Lepidoptera	33208|Metazoa	S	Domain of unknown function, currently peculiar to Drosophila.	-	GO:0003674,GO:0005198,GO:0005214,GO:0005575,GO:0005576,GO:0007275,GO:0008150,GO:0009653,GO:0010171,GO:0031012,GO:0032501,GO:0032502,GO:0040003,GO:0042302,GO:0042335,GO:0044421,GO:0048856	-	-	-	-	-	-	-	-	-	-	DUF243
g11162	scaffold_764	60537	63119	-	7213.XP_004535408.1	7.44e-32	130	KOG2117@1|root,KOG2117@2759|Eukaryota,39IAK@33154|Opisthokonta,3BERM@33208|Metazoa,3CX73@33213|Bilateria,41Z60@6656|Arthropoda,3SM0A@50557|Insecta,4536R@7147|Diptera	33208|Metazoa	S	Coiled-coil domain-containing protein 55 (DUF2040)	NSRP1	GO:0000375,GO:0000377,GO:0000381,GO:0000398,GO:0002119,GO:0002164,GO:0003674,GO:0003676,GO:0003723,GO:0003729,GO:0005488,GO:0005575,GO:0005622,GO:0005623,GO:0005634,GO:0005654,GO:0005737,GO:0006139,GO:0006396,GO:0006397,GO:0006725,GO:0006807,GO:0006928,GO:0007275,GO:0008150,GO:0008152,GO:0008380,GO:0009791,GO:0009987,GO:0010467,GO:0010468,GO:0016070,GO:0016071,GO:0016477,GO:0016604,GO:0016607,GO:…	-	ko:K13206	-	-	-	-	ko00000,ko03041	-	-	-	DUF2040
g11165	scaffold_765	45987	64332	-	7091.BGIBMGA013576-TA	3.43e-195	560	KOG0255@1|root,KOG0255@2759|Eukaryota,38EY1@33154|Opisthokonta,3BJZM@33208|Metazoa,3CY9E@33213|Bilateria,41VYU@6656|Arthropoda,3SKG6@50557|Insecta,44968@7088|Lepidoptera	33208|Metazoa	S	synaptic vesicle	-	-	-	-	-	-	-	-	-	-	-	-	MFS_1
g11167	scaffold_765	84393	102347	-	7091.BGIBMGA013637-TA	3.38e-169	496	28M88@1|root,2QTRE@2759|Eukaryota,395AR@33154|Opisthokonta,3BH1F@33208|Metazoa,3CT1A@33213|Bilateria,41XSG@6656|Arthropoda,3SK8E@50557|Insecta,444Q0@7088|Lepidoptera	33208|Metazoa	S	FAST kinase-like protein, subdomain 1	TBRG4	GO:0000959,GO:0000963,GO:0005575,GO:0005622,GO:0005623,GO:0005737,GO:0005739,GO:0005759,GO:0006091,GO:0006139,GO:0006396,GO:0006397,GO:0006464,GO:0006468,GO:0006725,GO:0006793,GO:0006796,GO:0006807,GO:0007049,GO:0007050,GO:0008150,GO:0008152,GO:0008284,GO:0009894,GO:0009987,GO:0010467,GO:0010468,GO:0010608,GO:0015980,GO:0016070,GO:0016071,GO:0016310,GO:0019219,GO:0019222,GO:0019538,GO:0022402,GO:…	-	-	-	-	-	-	-	-	-	-	FAST_1,FAST_2
g11169	scaffold_766	80066	81131	-	34740.HMEL015190-PA	2.08e-35	136	2CI02@1|root,2S8YD@2759|Eukaryota,3A8CJ@33154|Opisthokonta,3BTXT@33208|Metazoa,3CXDV@33213|Bilateria,4212E@6656|Arthropoda,3SPEF@50557|Insecta,448XD@7088|Lepidoptera	33208|Metazoa	S	MRN-interacting protein	C5orf45	GO:0000018,GO:0000075,GO:0000077,GO:0000278,GO:0001932,GO:0001934,GO:0003674,GO:0003682,GO:0005488,GO:0005575,GO:0005622,GO:0005623,GO:0005634,GO:0005654,GO:0006282,GO:0006950,GO:0006974,GO:0007049,GO:0007093,GO:0007095,GO:0007346,GO:0008104,GO:0008150,GO:0009314,GO:0009628,GO:0009893,GO:0009987,GO:0010212,GO:0010389,GO:0010562,GO:0010564,GO:0010569,GO:0010604,GO:0010948,GO:0010972,GO:0019219,GO:…	-	-	-	-	-	-	-	-	-	-	MRNIP
g1117	scaffold_1224	31018	48522	-	13037.EHJ68428	1.4e-249	705	28JJT@1|root,2QQ0X@2759|Eukaryota,39V7U@33154|Opisthokonta,3BHUH@33208|Metazoa,3D2CQ@33213|Bilateria,41WFC@6656|Arthropoda,3SHIP@50557|Insecta,443SZ@7088|Lepidoptera	33208|Metazoa	S	Protein of unknown function (DUF229)	-	GO:0000003,GO:0005575,GO:0005576,GO:0005615,GO:0008150,GO:0032501,GO:0032504,GO:0044421	-	-	-	-	-	-	-	-	-	-	DUF229
g11171	scaffold_766	89673	98267	-	34740.HMEL015189-PA	3.36e-178	518	28ID2@1|root,2QQPP@2759|Eukaryota,38G60@33154|Opisthokonta,3BMI8@33208|Metazoa,3D2R0@33213|Bilateria,41U6A@6656|Arthropoda,3SH63@50557|Insecta,44239@7088|Lepidoptera	33208|Metazoa	S	Drought induced 19 protein (Di19), zinc-binding	ttk	GO:0000003,GO:0000122,GO:0000976,GO:0000977,GO:0000978,GO:0000980,GO:0000981,GO:0000982,GO:0000987,GO:0001012,GO:0001067,GO:0001078,GO:0001158,GO:0001227,GO:0001654,GO:0001667,GO:0001708,GO:0001709,GO:0001745,GO:0001751,GO:0001754,GO:0001763,GO:0002009,GO:0002064,GO:0002065,GO:0002066,GO:0002067,GO:0003006,GO:0003674,GO:0003676,GO:0003677,GO:0003682,GO:0003690,GO:0003700,GO:0005488,GO:0005515,GO:…	-	ko:K09237	ko04013,map04013	-	-	-	ko00000,ko00001,ko03000	-	-	-	BTB
g11188	scaffold_767	197588	208520	+	13037.EHJ74379	1.29e-212	594	KOG1398@1|root,KOG1398@2759|Eukaryota,38I5V@33154|Opisthokonta,3BHTV@33208|Metazoa,3D25P@33213|Bilateria,41WYA@6656|Arthropoda,3SK2K@50557|Insecta,448U1@7088|Lepidoptera	33208|Metazoa	S	peroxisome organization	TMEM135	GO:0005575,GO:0005622,GO:0005623,GO:0005737,GO:0005739,GO:0005777,GO:0005811,GO:0006950,GO:0006996,GO:0007031,GO:0007275,GO:0007568,GO:0008150,GO:0008340,GO:0009266,GO:0009409,GO:0009605,GO:0009628,GO:0009893,GO:0009987,GO:0009991,GO:0010259,GO:0010468,GO:0010604,GO:0010628,GO:0010821,GO:0010883,GO:0010884,GO:0010918,GO:0016043,GO:0019222,GO:0022603,GO:0031667,GO:0032094,GO:0032501,GO:0032502,GO:…	-	-	-	-	-	-	-	-	-	-	TMEM135_C_rich
g11198	scaffold_769	40396	40955	-	13037.EHJ70054	1.85e-53	168	2DG3F@1|root,2S6VY@2759|Eukaryota,3AA0X@33154|Opisthokonta,3BV1D@33208|Metazoa,3DB2K@33213|Bilateria,42159@6656|Arthropoda,3SP8T@50557|Insecta,44A43@7088|Lepidoptera	33208|Metazoa	S	Ragulator complex protein LAMTOR5	-	GO:0001101,GO:0008150,GO:0009719,GO:0009966,GO:0009967,GO:0009987,GO:0010033,GO:0010243,GO:0010646,GO:0010647,GO:0023051,GO:0023056,GO:0032006,GO:0032008,GO:0042221,GO:0043200,GO:0048518,GO:0048522,GO:0048583,GO:0048584,GO:0050789,GO:0050794,GO:0050896,GO:0051716,GO:0065007,GO:0070887,GO:0071229,GO:0071230,GO:0071310,GO:0071417,GO:0071495,GO:1901698,GO:1901699,GO:1901700,GO:1901701,GO:1902531,GO:…	-	ko:K16344	ko04150,ko05161,map04150,map05161	-	-	-	ko00000,ko00001	-	-	-	LAMTOR5
g11212	scaffold_770	33600	35464	-	34740.HMEL007932-PA	0	915	KOG4550@1|root,KOG4550@2759|Eukaryota,39KK5@33154|Opisthokonta,3BC2U@33208|Metazoa,3CS0Q@33213|Bilateria,41WQA@6656|Arthropoda,3SIZR@50557|Insecta,444SK@7088|Lepidoptera	33208|Metazoa	S	integrin alpha FG-GAP repeat containing 1	ITFG1	GO:0005575,GO:0005623,GO:0005886,GO:0016020,GO:0016324,GO:0016328,GO:0044425,GO:0044459,GO:0044464,GO:0045177,GO:0071944,GO:0098590	-	ko:K17257	-	-	-	-	ko00000,ko04147	-	-	-	VCBS
g11214	scaffold_770	38814	40065	-	13037.EHJ72687	1.08e-86	258	KOG2567@1|root,KOG2567@2759|Eukaryota,39Y2W@33154|Opisthokonta,3BJT8@33208|Metazoa,3D0G1@33213|Bilateria,420J3@6656|Arthropoda,3SP2F@50557|Insecta,446D0@7088|Lepidoptera	33208|Metazoa	S	Alba	RPP25L	GO:0000172,GO:0000966,GO:0001682,GO:0005575,GO:0005732,GO:0006139,GO:0006396,GO:0006399,GO:0006725,GO:0006807,GO:0008033,GO:0008150,GO:0008152,GO:0009987,GO:0010467,GO:0016070,GO:0030677,GO:0030681,GO:0032991,GO:0034470,GO:0034471,GO:0034641,GO:0034660,GO:0043170,GO:0044237,GO:0044238,GO:0046483,GO:0071704,GO:0090304,GO:0099116,GO:1901360,GO:1902494,GO:1902555,GO:1905348,GO:1990904	3.1.26.5	ko:K14525	ko03008,ko03013,map03008,map03013	-	-	-	ko00000,ko00001,ko01000,ko03009,ko03016,ko03029	-	-	-	Alba
g11228	scaffold_774	151439	166666	+	34740.HMEL011468-PA	4.52e-248	712	28KV7@1|root,2QTBK@2759|Eukaryota,39TJZ@33154|Opisthokonta,3B9XM@33208|Metazoa,3CZ7N@33213|Bilateria,41XRI@6656|Arthropoda,3SICS@50557|Insecta,4453X@7088|Lepidoptera	33208|Metazoa	S	MYND finger	-	-	-	-	-	-	-	-	-	-	-	-	zf-MYND
g1124	scaffold_1225	72310	86704	+	13037.EHJ79265	1.43e-87	278	2C5KT@1|root,2QQ3C@2759|Eukaryota,39VS2@33154|Opisthokonta,3BHYF@33208|Metazoa,3D0WJ@33213|Bilateria,420VI@6656|Arthropoda,3SNZH@50557|Insecta,4441F@7088|Lepidoptera	33208|Metazoa	S	Small acidic protein family	RSRC2	GO:0000381,GO:0003674,GO:0003676,GO:0003723,GO:0003729,GO:0005488,GO:0005575,GO:0005622,GO:0005623,GO:0005634,GO:0005681,GO:0008150,GO:0010468,GO:0019219,GO:0019222,GO:0031323,GO:0032991,GO:0043226,GO:0043227,GO:0043229,GO:0043231,GO:0043484,GO:0044422,GO:0044424,GO:0044428,GO:0044446,GO:0044464,GO:0048024,GO:0050684,GO:0050789,GO:0050794,GO:0051171,GO:0051252,GO:0060255,GO:0065007,GO:0080090,GO:…	-	-	-	-	-	-	-	-	-	-	SMAP
g11243	scaffold_775	84075	90515	-	13037.EHJ67930	0	854	28K1A@1|root,2QSFR@2759|Eukaryota,39PWA@33154|Opisthokonta,3BFKB@33208|Metazoa,3CRWU@33213|Bilateria,41XQR@6656|Arthropoda,3SFKV@50557|Insecta,441S8@7088|Lepidoptera	33208|Metazoa	S	Rab-GTPase-TBC domain	TBC1D19	GO:0003674,GO:0005096,GO:0008047,GO:0008150,GO:0030234,GO:0030695,GO:0043085,GO:0043087,GO:0043547,GO:0044093,GO:0050790,GO:0051336,GO:0051345,GO:0060589,GO:0065007,GO:0065009,GO:0098772	-	-	-	-	-	-	-	-	-	-	RabGAP-TBC
g11244	scaffold_775	92450	95900	+	7091.BGIBMGA001062-TA	7.06e-81	239	KOG3399@1|root,KOG3399@2759|Eukaryota,3A1JT@33154|Opisthokonta,3BPEE@33208|Metazoa,3D6HJ@33213|Bilateria,41Z6P@6656|Arthropoda,3SMF4@50557|Insecta,446FI@7088|Lepidoptera	33208|Metazoa	S	Yippee zinc-binding/DNA-binding /Mis18, centromere assembly	YPEL5	GO:0001775,GO:0002252,GO:0002263,GO:0002274,GO:0002275,GO:0002283,GO:0002366,GO:0002376,GO:0002443,GO:0002444,GO:0002446,GO:0003674,GO:0005488,GO:0005575,GO:0005576,GO:0005622,GO:0005623,GO:0005737,GO:0006810,GO:0006887,GO:0006955,GO:0008150,GO:0009987,GO:0012505,GO:0016192,GO:0030141,GO:0031410,GO:0031974,GO:0031982,GO:0032940,GO:0036230,GO:0042119,GO:0043167,GO:0043169,GO:0043226,GO:0043227,GO:…	-	-	-	-	-	-	-	-	-	-	Yippee-Mis18
g11261	scaffold_7791	706	1411	+	12957.ACEP17205-PA	5.85e-18	85.5	29KF7@1|root,2T1FR@2759|Eukaryota	2759|Eukaryota	S	gag-polypeptide of LTR copia-type	-	-	-	-	-	-	-	-	-	-	-	-	Retrotran_gag_2
g11263	scaffold_78	9090	19698	-	7091.BGIBMGA006444-TA	2.2e-128	365	2AGE0@1|root,2RYZK@2759|Eukaryota,3A059@33154|Opisthokonta,3BPWD@33208|Metazoa,3D6PH@33213|Bilateria,41Z41@6656|Arthropoda,3SM3U@50557|Insecta,442MW@7088|Lepidoptera	33208|Metazoa	S	EF-hand, calcium binding motif	Scp2	GO:0003674,GO:0003824,GO:0003924,GO:0016462,GO:0016787,GO:0016817,GO:0016818,GO:0017111	-	ko:K15825	ko00981,map00981	-	R08154	RC00002,RC00428	ko00000,ko00001	-	-	-	EF-hand_5
g11267	scaffold_781	7003	18585	-	7091.BGIBMGA003243-TA	9.21e-94	274	KOG3377@1|root,KOG3377@2759|Eukaryota,3A1IK@33154|Opisthokonta,3BQKG@33208|Metazoa,3D6WN@33213|Bilateria,42066@6656|Arthropoda,3SN2Z@50557|Insecta,44757@7088|Lepidoptera	33208|Metazoa	S	Eukaryotic protein of unknown function (DUF842)	FAM136A	GO:0005575,GO:0005622,GO:0005623,GO:0005737,GO:0044424,GO:0044464	-	-	-	-	-	-	-	-	-	-	DUF842
g11281	scaffold_786	26220	50107	+	34740.HMEL014792-PA	5.69e-239	680	KOG0255@1|root,KOG0255@2759|Eukaryota,39UZJ@33154|Opisthokonta,3BDJJ@33208|Metazoa,3D4WW@33213|Bilateria,41X6H@6656|Arthropoda,3SK8Q@50557|Insecta,445T2@7088|Lepidoptera	33208|Metazoa	S	Sugar (and other) transporter	-	GO:0003008,GO:0003674,GO:0005215,GO:0005326,GO:0005575,GO:0005623,GO:0005886,GO:0005887,GO:0006810,GO:0006811,GO:0006812,GO:0006820,GO:0006836,GO:0007610,GO:0007611,GO:0007613,GO:0008150,GO:0008324,GO:0008509,GO:0008514,GO:0008519,GO:0009914,GO:0010646,GO:0010648,GO:0010817,GO:0015075,GO:0015101,GO:0015220,GO:0015695,GO:0015696,GO:0015711,GO:0015870,GO:0015871,GO:0015893,GO:0016020,GO:0016021,GO:…	-	ko:K08202	ko05231,map05231	-	-	-	ko00000,ko00001,ko02000	2.A.1.19.2,2.A.1.19.3	-	-	MFS_1
g11282	scaffold_786	63983	67926	+	7091.BGIBMGA009202-TA	3.08e-234	658	KOG0255@1|root,KOG0255@2759|Eukaryota,38FJ1@33154|Opisthokonta,3B9N9@33208|Metazoa,3CT4W@33213|Bilateria,41X4X@6656|Arthropoda,3SZ88@50557|Insecta,444I2@7088|Lepidoptera	33208|Metazoa	S	Sugar (and other) transporter	-	GO:0003674,GO:0005215,GO:0005575,GO:0005623,GO:0005886,GO:0005887,GO:0006810,GO:0006811,GO:0006820,GO:0008150,GO:0008509,GO:0008514,GO:0015075,GO:0015711,GO:0016020,GO:0016021,GO:0022857,GO:0031224,GO:0031226,GO:0034220,GO:0044425,GO:0044459,GO:0044464,GO:0051179,GO:0051234,GO:0055085,GO:0071702,GO:0071944,GO:0098656	-	ko:K08202	ko05231,map05231	-	-	-	ko00000,ko00001,ko02000	2.A.1.19.2,2.A.1.19.3	-	-	MFS_1
g11285	scaffold_787	164364	178465	+	34740.HMEL016848-PA	1.95e-163	470	KOG2690@1|root,KOG2690@2759|Eukaryota,38UF8@33154|Opisthokonta,3BJAT@33208|Metazoa,3CYI2@33213|Bilateria,41ZS9@6656|Arthropoda,3SMYW@50557|Insecta,445SB@7088|Lepidoptera	33208|Metazoa	S	BSD domain	BSDC1	-	-	-	-	-	-	-	-	-	-	-	BSD
g11292	scaffold_788	22346	32298	-	13037.EHJ66383	5.28e-193	556	KOG4791@1|root,KOG4791@2759|Eukaryota,38E31@33154|Opisthokonta,3BBCJ@33208|Metazoa,3CRMP@33213|Bilateria,41ZCE@6656|Arthropoda,3SMM0@50557|Insecta,444E7@7088|Lepidoptera	33208|Metazoa	S	Zinc-finger containing family	ZC3H11A	GO:0000981,GO:0003674,GO:0003700,GO:0005575,GO:0005622,GO:0005623,GO:0005634,GO:0005654,GO:0006139,GO:0006355,GO:0006357,GO:0006396,GO:0006397,GO:0006403,GO:0006405,GO:0006406,GO:0006611,GO:0006725,GO:0006807,GO:0006810,GO:0006886,GO:0006913,GO:0008104,GO:0008150,GO:0008152,GO:0009889,GO:0009987,GO:0010467,GO:0010468,GO:0010556,GO:0015031,GO:0015833,GO:0015931,GO:0016070,GO:0016071,GO:0016973,GO:…	-	ko:K22415	-	-	-	-	ko00000,ko03019	-	-	-	zf-CCCH_3
g113	scaffold_1024	37953	38657	-	34740.HMEL005128-PA	3.21e-109	320	28PDV@1|root,2QW1E@2759|Eukaryota,38GRC@33154|Opisthokonta,3BD6U@33208|Metazoa,3CYH9@33213|Bilateria,41YXN@6656|Arthropoda,3SMQ1@50557|Insecta,444UZ@7088|Lepidoptera	33208|Metazoa	S	R3H domain	SPAG7	-	-	-	-	-	-	-	-	-	-	-	R3H
g11303	scaffold_789	390239	393169	+	13037.EHJ76746	1.32e-306	844	KOG0310@1|root,KOG0310@2759|Eukaryota,3926I@33154|Opisthokonta,3BAF5@33208|Metazoa,3D0GT@33213|Bilateria,41TKZ@6656|Arthropoda,3SHEG@50557|Insecta,448M7@7088|Lepidoptera	33208|Metazoa	S	UTP15 C terminal	UTP15	GO:0000462,GO:0001650,GO:0003674,GO:0003676,GO:0003723,GO:0005488,GO:0005575,GO:0005622,GO:0005623,GO:0005634,GO:0005654,GO:0005730,GO:0005737,GO:0005783,GO:0006139,GO:0006355,GO:0006356,GO:0006364,GO:0006396,GO:0006725,GO:0006807,GO:0008150,GO:0008152,GO:0009889,GO:0009891,GO:0009893,GO:0009987,GO:0010467,GO:0010468,GO:0010556,GO:0010557,GO:0010604,GO:0010628,GO:0012505,GO:0016070,GO:0016072,GO:…	-	ko:K14549	ko03008,map03008	-	-	-	ko00000,ko00001,ko03009	-	-	-	UTP15_C,WD40
g11305	scaffold_789	439882	442893	-	7091.BGIBMGA001463-TA	1.96e-139	407	2BPJF@1|root,2S1S4@2759|Eukaryota,3A3TD@33154|Opisthokonta,3BS9E@33208|Metazoa,3D8SW@33213|Bilateria,421WX@6656|Arthropoda,3SN73@50557|Insecta,443QP@7088|Lepidoptera	33208|Metazoa	S	Neugrin	-	-	-	-	-	-	-	-	-	-	-	-	Neugrin
g1131	scaffold_1226	3894	9194	-	13037.EHJ72744	4.57e-159	454	COG4286@1|root,KOG2948@2759|Eukaryota,38BVY@33154|Opisthokonta,3BA40@33208|Metazoa,3CXPS@33213|Bilateria,41XP8@6656|Arthropoda,3SFPV@50557|Insecta,445BT@7088|Lepidoptera	33208|Metazoa	S	Uncharacterised protein family (UPF0160)	C12orf10	GO:0005575,GO:0005622,GO:0005623,GO:0005634,GO:0005654,GO:0005737,GO:0005739,GO:0007610,GO:0007626,GO:0008150,GO:0031974,GO:0031981,GO:0035640,GO:0035641,GO:0043226,GO:0043227,GO:0043229,GO:0043231,GO:0043233,GO:0044422,GO:0044424,GO:0044428,GO:0044444,GO:0044446,GO:0044464,GO:0070013	-	-	-	-	-	-	-	-	-	-	UPF0160
g11312	scaffold_7898	1	892	-	34740.HMEL007942-PA	1.54e-131	392	KOG1721@1|root,KOG1721@2759|Eukaryota,39Y18@33154|Opisthokonta,3C5Y3@33208|Metazoa,3DRKK@33213|Bilateria,42C2E@6656|Arthropoda,3SYTF@50557|Insecta,4487W@7088|Lepidoptera	33208|Metazoa	S	Transposase IS4	-	-	-	-	-	-	-	-	-	-	-	-	DDE_Tnp_1_7
g11317	scaffold_79	123205	124215	+	34740.HMEL011368-PA	2.94e-236	650	KOG1675@1|root,KOG1675@2759|Eukaryota,38CAR@33154|Opisthokonta,3BE62@33208|Metazoa,3CTWC@33213|Bilateria,41Y9K@6656|Arthropoda,3SGZX@50557|Insecta,445KK@7088|Lepidoptera	33208|Metazoa	S	Cyclin	CCNY	GO:0000079,GO:0000086,GO:0000278,GO:0000307,GO:0000308,GO:0001932,GO:0001934,GO:0003674,GO:0005488,GO:0005515,GO:0005575,GO:0005622,GO:0005623,GO:0005634,GO:0005737,GO:0005886,GO:0007049,GO:0007275,GO:0007399,GO:0008150,GO:0009893,GO:0009966,GO:0009987,GO:0010562,GO:0010604,GO:0010646,GO:0014041,GO:0016020,GO:0016538,GO:0019207,GO:0019220,GO:0019222,GO:0019887,GO:0022008,GO:0022402,GO:0023051,GO:…	-	ko:K18468	ko04144,map04144	-	-	-	ko00000,ko00001,ko04131	-	-	-	Cyclin_N
g11318	scaffold_79	125455	126335	-	13037.EHJ72662	6.27e-102	302	COG0799@1|root,KOG3212@2759|Eukaryota,3A1W9@33154|Opisthokonta,3BQFZ@33208|Metazoa,3D3JN@33213|Bilateria,41Z8K@6656|Arthropoda,3SMJX@50557|Insecta,446RX@7088|Lepidoptera	33208|Metazoa	S	Ribosomal silencing factor during starvation	MALSU1	GO:0003674,GO:0005488,GO:0005575,GO:0005622,GO:0005623,GO:0005737,GO:0005739,GO:0005759,GO:0005829,GO:0006417,GO:0008150,GO:0009889,GO:0009890,GO:0009892,GO:0010468,GO:0010556,GO:0010558,GO:0010605,GO:0010608,GO:0010629,GO:0017148,GO:0019222,GO:0022613,GO:0031323,GO:0031324,GO:0031326,GO:0031327,GO:0031974,GO:0032268,GO:0032269,GO:0034248,GO:0034249,GO:0042254,GO:0042273,GO:0043021,GO:0043023,GO:…	-	-	-	-	-	-	-	-	-	-	RsfS
g11319	scaffold_79	132550	138885	+	13037.EHJ72663	2.56e-157	465	KOG4790@1|root,KOG4790@2759|Eukaryota,3A2PZ@33154|Opisthokonta,3BR86@33208|Metazoa,3D823@33213|Bilateria,41ZN6@6656|Arthropoda,3SMIH@50557|Insecta,448R3@7088|Lepidoptera	33208|Metazoa	S	XK-related protein	-	-	-	-	-	-	-	-	-	-	-	-	XK-related
g11331	scaffold_79	456356	473838	-	13037.EHJ72176	0	1386	2CMSZ@1|root,2QRT8@2759|Eukaryota,38G21@33154|Opisthokonta,3BDSZ@33208|Metazoa,3CRBD@33213|Bilateria,41YHM@6656|Arthropoda,3SG2G@50557|Insecta,4459X@7088|Lepidoptera	33208|Metazoa	S	Fibronectin type 3 domain	FNDC3A	GO:0000003,GO:0001669,GO:0002064,GO:0003006,GO:0005575,GO:0005622,GO:0005623,GO:0005737,GO:0005794,GO:0005829,GO:0007155,GO:0007275,GO:0007276,GO:0007281,GO:0007283,GO:0007286,GO:0007548,GO:0008150,GO:0008406,GO:0008584,GO:0009566,GO:0009888,GO:0009987,GO:0012505,GO:0012506,GO:0016020,GO:0019953,GO:0022412,GO:0022414,GO:0022610,GO:0030141,GO:0030154,GO:0030855,GO:0031090,GO:0031410,GO:0031982,GO:…	-	-	-	-	-	-	-	-	-	-	fn3
g11334	scaffold_79	588892	594654	-	7091.BGIBMGA006166-TA	0	1002	28Q0U@1|root,2QWPH@2759|Eukaryota,398DR@33154|Opisthokonta,3BJQC@33208|Metazoa,3E469@33213|Bilateria,41X88@6656|Arthropoda,3SFZF@50557|Insecta,445IF@7088|Lepidoptera	33208|Metazoa	S	Asx homology domain	ASXL2	GO:0000122,GO:0000278,GO:0000785,GO:0001501,GO:0001709,GO:0002009,GO:0002165,GO:0002682,GO:0002684,GO:0002761,GO:0002763,GO:0003007,GO:0003674,GO:0003682,GO:0005102,GO:0005488,GO:0005515,GO:0005575,GO:0005622,GO:0005623,GO:0005634,GO:0005654,GO:0005694,GO:0006325,GO:0006355,GO:0006357,GO:0006464,GO:0006508,GO:0006807,GO:0006996,GO:0007049,GO:0007275,GO:0007423,GO:0007444,GO:0007469,GO:0007472,GO:…	-	ko:K11471	-	-	-	-	ko00000,ko03036	-	-	-	ASXH,PHD_3
g11352	scaffold_791	122976	128758	-	13037.EHJ78228	3.16e-164	475	KOG1382@1|root,KOG1382@2759|Eukaryota,38GUJ@33154|Opisthokonta,3BC3S@33208|Metazoa,3CVYV@33213|Bilateria,41YGF@6656|Arthropoda,3SJ5X@50557|Insecta,446P1@7088|Lepidoptera	33208|Metazoa	S	Histidine phosphatase superfamily (branch 2)	MINPP1	GO:0001503,GO:0003674,GO:0003824,GO:0003993,GO:0004446,GO:0004721,GO:0005575,GO:0005576,GO:0005615,GO:0005622,GO:0005623,GO:0005737,GO:0005783,GO:0005788,GO:0006066,GO:0006082,GO:0006464,GO:0006470,GO:0006793,GO:0006796,GO:0006797,GO:0006807,GO:0007154,GO:0007165,GO:0007275,GO:0008150,GO:0008152,GO:0009888,GO:0009987,GO:0012505,GO:0016311,GO:0016787,GO:0016788,GO:0016791,GO:0019538,GO:0019637,GO:…	3.1.3.62,3.1.3.80	ko:K03103	ko00010,ko00562,ko01100,map00010,map00562,map01100	-	R03434,R09532	RC00017,RC00078	ko00000,ko00001,ko01000	-	-	-	His_Phos_2
g11358	scaffold_791	294966	305128	-	13037.EHJ77427	9.87e-187	525	KOG1584@1|root,KOG1584@2759|Eukaryota,38FPD@33154|Opisthokonta,3BEBC@33208|Metazoa,3CTZN@33213|Bilateria,41VSM@6656|Arthropoda,3SHZS@50557|Insecta,44818@7088|Lepidoptera	33208|Metazoa	S	Sulfotransferase family	-	GO:0003674,GO:0003824,GO:0005575,GO:0005622,GO:0005623,GO:0005737,GO:0005829,GO:0006790,GO:0006805,GO:0008146,GO:0008150,GO:0008152,GO:0009410,GO:0009987,GO:0016740,GO:0016782,GO:0042221,GO:0044237,GO:0044424,GO:0044444,GO:0044464,GO:0050896,GO:0051716,GO:0051923,GO:0070887,GO:0071466	2.8.2.4	ko:K01016	ko00140,map00140	-	R02350	RC00007,RC00128	ko00000,ko00001,ko01000	-	-	-	Sulfotransfer_1
g11359	scaffold_791	308410	317084	-	7091.BGIBMGA006732-TA	1.02e-119	355	KOG1584@1|root,KOG1584@2759|Eukaryota,38FPD@33154|Opisthokonta,3BEBC@33208|Metazoa,3CTZN@33213|Bilateria,41VSM@6656|Arthropoda,3SHZS@50557|Insecta,44818@7088|Lepidoptera	33208|Metazoa	S	Sulfotransferase family	-	GO:0003674,GO:0003824,GO:0005575,GO:0005622,GO:0005623,GO:0005737,GO:0005829,GO:0006790,GO:0006805,GO:0008146,GO:0008150,GO:0008152,GO:0009410,GO:0009987,GO:0016740,GO:0016782,GO:0042221,GO:0044237,GO:0044424,GO:0044444,GO:0044464,GO:0050896,GO:0051716,GO:0051923,GO:0070887,GO:0071466	2.8.2.4	ko:K01016	ko00140,map00140	-	R02350	RC00007,RC00128	ko00000,ko00001,ko01000	-	-	-	Sulfotransfer_1
g1136	scaffold_1226	385884	399319	-	13037.EHJ75401	7.43e-133	390	COG0596@1|root,KOG2564@2759|Eukaryota,38CHN@33154|Opisthokonta,3BGQY@33208|Metazoa,3CUPF@33213|Bilateria,41XCU@6656|Arthropoda,3SJHE@50557|Insecta,445KY@7088|Lepidoptera	33208|Metazoa	S	Alpha/beta hydrolase family	PPME1	GO:0000086,GO:0000278,GO:0002028,GO:0003674,GO:0003824,GO:0004857,GO:0004864,GO:0005488,GO:0005515,GO:0005575,GO:0005622,GO:0005623,GO:0005634,GO:0005654,GO:0006464,GO:0006482,GO:0006807,GO:0007049,GO:0008150,GO:0008152,GO:0008214,GO:0009892,GO:0009987,GO:0010563,GO:0010605,GO:0010921,GO:0010923,GO:0010959,GO:0016787,GO:0016788,GO:0019208,GO:0019212,GO:0019220,GO:0019222,GO:0019538,GO:0019888,GO:…	3.1.1.89	ko:K13617	-	-	-	-	ko00000,ko01000,ko01002	-	-	-	Abhydrolase_6
g11365	scaffold_794	18799	22437	-	69319.XP_008552595.1	1.54e-14	78.2	KOG3882@1|root,KOG3882@2759|Eukaryota,3A3GQ@33154|Opisthokonta,3BRNW@33208|Metazoa,3D8TP@33213|Bilateria,42062@6656|Arthropoda,3T0UH@50557|Insecta,46IGY@7399|Hymenoptera	33208|Metazoa	S	Tetraspanin family	-	-	-	ko:K06497	ko04142,ko05205,map04142,map05205	-	-	-	ko00000,ko00001,ko04090,ko04147	-	-	-	Tetraspannin
g11366	scaffold_795	10956	17940	-	7091.BGIBMGA012596-TA	1.13e-91	271	2EZC0@1|root,2T0PM@2759|Eukaryota,3AS0F@33154|Opisthokonta,3C3JC@33208|Metazoa,3DJFA@33213|Bilateria,423HU@6656|Arthropoda,3T0RB@50557|Insecta,446DP@7088|Lepidoptera	33208|Metazoa	S	Insect cuticle protein	-	-	-	-	-	-	-	-	-	-	-	-	Chitin_bind_4
g11367	scaffold_795	30216	36188	-	7091.BGIBMGA012595-TA	1.63e-38	144	2EQ63@1|root,2T9G9@2759|Eukaryota,3949E@33154|Opisthokonta,3C9ER@33208|Metazoa,3DQIX@33213|Bilateria,42706@6656|Arthropoda,3STX3@50557|Insecta,44A7N@7088|Lepidoptera	33208|Metazoa	S	Insect cuticle protein	-	-	-	-	-	-	-	-	-	-	-	-	Chitin_bind_4
g11368	scaffold_795	40163	44233	-	34740.HMEL004510-PA	7.78e-81	244	2EZC0@1|root,2T0PM@2759|Eukaryota,3AS0F@33154|Opisthokonta,3C3JC@33208|Metazoa,3DJFA@33213|Bilateria,423HU@6656|Arthropoda,3T0SG@50557|Insecta,446MW@7088|Lepidoptera	33208|Metazoa	S	Insect cuticle protein	-	-	-	-	-	-	-	-	-	-	-	-	Chitin_bind_4
g1137	scaffold_1226	401849	411704	+	13037.EHJ75400	3.64e-30	130	KOG1721@1|root,KOG1721@2759|Eukaryota,3AJNH@33154|Opisthokonta,3BZVF@33208|Metazoa,3DRRK@33213|Bilateria,427XI@6656|Arthropoda,3SR3W@50557|Insecta	33208|Metazoa	S	Zinc-finger associated domain (zf-AD)	-	-	-	-	-	-	-	-	-	-	-	-	zf-AD,zf-C2H2
g11372	scaffold_796	173288	176443	-	7091.BGIBMGA009827-TA	2.7e-146	429	2AMXB@1|root,2SF49@2759|Eukaryota,3ACI7@33154|Opisthokonta,3BVVK@33208|Metazoa,3DGYD@33213|Bilateria,422IH@6656|Arthropoda,3SNR1@50557|Insecta,445GQ@7088|Lepidoptera	33208|Metazoa	S	ZnF_C4 abd HLH domain containing kinases domain	-	-	-	-	-	-	-	-	-	-	-	-	EcKinase
g11379	scaffold_797	201656	299493	-	13037.EHJ76587	1.52e-284	786	2C2BC@1|root,2QVF6@2759|Eukaryota,39SDU@33154|Opisthokonta,3BBVU@33208|Metazoa,3D3SR@33213|Bilateria,41UY0@6656|Arthropoda,3SGUX@50557|Insecta,444VU@7088|Lepidoptera	33208|Metazoa	S	It is involved in the biological process described with regulation of transcription, DNA-templated	-	GO:0005575,GO:0005622,GO:0005623,GO:0005737,GO:0006022,GO:0006023,GO:0006030,GO:0006031,GO:0006034,GO:0006035,GO:0006040,GO:0006807,GO:0007154,GO:0007165,GO:0007166,GO:0007167,GO:0007185,GO:0007275,GO:0008150,GO:0008152,GO:0009058,GO:0009059,GO:0009653,GO:0009887,GO:0009987,GO:0016020,GO:0017144,GO:0023052,GO:0032501,GO:0032502,GO:0040003,GO:0042335,GO:0043170,GO:0044237,GO:0044424,GO:0044464,GO:…	-	-	-	-	-	-	-	-	-	-	MH2
g11387	scaffold_799	105491	168334	-	34740.HMEL005858-PA	1.85e-125	370	KOG1721@1|root,KOG1721@2759|Eukaryota,39276@33154|Opisthokonta,3BHK3@33208|Metazoa,3D3M2@33213|Bilateria,41VV2@6656|Arthropoda,3SJ4F@50557|Insecta,442N5@7088|Lepidoptera	33208|Metazoa	S	C2H2-type zinc finger	-	-	-	-	-	-	-	-	-	-	-	-	zf-C2H2
g11389	scaffold_80	146542	179917	-	34740.HMEL016140-PA	4.37e-181	514	2BWNV@1|root,2RFAV@2759|Eukaryota,39TMW@33154|Opisthokonta,3BFFR@33208|Metazoa,3CSD3@33213|Bilateria,41U5J@6656|Arthropoda,3SHU2@50557|Insecta,44171@7088|Lepidoptera	33208|Metazoa	S	Serpentine type 7TM GPCR chemoreceptor Srw	dmsr-8	GO:0001653,GO:0002209,GO:0003674,GO:0004888,GO:0004930,GO:0005575,GO:0005623,GO:0005886,GO:0005887,GO:0006950,GO:0006952,GO:0007154,GO:0007165,GO:0007186,GO:0007187,GO:0007188,GO:0007193,GO:0007218,GO:0007610,GO:0007626,GO:0008150,GO:0008188,GO:0008344,GO:0008345,GO:0008528,GO:0009987,GO:0016020,GO:0016021,GO:0023052,GO:0030534,GO:0030537,GO:0031224,GO:0031226,GO:0032501,GO:0035013,GO:0038023,GO:…	-	-	-	-	-	-	-	-	-	-	7TM_GPCR_Srw
g1139	scaffold_12260	1	3663	+	69319.XP_008549340.1	1.95e-298	879	2CMP4@1|root,2QR56@2759|Eukaryota,39VQX@33154|Opisthokonta,3BR69@33208|Metazoa,3D755@33213|Bilateria,4230R@6656|Arthropoda,3T012@50557|Insecta,46N15@7399|Hymenoptera	33208|Metazoa	S	Putative peptidase (DUF1758)	-	-	-	-	-	-	-	-	-	-	-	-	DUF1758,Peptidase_A17
g11396	scaffold_802	136951	146636	+	7091.BGIBMGA006654-TA	7.73e-203	617	KOG1910@1|root,KOG1910@2759|Eukaryota,3950X@33154|Opisthokonta,3BFHM@33208|Metazoa,3CYPG@33213|Bilateria,41YB3@6656|Arthropoda,3SIHG@50557|Insecta,444WU@7088|Lepidoptera	33208|Metazoa	S	RNA pol II promoter Fmp27 protein domain	KIAA0100	-	-	-	-	-	-	-	-	-	-	-	Apt1
g11400	scaffold_803	53638	54940	-	13037.EHJ74735	3.06e-77	231	2A8R2@1|root,2RYGZ@2759|Eukaryota,3A01U@33154|Opisthokonta,3BPQM@33208|Metazoa,3D8W8@33213|Bilateria,4202M@6656|Arthropoda,3SNHA@50557|Insecta,449SX@7088|Lepidoptera	33208|Metazoa	S	Mitogen-activated protein kinase kinase 1 interacting	LAMTOR3	GO:0000165,GO:0000186,GO:0000323,GO:0001101,GO:0001775,GO:0001932,GO:0001934,GO:0002252,GO:0002263,GO:0002274,GO:0002275,GO:0002283,GO:0002366,GO:0002376,GO:0002443,GO:0002444,GO:0002446,GO:0003674,GO:0005575,GO:0005622,GO:0005623,GO:0005737,GO:0005764,GO:0005765,GO:0005768,GO:0005770,GO:0005773,GO:0005774,GO:0005886,GO:0006464,GO:0006468,GO:0006793,GO:0006796,GO:0006807,GO:0006810,GO:0006887,GO:…	-	ko:K04370	ko04010,ko04150,map04010,map04150	-	-	-	ko00000,ko00001	-	-	-	MAPKK1_Int
g11407	scaffold_803	145191	146810	+	4792.ETI37212	1.6e-12	73.6	KOG3649@1|root,KOG3649@2759|Eukaryota,3Q9ZI@4776|Peronosporales	4776|Peronosporales	S	Kazal type serine protease inhibitors	-	-	-	-	-	-	-	-	-	-	-	-	Kazal_1
g11411	scaffold_803	180059	180991	-	7091.BGIBMGA009111-TA	3.07e-91	280	KOG2384@1|root,KOG2384@2759|Eukaryota,39U7G@33154|Opisthokonta,3BHX5@33208|Metazoa,3CXBZ@33213|Bilateria,420CB@6656|Arthropoda,3SNPT@50557|Insecta,445XJ@7088|Lepidoptera	33208|Metazoa	S	glycine rich nucleic binding domain	GPANK1	-	-	-	-	-	-	-	-	-	-	-	Ank_2,G-patch
g11414	scaffold_803	256422	266719	-	7091.BGIBMGA009050-TA	3.66e-105	308	2A8HV@1|root,2RYGI@2759|Eukaryota,3A0JF@33154|Opisthokonta,3BQ40@33208|Metazoa,3D6EV@33213|Bilateria,41YUW@6656|Arthropoda,3SM7P@50557|Insecta,446GQ@7088|Lepidoptera	33208|Metazoa	S	EF hand	-	-	-	-	-	-	-	-	-	-	-	-	EF-hand_5
g11415	scaffold_803	268163	269160	+	34740.HMEL011827-PA	7.6e-156	443	KOG2640@1|root,KOG2640@2759|Eukaryota,38DDU@33154|Opisthokonta,3BDBI@33208|Metazoa,3CRGW@33213|Bilateria,41Z8G@6656|Arthropoda,3SMMK@50557|Insecta,4460U@7088|Lepidoptera	33208|Metazoa	S	It is involved in the biological process described with cell redox homeostasis	TXNDC15	GO:0003008,GO:0007600,GO:0008150,GO:0009266,GO:0009581,GO:0009582,GO:0009605,GO:0009628,GO:0016048,GO:0019233,GO:0032501,GO:0050877,GO:0050896,GO:0050906,GO:0050951,GO:0050961,GO:0050965,GO:0051606	4.2.1.96	ko:K01724	ko00790,map00790	-	R04734	RC01208	ko00000,ko00001,ko01000,ko04147	-	-	-	Thioredoxin
g11418	scaffold_803	409645	427380	+	13037.EHJ77913	7.03e-135	383	28JGS@1|root,2QRVW@2759|Eukaryota,38GK5@33154|Opisthokonta,3BGEQ@33208|Metazoa,3CSDX@33213|Bilateria,41YMS@6656|Arthropoda,3SM9D@50557|Insecta,446XG@7088|Lepidoptera	33208|Metazoa	S	Zinc-binding domain	ZCCHC24	-	-	-	-	-	-	-	-	-	-	-	zf-3CxxC_2,zf-CCHC_2
g11424	scaffold_805	6991	8705	+	7091.BGIBMGA006604-TA	1.06e-59	194	KOG1110@1|root,KOG1108@2759|Eukaryota,39ZCE@33154|Opisthokonta,3BKJJ@33208|Metazoa,3CTP1@33213|Bilateria,41ZFF@6656|Arthropoda,3SMJD@50557|Insecta,44AC0@7088|Lepidoptera	33208|Metazoa	S	Cytochrome b5-like Heme/Steroid binding domain	CYB5D2	GO:0003674,GO:0005488,GO:0005575,GO:0005576,GO:0005623,GO:0007275,GO:0007399,GO:0008150,GO:0009987,GO:0010720,GO:0012505,GO:0016020,GO:0020037,GO:0022008,GO:0030154,GO:0032501,GO:0032502,GO:0044464,GO:0045595,GO:0045597,GO:0045664,GO:0045666,GO:0046906,GO:0048037,GO:0048518,GO:0048522,GO:0048699,GO:0048731,GO:0048856,GO:0048869,GO:0050767,GO:0050769,GO:0050789,GO:0050793,GO:0050794,GO:0051094,GO:…	-	-	-	-	-	-	-	-	-	-	Cyt-b5
g11430	scaffold_806	63868	87797	+	7091.BGIBMGA000590-TA	7.63e-42	144	2D544@1|root,2S541@2759|Eukaryota,3A68B@33154|Opisthokonta,3BSWR@33208|Metazoa,3D9V6@33213|Bilateria,420BF@6656|Arthropoda,3SNXH@50557|Insecta,44792@7088|Lepidoptera	33208|Metazoa	S	PTN/MK heparin-binding protein family, C-terminal domain	-	GO:0003674,GO:0005488,GO:0005539,GO:0005575,GO:0005576,GO:0007275,GO:0007498,GO:0007568,GO:0008150,GO:0008201,GO:0008340,GO:0009653,GO:0009888,GO:0010259,GO:0032501,GO:0032502,GO:0043167,GO:0043168,GO:0048332,GO:0048729,GO:0048856,GO:0097367,GO:1901681	-	-	-	-	-	-	-	-	-	-	PTN_MK_C
g11449	scaffold_81	160980	179261	-	7091.BGIBMGA004090-TA	0	2056	COG5271@1|root,KOG1808@2759|Eukaryota,38FBP@33154|Opisthokonta,3BD9P@33208|Metazoa,3CUCR@33213|Bilateria,41V94@6656|Arthropoda,3SJXP@50557|Insecta,444KQ@7088|Lepidoptera	33208|Metazoa	S	Nuclear chaperone required for maturation and nuclear export of pre-60S ribosome subunits	MDN1	GO:0000027,GO:0003674,GO:0003824,GO:0005488,GO:0005515,GO:0005575,GO:0005622,GO:0005623,GO:0005634,GO:0005730,GO:0005737,GO:0005829,GO:0005856,GO:0006139,GO:0006364,GO:0006396,GO:0006725,GO:0006807,GO:0006996,GO:0008150,GO:0008152,GO:0009987,GO:0010467,GO:0016043,GO:0016070,GO:0016072,GO:0016462,GO:0016787,GO:0016817,GO:0016818,GO:0016887,GO:0017111,GO:0022607,GO:0022613,GO:0022618,GO:0030684,GO:…	-	ko:K14572	ko03008,map03008	-	-	-	ko00000,ko00001,ko03009	-	-	-	VWA
g11450	scaffold_81	179298	204191	-	7091.BGIBMGA004090-TA	0	3826	COG5271@1|root,KOG1808@2759|Eukaryota,38FBP@33154|Opisthokonta,3BD9P@33208|Metazoa,3CUCR@33213|Bilateria,41V94@6656|Arthropoda,3SJXP@50557|Insecta,444KQ@7088|Lepidoptera	33208|Metazoa	S	Nuclear chaperone required for maturation and nuclear export of pre-60S ribosome subunits	MDN1	GO:0000027,GO:0003674,GO:0003824,GO:0005488,GO:0005515,GO:0005575,GO:0005622,GO:0005623,GO:0005634,GO:0005730,GO:0005737,GO:0005829,GO:0005856,GO:0006139,GO:0006364,GO:0006396,GO:0006725,GO:0006807,GO:0006996,GO:0008150,GO:0008152,GO:0009987,GO:0010467,GO:0016043,GO:0016070,GO:0016072,GO:0016462,GO:0016787,GO:0016817,GO:0016818,GO:0016887,GO:0017111,GO:0022607,GO:0022613,GO:0022618,GO:0030684,GO:…	-	ko:K14572	ko03008,map03008	-	-	-	ko00000,ko00001,ko03009	-	-	-	AAA_5
g11452	scaffold_81	219383	224873	+	7091.BGIBMGA001854-TA	7.79e-80	270	COG1341@1|root,KOG2750@2759|Eukaryota,38EJ3@33154|Opisthokonta,3BJSZ@33208|Metazoa,3CTNB@33213|Bilateria,41ZGK@6656|Arthropoda,3SN10@50557|Insecta,444NU@7088|Lepidoptera	33208|Metazoa	S	mRNA cleavage and polyadenylation factor CLP1 P-loop	NOL9	GO:0000166,GO:0000448,GO:0000460,GO:0000463,GO:0000466,GO:0000469,GO:0000470,GO:0000478,GO:0000479,GO:0003674,GO:0003824,GO:0005488,GO:0005524,GO:0005575,GO:0005622,GO:0005623,GO:0005634,GO:0005654,GO:0005730,GO:0005856,GO:0006139,GO:0006364,GO:0006396,GO:0006725,GO:0006793,GO:0006796,GO:0006807,GO:0008144,GO:0008150,GO:0008152,GO:0009987,GO:0010467,GO:0016070,GO:0016072,GO:0016301,GO:0016310,GO:…	-	ko:K06947	-	-	-	-	ko00000,ko01000,ko03009	-	-	-	CLP1_P
g11458	scaffold_8102	172	1267	+	7370.XP_005190656.1	3.92e-63	205	28PS4@1|root,2QWEM@2759|Eukaryota,39STS@33154|Opisthokonta,3BM2D@33208|Metazoa,3D4ZE@33213|Bilateria,420QK@6656|Arthropoda,3SNGI@50557|Insecta	33208|Metazoa	S	Transposase IS4	-	-	-	-	-	-	-	-	-	-	-	-	DDE_Tnp_1_7
g11467	scaffold_813	21505	21711	+	34740.HMEL004832-PA	8.18e-31	109	2E5HG@1|root,2SCB0@2759|Eukaryota,3AD8X@33154|Opisthokonta,3BW1E@33208|Metazoa,3DCFR@33213|Bilateria,421SM@6656|Arthropoda,3SQ4C@50557|Insecta,44ADD@7088|Lepidoptera	33208|Metazoa	S	Cytochrome oxidase c assembly	-	-	-	-	-	-	-	-	-	-	-	-	COX14
g11468	scaffold_8134	1	780	-	7029.ACYPI52973-PA	5.1e-57	201	28PS4@1|root,2QWEM@2759|Eukaryota,39STS@33154|Opisthokonta,3BM2D@33208|Metazoa,3D4ZE@33213|Bilateria,420QK@6656|Arthropoda,3SNGI@50557|Insecta	33208|Metazoa	S	Transposase IS4	-	-	-	-	-	-	-	-	-	-	-	-	DDE_Tnp_1_7
g1147	scaffold_123	202547	217615	+	7091.BGIBMGA002696-TA	0	1562	28PCT@1|root,2QW08@2759|Eukaryota,39SWT@33154|Opisthokonta,3BGJJ@33208|Metazoa,3CWWM@33213|Bilateria,41U2T@6656|Arthropoda,3SKT4@50557|Insecta,442TS@7088|Lepidoptera	33208|Metazoa	S	Polysaccharide deacetylase	Cda5	GO:0003674,GO:0003824,GO:0004553,GO:0004568,GO:0005488,GO:0005575,GO:0005576,GO:0006022,GO:0006026,GO:0006030,GO:0006032,GO:0006040,GO:0006807,GO:0008061,GO:0008144,GO:0008150,GO:0008152,GO:0009056,GO:0009057,GO:0009987,GO:0016787,GO:0016798,GO:0017144,GO:0042737,GO:0043170,GO:0044237,GO:0044248,GO:0046348,GO:0071704,GO:0097367,GO:1901071,GO:1901072,GO:1901135,GO:1901136,GO:1901564,GO:1901565,GO:…	-	-	-	-	-	-	-	-	-	-	Polysacc_deac_1
g11481	scaffold_819	149071	149382	-	13037.EHJ65223	6.28e-07	52.4	2CB9R@1|root,2T6BS@2759|Eukaryota,397MV@33154|Opisthokonta,3CBXE@33208|Metazoa,3DT74@33213|Bilateria,429A4@6656|Arthropoda,3SYTI@50557|Insecta,447WM@7088|Lepidoptera	33208|Metazoa	S	Paralytic/GBP/PSP peptide	-	-	-	-	-	-	-	-	-	-	-	-	GBP_PSP
g11482	scaffold_819	151802	152323	-	7091.BGIBMGA014551-TA	2.95e-06	51.6	2CB9R@1|root,2T6BS@2759|Eukaryota,397MV@33154|Opisthokonta,3CBXE@33208|Metazoa,3DT74@33213|Bilateria,429A4@6656|Arthropoda,3SYTI@50557|Insecta,447WM@7088|Lepidoptera	33208|Metazoa	S	Paralytic/GBP/PSP peptide	-	-	-	-	-	-	-	-	-	-	-	-	GBP_PSP
g11490	scaffold_821	60338	60745	+	13037.EHJ66610	7.49e-76	228	2D0Y1@1|root,2SFZ9@2759|Eukaryota,39MWP@33154|Opisthokonta,3CPG9@33208|Metazoa,3E5MB@33213|Bilateria,423WN@6656|Arthropoda,3SPTV@50557|Insecta,446W5@7088|Lepidoptera	33208|Metazoa	S	OTU-like cysteine protease	-	-	-	-	-	-	-	-	-	-	-	-	OTU
g11493	scaffold_821	262766	264474	-	7091.BGIBMGA002044-TA	2.19e-46	166	2CMPF@1|root,2QR72@2759|Eukaryota,39RB6@33154|Opisthokonta,3BNJM@33208|Metazoa,3D45E@33213|Bilateria,41UH0@6656|Arthropoda,3SKCU@50557|Insecta,441XZ@7088|Lepidoptera	33208|Metazoa	S	Domain of unknown function (DUF4816)	-	-	-	-	-	-	-	-	-	-	-	-	DUF4816
g11496	scaffold_825	20309	20695	-	13037.EHJ77002	7.37e-49	169	2CN9J@1|root,2QUP1@2759|Eukaryota,39W9G@33154|Opisthokonta,3BMSR@33208|Metazoa,3D097@33213|Bilateria,41W66@6656|Arthropoda,3SHG5@50557|Insecta,443A3@7088|Lepidoptera	33208|Metazoa	S	Broad-Complex, Tramtrack and Bric a brac	Br-c	GO:0000003,GO:0000902,GO:0000904,GO:0000976,GO:0000977,GO:0001012,GO:0001067,GO:0001654,GO:0001745,GO:0001751,GO:0001752,GO:0001754,GO:0002064,GO:0002065,GO:0002066,GO:0002165,GO:0003006,GO:0003674,GO:0003676,GO:0003677,GO:0003690,GO:0005488,GO:0005575,GO:0005622,GO:0005623,GO:0005634,GO:0006355,GO:0006357,GO:0006914,GO:0007275,GO:0007276,GO:0007281,GO:0007292,GO:0007399,GO:0007423,GO:0007431,GO:…	-	ko:K02174	ko04214,ko04320,map04214,map04320	-	-	-	ko00000,ko00001,ko03000	-	-	-	zf-C2H2_6
g11497	scaffold_825	20309	31977	-	13037.EHJ77002	4.54e-157	458	2CN9J@1|root,2QUP1@2759|Eukaryota,39W9G@33154|Opisthokonta,3BMSR@33208|Metazoa,3D097@33213|Bilateria,41W66@6656|Arthropoda,3SHG5@50557|Insecta,443A3@7088|Lepidoptera	33208|Metazoa	S	Broad-Complex, Tramtrack and Bric a brac	Br-c	GO:0000003,GO:0000902,GO:0000904,GO:0000976,GO:0000977,GO:0001012,GO:0001067,GO:0001654,GO:0001745,GO:0001751,GO:0001752,GO:0001754,GO:0002064,GO:0002065,GO:0002066,GO:0002165,GO:0003006,GO:0003674,GO:0003676,GO:0003677,GO:0003690,GO:0005488,GO:0005575,GO:0005622,GO:0005623,GO:0005634,GO:0006355,GO:0006357,GO:0006914,GO:0007275,GO:0007276,GO:0007281,GO:0007292,GO:0007399,GO:0007423,GO:0007431,GO:…	-	ko:K02174	ko04214,ko04320,map04214,map04320	-	-	-	ko00000,ko00001,ko03000	-	-	-	BTB,zf-C2H2_6
g11499	scaffold_826	8391	9602	-	13037.EHJ69408	4.39e-127	369	KOG3856@1|root,KOG3856@2759|Eukaryota,39U1C@33154|Opisthokonta,3BEQC@33208|Metazoa,3CVKX@33213|Bilateria,41ZHD@6656|Arthropoda,3SMK4@50557|Insecta	33208|Metazoa	S	Chromatin modification-related protein	MEAF6	GO:0000123,GO:0000775,GO:0000776,GO:0005575,GO:0005622,GO:0005623,GO:0005634,GO:0005654,GO:0005694,GO:0005730,GO:0006325,GO:0006464,GO:0006473,GO:0006475,GO:0006807,GO:0006996,GO:0008150,GO:0008152,GO:0009966,GO:0009987,GO:0010646,GO:0016043,GO:0016569,GO:0016570,GO:0016573,GO:0018193,GO:0018205,GO:0018393,GO:0018394,GO:0019538,GO:0023051,GO:0031248,GO:0031974,GO:0031981,GO:0032991,GO:0035267,GO:…	-	ko:K11344	-	-	-	-	ko00000,ko03036	-	-	-	NuA4
g11501	scaffold_826	31922	41333	-	34740.HMEL005399-PA	2.89e-93	297	2DHJQ@1|root,2S5WT@2759|Eukaryota,39N0C@33154|Opisthokonta,3CPJH@33208|Metazoa,3E5QK@33213|Bilateria,42AS8@6656|Arthropoda,3T05J@50557|Insecta,442VB@7088|Lepidoptera	33208|Metazoa	S	Insect cuticle protein	-	-	-	-	-	-	-	-	-	-	-	-	Chitin_bind_4
g11502	scaffold_826	60554	62947	+	13037.EHJ66137	1.4e-18	86.7	2C9WU@1|root,2S4VI@2759|Eukaryota,3A6PB@33154|Opisthokonta,3BTK5@33208|Metazoa,3D9TH@33213|Bilateria,420WE@6656|Arthropoda,3SNZU@50557|Insecta,449T5@7088|Lepidoptera	33208|Metazoa	S	Insect cuticle protein	-	GO:0003674,GO:0005198,GO:0005214,GO:0005575,GO:0005576,GO:0007275,GO:0008010,GO:0008150,GO:0031012,GO:0032501,GO:0032502,GO:0040003,GO:0042302,GO:0042335,GO:0044421,GO:0048856	-	-	-	-	-	-	-	-	-	-	Chitin_bind_4
g11503	scaffold_826	107709	109756	-	7091.BGIBMGA000281-TA	4.01e-64	202	2C9WU@1|root,2T4DB@2759|Eukaryota,38Y3Z@33154|Opisthokonta,3C5S2@33208|Metazoa,3DKZF@33213|Bilateria,424HA@6656|Arthropoda,3T15N@50557|Insecta,449QR@7088|Lepidoptera	33208|Metazoa	S	Insect cuticle protein	-	-	-	-	-	-	-	-	-	-	-	-	Chitin_bind_4
g11504	scaffold_826	123317	125564	-	13037.EHJ69402	1.15e-44	154	2C9WU@1|root,2SGA3@2759|Eukaryota,3AD82@33154|Opisthokonta,3BVX2@33208|Metazoa,3DCVG@33213|Bilateria,424P9@6656|Arthropoda,3SSPE@50557|Insecta,44AAH@7088|Lepidoptera	33208|Metazoa	S	Insect cuticle protein	-	GO:0003674,GO:0005198,GO:0005214,GO:0005575,GO:0005576,GO:0007275,GO:0008010,GO:0008150,GO:0031012,GO:0032501,GO:0032502,GO:0040003,GO:0042302,GO:0042335,GO:0044421,GO:0048856	-	-	-	-	-	-	-	-	-	-	Chitin_bind_4
g11505	scaffold_826	135298	141209	-	13037.EHJ73499	2.67e-49	172	2BW5E@1|root,2S0CR@2759|Eukaryota,39W7N@33154|Opisthokonta,3BHKJ@33208|Metazoa,3E4N3@33213|Bilateria,42AFB@6656|Arthropoda,3SZWF@50557|Insecta,44941@7088|Lepidoptera	33208|Metazoa	S	Insect cuticle protein	AKAP14	-	-	ko:K16530	-	-	-	-	ko00000	-	-	-	Chitin_bind_4
g11506	scaffold_826	145235	151656	-	13037.EHJ73499	2.8e-57	194	2BW5E@1|root,2S0CR@2759|Eukaryota,39W7N@33154|Opisthokonta,3BHKJ@33208|Metazoa,3E4N3@33213|Bilateria,42AFB@6656|Arthropoda,3SZWF@50557|Insecta,44941@7088|Lepidoptera	33208|Metazoa	S	Insect cuticle protein	AKAP14	-	-	ko:K16530	-	-	-	-	ko00000	-	-	-	Chitin_bind_4
g11507	scaffold_826	166365	171922	-	13037.EHJ73498	1.53e-67	206	2C9WU@1|root,2SGA3@2759|Eukaryota,3AD82@33154|Opisthokonta,3BVX2@33208|Metazoa,3DAAY@33213|Bilateria,420VK@6656|Arthropoda,3SNYW@50557|Insecta,446W0@7088|Lepidoptera	33208|Metazoa	S	Insect cuticle protein	-	GO:0003674,GO:0005198,GO:0005214,GO:0005575,GO:0005576,GO:0007275,GO:0008010,GO:0008150,GO:0031012,GO:0032501,GO:0032502,GO:0040003,GO:0042302,GO:0042335,GO:0044421,GO:0048856	-	-	-	-	-	-	-	-	-	-	Chitin_bind_4
g11508	scaffold_826	178957	185185	-	7091.BGIBMGA000272-TA	4.37e-44	157	2ENQR@1|root,2SS39@2759|Eukaryota,3ANDV@33154|Opisthokonta,3C1PS@33208|Metazoa,3DHVX@33213|Bilateria,422QF@6656|Arthropoda,3SRD3@50557|Insecta,447XF@7088|Lepidoptera	33208|Metazoa	S	Insect cuticle protein	-	GO:0003674,GO:0005198,GO:0005214,GO:0005575,GO:0005576,GO:0007275,GO:0008010,GO:0008150,GO:0031012,GO:0032501,GO:0032502,GO:0040003,GO:0042302,GO:0042335,GO:0044421,GO:0048856	-	-	-	-	-	-	-	-	-	-	Chitin_bind_4
g11509	scaffold_826	193587	196186	-	7091.BGIBMGA000272-TA	1.04e-38	141	2ENQR@1|root,2SS39@2759|Eukaryota,3ANDV@33154|Opisthokonta,3C1PS@33208|Metazoa,3DHVX@33213|Bilateria,422QF@6656|Arthropoda,3SRD3@50557|Insecta,447XF@7088|Lepidoptera	33208|Metazoa	S	Insect cuticle protein	-	GO:0003674,GO:0005198,GO:0005214,GO:0005575,GO:0005576,GO:0007275,GO:0008010,GO:0008150,GO:0031012,GO:0032501,GO:0032502,GO:0040003,GO:0042302,GO:0042335,GO:0044421,GO:0048856	-	-	-	-	-	-	-	-	-	-	Chitin_bind_4
g11510	scaffold_826	204183	206098	-	34740.HMEL008644-PA	5.03e-48	179	2C9WU@1|root,2SG6S@2759|Eukaryota,3ANTW@33154|Opisthokonta,3BWBF@33208|Metazoa,3DCEZ@33213|Bilateria,422RY@6656|Arthropoda,3SRJU@50557|Insecta	33208|Metazoa	S	cuticle protein	-	-	-	-	-	-	-	-	-	-	-	-	Chitin_bind_4
g11511	scaffold_827	90684	92072	+	7091.BGIBMGA002168-TA	2.55e-254	706	KOG1721@1|root,KOG1721@2759|Eukaryota,39R1X@33154|Opisthokonta,3BJAA@33208|Metazoa,3D273@33213|Bilateria,41WRY@6656|Arthropoda,3SIZB@50557|Insecta,4454P@7088|Lepidoptera	33208|Metazoa	S	Zinc finger, C2H2 type	-	-	-	-	-	-	-	-	-	-	-	-	zf-C2H2
g11522	scaffold_83	231950	233045	+	34740.HMEL006354-PA	3.47e-143	407	KOG4272@1|root,KOG4272@2759|Eukaryota,39R7Z@33154|Opisthokonta,3BCYG@33208|Metazoa,3CXR1@33213|Bilateria,41YRW@6656|Arthropoda,3SKZT@50557|Insecta,449NX@7088|Lepidoptera	33208|Metazoa	S	TM2 domain	TM2D3	GO:0001704,GO:0001705,GO:0001709,GO:0001712,GO:0001713,GO:0005575,GO:0005623,GO:0005886,GO:0005887,GO:0006807,GO:0007154,GO:0007220,GO:0007267,GO:0007275,GO:0007369,GO:0007398,GO:0007498,GO:0008150,GO:0008152,GO:0008593,GO:0009653,GO:0009790,GO:0009888,GO:0009966,GO:0009967,GO:0009987,GO:0010646,GO:0010647,GO:0010668,GO:0016020,GO:0016021,GO:0019538,GO:0023051,GO:0023052,GO:0023056,GO:0030154,GO:…	-	-	-	-	-	-	-	-	-	-	TM2
g11535	scaffold_830	155353	155991	-	34740.HMEL014011-PA	2.03e-84	254	KOG3656@1|root,KOG3656@2759|Eukaryota,3A9AS@33154|Opisthokonta,3BVB5@33208|Metazoa,3DBN6@33213|Bilateria,422UD@6656|Arthropoda,3SRG7@50557|Insecta,446PR@7088|Lepidoptera	33208|Metazoa	S	Serpentine type 7TM GPCR chemoreceptor Srsx	-	-	-	-	-	-	-	-	-	-	-	-	7tm_1
g1154	scaffold_1230	33184	54701	+	7091.BGIBMGA001896-TA	0	1919	28JEZ@1|root,2QVZW@2759|Eukaryota,39UJD@33154|Opisthokonta,3BJPD@33208|Metazoa,3D421@33213|Bilateria,41TKB@6656|Arthropoda,3SK9U@50557|Insecta,444J7@7088|Lepidoptera	33208|Metazoa	S	divergent subfamily of APPLE domains	-	GO:0000184,GO:0000902,GO:0000904,GO:0000956,GO:0003008,GO:0005575,GO:0005576,GO:0006139,GO:0006401,GO:0006402,GO:0006725,GO:0006807,GO:0007275,GO:0007399,GO:0007600,GO:0007605,GO:0008150,GO:0008152,GO:0009056,GO:0009057,GO:0009653,GO:0009892,GO:0009987,GO:0010468,GO:0010605,GO:0010629,GO:0016043,GO:0016070,GO:0016071,GO:0016358,GO:0018996,GO:0019222,GO:0019439,GO:0022008,GO:0030030,GO:0030154,GO:…	-	-	-	-	-	-	-	-	-	-	PAN_1
g11542	scaffold_831	168223	173119	+	7091.BGIBMGA006264-TA	5.51e-113	332	COG0596@1|root,KOG2984@2759|Eukaryota,395X5@33154|Opisthokonta,3B9R5@33208|Metazoa,3CT8Y@33213|Bilateria,41Y8H@6656|Arthropoda,3SJJ3@50557|Insecta,446BZ@7088|Lepidoptera	33208|Metazoa	S	alpha/beta hydrolase fold	BPHL	GO:0003674,GO:0003824,GO:0005575,GO:0005622,GO:0005623,GO:0005737,GO:0005739,GO:0005740,GO:0005741,GO:0006082,GO:0006520,GO:0006805,GO:0006807,GO:0008150,GO:0008152,GO:0009410,GO:0009636,GO:0009987,GO:0016020,GO:0016787,GO:0016788,GO:0019752,GO:0019867,GO:0031090,GO:0031966,GO:0031967,GO:0031968,GO:0031975,GO:0042221,GO:0043226,GO:0043227,GO:0043229,GO:0043231,GO:0043436,GO:0044237,GO:0044238,GO:…	-	ko:K18399	-	-	-	-	ko00000,ko01000	-	-	-	Abhydrolase_1
g11543	scaffold_831	178126	181608	+	7091.BGIBMGA006264-TA	3.31e-124	360	COG0596@1|root,KOG2984@2759|Eukaryota,395X5@33154|Opisthokonta,3B9R5@33208|Metazoa,3CT8Y@33213|Bilateria,41Y8H@6656|Arthropoda,3SJJ3@50557|Insecta,446BZ@7088|Lepidoptera	33208|Metazoa	S	alpha/beta hydrolase fold	BPHL	GO:0003674,GO:0003824,GO:0005575,GO:0005622,GO:0005623,GO:0005737,GO:0005739,GO:0005740,GO:0005741,GO:0006082,GO:0006520,GO:0006805,GO:0006807,GO:0008150,GO:0008152,GO:0009410,GO:0009636,GO:0009987,GO:0016020,GO:0016787,GO:0016788,GO:0019752,GO:0019867,GO:0031090,GO:0031966,GO:0031967,GO:0031968,GO:0031975,GO:0042221,GO:0043226,GO:0043227,GO:0043229,GO:0043231,GO:0043436,GO:0044237,GO:0044238,GO:…	-	ko:K18399	-	-	-	-	ko00000,ko01000	-	-	-	Abhydrolase_1
g11546	scaffold_831	195887	196760	-	34740.HMEL007080-PA	5.28e-42	145	2CJKG@1|root,2RYBZ@2759|Eukaryota,3A6MG@33154|Opisthokonta,3BQ0Y@33208|Metazoa,3CWQ7@33213|Bilateria,420DE@6656|Arthropoda,3SNXW@50557|Insecta,446HC@7088|Lepidoptera	33208|Metazoa	S	Nuclear RNA-splicing-associated protein	ARL6IP4	GO:0005575,GO:0005622,GO:0005623,GO:0005634,GO:0006139,GO:0006396,GO:0006725,GO:0006807,GO:0008150,GO:0008152,GO:0008380,GO:0009987,GO:0010467,GO:0016070,GO:0034641,GO:0043170,GO:0043226,GO:0043227,GO:0043229,GO:0043231,GO:0044237,GO:0044238,GO:0044424,GO:0044464,GO:0046483,GO:0071704,GO:0090304,GO:1901360	-	-	-	-	-	-	-	-	-	-	SR-25
g11547	scaffold_831	198892	202474	+	34740.HMEL007078-PA	5.69e-253	699	2AMXB@1|root,2QVFS@2759|Eukaryota,39TJ4@33154|Opisthokonta,3BMFN@33208|Metazoa,3D4S4@33213|Bilateria,41V0I@6656|Arthropoda,3SHHN@50557|Insecta,442HD@7088|Lepidoptera	33208|Metazoa	S	ZnF_C4 abd HLH domain containing kinases domain	-	-	-	-	-	-	-	-	-	-	-	-	EcKinase
g11548	scaffold_832	20406	21111	+	7091.BGIBMGA002335-TA	9.58e-64	196	KOG4455@1|root,KOG4455@2759|Eukaryota,3A1X6@33154|Opisthokonta,3BQDU@33208|Metazoa,3D7EN@33213|Bilateria,42080@6656|Arthropoda,3SN1J@50557|Insecta,446UR@7088|Lepidoptera	33208|Metazoa	S	Rab5-interacting protein (Rab5ip)	EMC6	GO:0000045,GO:0005575,GO:0005622,GO:0005623,GO:0005737,GO:0005783,GO:0005789,GO:0006457,GO:0006914,GO:0006996,GO:0007033,GO:0008150,GO:0008152,GO:0009056,GO:0009987,GO:0012505,GO:0016020,GO:0016021,GO:0016043,GO:0016236,GO:0022607,GO:0030176,GO:0031090,GO:0031224,GO:0031227,GO:0031300,GO:0031301,GO:0031984,GO:0032991,GO:0034975,GO:0042175,GO:0043226,GO:0043227,GO:0043229,GO:0043231,GO:0044085,GO:…	-	-	-	-	-	-	-	-	-	-	Rab5ip
g11551	scaffold_833	13704	28481	+	9483.ENSCJAP00000049034	4.13e-10	71.6	KOG3700@1|root,KOG3700@2759|Eukaryota,38GB4@33154|Opisthokonta,3BE7Z@33208|Metazoa,3D4AT@33213|Bilateria,482JW@7711|Chordata,4947P@7742|Vertebrata,3J972@40674|Mammalia,35A1V@314146|Euarchontoglires,4MBQH@9443|Primates	33208|Metazoa	S	Nose resistant to fluoxetine protein 6-like	OACYL	-	-	-	-	-	-	-	-	-	-	-	Acyl_transf_3
g11552	scaffold_833	84643	88567	+	7222.FBpp0147119	1.56e-42	146	COG1881@1|root,KOG3346@2759|Eukaryota,38EN2@33154|Opisthokonta,3BFQR@33208|Metazoa,3CRY4@33213|Bilateria,41UUY@6656|Arthropoda,3SKBP@50557|Insecta,44WUU@7147|Diptera,45T58@7214|Drosophilidae	33208|Metazoa	S	Phosphatidylethanolamine-binding protein	-	-	-	ko:K12367	ko04062,ko04666,map04062,map04666	-	-	-	ko00000,ko00001,ko04131	-	-	-	PBP
g11561	scaffold_835	126881	128709	+	13037.EHJ68987	1.08e-159	454	KOG2967@1|root,KOG2967@2759|Eukaryota,38KBM@33154|Opisthokonta,3BFJZ@33208|Metazoa,3CY40@33213|Bilateria,41YJR@6656|Arthropoda,3SHEF@50557|Insecta,44237@7088|Lepidoptera	33208|Metazoa	S	tRNA (Guanine-1)-methyltransferase	TRMT10A	GO:0000049,GO:0001510,GO:0003674,GO:0003676,GO:0003723,GO:0003824,GO:0005488,GO:0005575,GO:0005622,GO:0005623,GO:0005634,GO:0005654,GO:0005730,GO:0005737,GO:0005829,GO:0005856,GO:0006139,GO:0006396,GO:0006399,GO:0006400,GO:0006725,GO:0006807,GO:0008033,GO:0008150,GO:0008152,GO:0008168,GO:0008173,GO:0008175,GO:0008757,GO:0009019,GO:0009451,GO:0009987,GO:0010467,GO:0010960,GO:0015629,GO:0016070,GO:…	2.1.1.221	ko:K15445	-	-	-	-	ko00000,ko01000,ko03016	-	-	-	tRNA_m1G_MT
g11562	scaffold_835	129742	133724	-	7091.BGIBMGA006875-TA	6.03e-179	505	COG0596@1|root,KOG1454@2759|Eukaryota,39U8B@33154|Opisthokonta,3BE1T@33208|Metazoa,3D2T1@33213|Bilateria,42A4Q@6656|Arthropoda,3T0V2@50557|Insecta,441WC@7088|Lepidoptera	33208|Metazoa	S	Serine aminopeptidase, S33	-	-	-	-	-	-	-	-	-	-	-	-	Abhydrolase_1
g11569	scaffold_836	138030	142883	-	7091.BGIBMGA005786-TA	9.39e-173	489	KOG1573@1|root,KOG1573@2759|Eukaryota,38TV6@33154|Opisthokonta,3BESH@33208|Metazoa,3CU00@33213|Bilateria,41X0P@6656|Arthropoda,3SJ5C@50557|Insecta,448MQ@7088|Lepidoptera	33208|Metazoa	S	Myo-inositol oxygenase	MIOX	GO:0000166,GO:0003674,GO:0003824,GO:0004033,GO:0005488,GO:0005506,GO:0005575,GO:0005622,GO:0005623,GO:0005737,GO:0005829,GO:0005975,GO:0006020,GO:0006066,GO:0006793,GO:0006796,GO:0006884,GO:0007154,GO:0007165,GO:0008150,GO:0008152,GO:0008199,GO:0008361,GO:0009056,GO:0009987,GO:0009992,GO:0016043,GO:0016052,GO:0016234,GO:0016491,GO:0016614,GO:0016616,GO:0016651,GO:0016701,GO:0019310,GO:0019637,GO:…	1.13.99.1	ko:K00469	ko00053,ko00562,map00053,map00562	-	R01184	RC00465	ko00000,ko00001,ko01000	-	-	-	MIOX
g11588	scaffold_838	144889	196194	+	13037.EHJ68688	3.71e-178	517	KOG2465@1|root,KOG2465@2759|Eukaryota,38BA0@33154|Opisthokonta,3BBD8@33208|Metazoa,3CRH7@33213|Bilateria,41UQQ@6656|Arthropoda,3SJ5D@50557|Insecta,449VD@7088|Lepidoptera	33208|Metazoa	S	Uncharacterized conserved protein (DUF2045)	KIAA0930	-	-	-	-	-	-	-	-	-	-	-	DUF2045
g11589	scaffold_838	146651	147961	-	13037.EHJ68689	1.34e-245	684	KOG3058@1|root,KOG3058@2759|Eukaryota,38CD6@33154|Opisthokonta,3BB2B@33208|Metazoa,3CUXC@33213|Bilateria,41VTQ@6656|Arthropoda,3SJEF@50557|Insecta,441AG@7088|Lepidoptera	33208|Metazoa	S	PAP2 superfamily C-terminal	SGMS1	GO:0000138,GO:0000139,GO:0002237,GO:0002950,GO:0003674,GO:0003824,GO:0005575,GO:0005622,GO:0005623,GO:0005634,GO:0005737,GO:0005783,GO:0005789,GO:0005794,GO:0005795,GO:0005886,GO:0005887,GO:0006629,GO:0006643,GO:0006644,GO:0006665,GO:0006672,GO:0006684,GO:0006686,GO:0006793,GO:0006796,GO:0006807,GO:0006950,GO:0006952,GO:0006954,GO:0008150,GO:0008152,GO:0008610,GO:0008654,GO:0009058,GO:0009605,GO:…	2.7.8.27	ko:K04714	ko00600,ko01100,ko04071,map00600,map01100,map04071	-	R08969	RC00017	ko00000,ko00001,ko01000	-	-	-	PAP2_C
g1159	scaffold_1232	14727	24804	+	7091.BGIBMGA001738-TA	3.25e-91	291	KOG1721@1|root,KOG1721@2759|Eukaryota,38VKP@33154|Opisthokonta,3C5XQ@33208|Metazoa,3DKZN@33213|Bilateria,4273G@6656|Arthropoda,3SWWG@50557|Insecta,44280@7088|Lepidoptera	33208|Metazoa	S	C2H2-type zinc finger	-	-	-	-	-	-	-	-	-	-	-	-	zf-C2H2
g11595	scaffold_839	25624	40515	-	34740.HMEL004065-PA	1.36e-306	844	KOG3530@1|root,KOG3530@2759|Eukaryota,38GGC@33154|Opisthokonta,3BB02@33208|Metazoa,3CX9H@33213|Bilateria,41VWI@6656|Arthropoda,3SKDV@50557|Insecta,445H2@7088|Lepidoptera	33208|Metazoa	S	FERM adjacent (FA)	FRMD5	GO:0003674,GO:0005102,GO:0005178,GO:0005198,GO:0005200,GO:0005488,GO:0005515,GO:0005575,GO:0005622,GO:0005623,GO:0005856,GO:0005912,GO:0006996,GO:0007010,GO:0008092,GO:0008150,GO:0009987,GO:0016043,GO:0019899,GO:0019900,GO:0019901,GO:0030029,GO:0030036,GO:0030054,GO:0030155,GO:0030334,GO:0031032,GO:0032879,GO:0040012,GO:0040013,GO:0043226,GO:0043228,GO:0043229,GO:0043232,GO:0044424,GO:0044464,GO:…	-	-	-	-	-	-	-	-	-	-	FERM_C,FERM_M,FERM_N
g11603	scaffold_839	102839	112802	-	34740.HMEL004073-PA	1.15e-153	441	2E8ZH@1|root,2SFDU@2759|Eukaryota,3ADC8@33154|Opisthokonta,3BWDU@33208|Metazoa,3DCWF@33213|Bilateria,421QN@6656|Arthropoda,3SQ06@50557|Insecta,4462Y@7088|Lepidoptera	33208|Metazoa	S	TNF(Tumour Necrosis Factor) family	-	-	-	-	-	-	-	-	-	-	-	-	TNF
g11604	scaffold_839	147564	199134	+	13037.EHJ68630	1.16e-167	488	28MSH@1|root,2QUAV@2759|Eukaryota,39V6A@33154|Opisthokonta,3BF3T@33208|Metazoa,3CRDM@33213|Bilateria,42ADE@6656|Arthropoda,3SZUZ@50557|Insecta,4467J@7088|Lepidoptera	33208|Metazoa	S	Tumour necrosis factor family.	EDA	GO:0000165,GO:0001709,GO:0001942,GO:0002376,GO:0003674,GO:0005102,GO:0005123,GO:0005126,GO:0005164,GO:0005488,GO:0005515,GO:0005575,GO:0005576,GO:0005615,GO:0005622,GO:0005623,GO:0005737,GO:0005783,GO:0005789,GO:0005811,GO:0005856,GO:0005886,GO:0005887,GO:0006355,GO:0006464,GO:0006468,GO:0006582,GO:0006725,GO:0006793,GO:0006796,GO:0006807,GO:0006810,GO:0006897,GO:0006909,GO:0006911,GO:0006915,GO:…	-	ko:K05475,ko:K05480,ko:K16678	ko04013,ko04060,ko04214,ko04391,ko04672,ko05323,map04013,map04060,map04214,map04391,map04672,map05323	-	-	-	ko00000,ko00001,ko03019,ko04052,ko04090	-	-	-	TNF
g11605	scaffold_8396	4812	10411	+	13037.EHJ67805	4.88e-127	388	KOG2408@1|root,KOG2408@2759|Eukaryota,38NH6@33154|Opisthokonta,3BHBR@33208|Metazoa,3D4XT@33213|Bilateria,41U77@6656|Arthropoda,3SI0M@50557|Insecta,444MI@7088|Lepidoptera	33208|Metazoa	S	Animal haem peroxidase	-	-	1.11.1.7	ko:K19511	-	-	-	-	ko00000,ko01000	-	-	-	An_peroxidase
g11606	scaffold_8403	464	1317	-	7091.BGIBMGA011514-TA	2.31e-91	276	28J1T@1|root,2S4Y2@2759|Eukaryota,39MZF@33154|Opisthokonta,3CPIN@33208|Metazoa,3E5PJ@33213|Bilateria,420BT@6656|Arthropoda,3T08C@50557|Insecta,4468W@7088|Lepidoptera	33208|Metazoa	S	MIT domain of nuclear receptor-binding factor 2	-	-	-	ko:K21246	ko04140,map04140	-	-	-	ko00000,ko00001,ko04131	-	-	-	NRBF2_MIT
g11607	scaffold_842	789	26926	-	7091.BGIBMGA008407-TA	0	3410	KOG3604@1|root,KOG3604@2759|Eukaryota,38FMN@33154|Opisthokonta,3BBNX@33208|Metazoa,3CUMT@33213|Bilateria,41WR6@6656|Arthropoda,3SG8Y@50557|Insecta,444XP@7088|Lepidoptera	33208|Metazoa	S	Pecanex protein (C-terminus)	PCNX	GO:0005575,GO:0005622,GO:0005623,GO:0005737,GO:0005783,GO:0006996,GO:0007029,GO:0007154,GO:0007165,GO:0007166,GO:0007219,GO:0008150,GO:0009987,GO:0010256,GO:0012505,GO:0016043,GO:0023052,GO:0043226,GO:0043227,GO:0043229,GO:0043231,GO:0044424,GO:0044444,GO:0044464,GO:0050789,GO:0050794,GO:0050896,GO:0051716,GO:0065007,GO:0071840	-	-	-	-	-	-	-	-	-	-	Pecanex_C
g11609	scaffold_842	38895	54993	-	13037.EHJ65928	9.82e-77	231	KOG4063@1|root,KOG4063@2759|Eukaryota,3A6QH@33154|Opisthokonta,3BSPS@33208|Metazoa,3D7Z4@33213|Bilateria,420R3@6656|Arthropoda,3SP3J@50557|Insecta,447KP@7088|Lepidoptera	33208|Metazoa	S	ML domain	NPC2	GO:0000323,GO:0001530,GO:0001775,GO:0002165,GO:0002252,GO:0002263,GO:0002274,GO:0002275,GO:0002283,GO:0002366,GO:0002376,GO:0002443,GO:0002444,GO:0002446,GO:0003674,GO:0003823,GO:0005215,GO:0005319,GO:0005488,GO:0005496,GO:0005515,GO:0005539,GO:0005575,GO:0005576,GO:0005615,GO:0005622,GO:0005623,GO:0005737,GO:0005764,GO:0005766,GO:0005773,GO:0005775,GO:0006629,GO:0006694,GO:0006810,GO:0006811,GO:…	-	ko:K13443	ko04142,ko04979,map04142,map04979	-	-	-	ko00000,ko00001,ko02000	2.A.6.6	-	-	E1_DerP2_DerF2
g11624	scaffold_845	135538	176952	+	13037.EHJ78526	1.71e-150	427	KOG3649@1|root,KOG3649@2759|Eukaryota,39UI9@33154|Opisthokonta,3BKJU@33208|Metazoa,3D1FR@33213|Bilateria,41TCA@6656|Arthropoda,3SI4R@50557|Insecta,442UX@7088|Lepidoptera	33208|Metazoa	S	Kazal type serine protease inhibitors	-	-	-	-	-	-	-	-	-	-	-	-	Kazal_2
g11637	scaffold_8478	6818	19280	-	7091.BGIBMGA002396-TA	4.24e-59	191	2F5N7@1|root,2T6P9@2759|Eukaryota,390RX@33154|Opisthokonta,3C6JF@33208|Metazoa,3DMI2@33213|Bilateria,4243Q@6656|Arthropoda,3SYH0@50557|Insecta,447CX@7088|Lepidoptera	33208|Metazoa	S	Spaetzle	-	-	-	-	-	-	-	-	-	-	-	-	Spaetzle
g1164	scaffold_1233	40274	42076	+	7091.BGIBMGA008033-TA	7.05e-221	631	28KST@1|root,2QT8X@2759|Eukaryota,38GXW@33154|Opisthokonta,3BD9I@33208|Metazoa,3CZCR@33213|Bilateria,421F9@6656|Arthropoda,3SPJS@50557|Insecta,4421T@7088|Lepidoptera	33208|Metazoa	S	MYCBP-associated protein family	MYCBPAP	GO:0000003,GO:0003008,GO:0005575,GO:0005622,GO:0005623,GO:0005737,GO:0005886,GO:0007154,GO:0007267,GO:0007268,GO:0007276,GO:0007283,GO:0007600,GO:0007605,GO:0008150,GO:0009987,GO:0016020,GO:0019233,GO:0019897,GO:0019898,GO:0019953,GO:0022414,GO:0023052,GO:0032501,GO:0032504,GO:0044424,GO:0044425,GO:0044459,GO:0044464,GO:0044703,GO:0048232,GO:0048609,GO:0050877,GO:0050954,GO:0051704,GO:0071944,GO:…	-	-	-	-	-	-	-	-	-	-	MYCBPAP
g11640	scaffold_849	8333	10561	+	13037.EHJ65736	1.37e-79	243	2FADE@1|root,2TBK2@2759|Eukaryota,396UZ@33154|Opisthokonta,3CB6P@33208|Metazoa,3DSFB@33213|Bilateria,428IH@6656|Arthropoda,3SY2B@50557|Insecta,446EK@7088|Lepidoptera	33208|Metazoa	S	Sterile alpha motif.	-	-	-	-	-	-	-	-	-	-	-	-	SAM_2
g11643	scaffold_85	165	23341	-	13037.EHJ75759	0	1423	KOG3534@1|root,KOG3534@2759|Eukaryota,38MSV@33154|Opisthokonta,3BC5Z@33208|Metazoa,3CRVJ@33213|Bilateria,41VWC@6656|Arthropoda,3SHTX@50557|Insecta,4419X@7088|Lepidoptera	33208|Metazoa	S	Cytoplasmic Fragile-X interacting family	CYFIP1	GO:0000003,GO:0000339,GO:0000340,GO:0000902,GO:0000904,GO:0001558,GO:0001654,GO:0001667,GO:0001726,GO:0001745,GO:0001775,GO:0002064,GO:0002065,GO:0002066,GO:0002252,GO:0002253,GO:0002263,GO:0002274,GO:0002275,GO:0002283,GO:0002366,GO:0002376,GO:0002429,GO:0002431,GO:0002433,GO:0002443,GO:0002444,GO:0002446,GO:0002682,GO:0002684,GO:0002757,GO:0002764,GO:0002768,GO:0003006,GO:0003008,GO:0003674,GO:…	-	ko:K05749	ko03013,ko04810,map03013,map04810	-	-	-	ko00000,ko00001,ko03019	-	-	-	DUF1394,FragX_IP
g11644	scaffold_85	30294	32671	-	34740.HMEL014267-PA	6.4e-207	600	KOG1721@1|root,KOG1721@2759|Eukaryota,39I2C@33154|Opisthokonta,3C6VE@33208|Metazoa,3DMUX@33213|Bilateria,42BGI@6656|Arthropoda,3STIN@50557|Insecta,4491Q@7088|Lepidoptera	33208|Metazoa	S	Zinc finger, C2H2 type	-	-	-	-	-	-	-	-	-	-	-	-	zf-C2H2
g11657	scaffold_853	11812	154765	+	34740.HMEL010071-PA	2.41e-17	80.1	2DPCJ@1|root,2S9IA@2759|Eukaryota,39MV7@33154|Opisthokonta,3CPEN@33208|Metazoa,3DA9M@33213|Bilateria,42AMA@6656|Arthropoda,3T08Y@50557|Insecta,447KG@7088|Lepidoptera	33208|Metazoa	S	Short calmodulin-binding motif containing conserved Ile and Gln residues.	-	-	-	-	-	-	-	-	-	-	-	-	IQ
g11664	scaffold_855	24504	35131	+	7091.BGIBMGA003437-TA	6.06e-210	622	KOG0255@1|root,KOG0255@2759|Eukaryota,38FJ1@33154|Opisthokonta,3B9N9@33208|Metazoa,3CT4W@33213|Bilateria,41VPZ@6656|Arthropoda,3SGIB@50557|Insecta,444XE@7088|Lepidoptera	33208|Metazoa	S	Sugar (and other) transporter	-	-	-	ko:K08202	ko05231,map05231	-	-	-	ko00000,ko00001,ko02000	2.A.1.19.2,2.A.1.19.3	-	-	Sugar_tr
g11665	scaffold_855	37126	52615	-	13037.EHJ76982	1.42e-252	704	KOG1230@1|root,KOG1230@2759|Eukaryota,38CJ4@33154|Opisthokonta,3BBC2@33208|Metazoa,3CZT2@33213|Bilateria,41VPY@6656|Arthropoda,3SH8Y@50557|Insecta,441Z4@7088|Lepidoptera	33208|Metazoa	S	Galactose oxidase, central domain	KLHDC4	-	-	-	-	-	-	-	-	-	-	-	Kelch_4
g11667	scaffold_855	171501	177174	+	34740.HMEL006282-PA	6.12e-137	390	COG0637@1|root,KOG2914@2759|Eukaryota,38XCG@33154|Opisthokonta,3BH1Y@33208|Metazoa,3DECI@33213|Bilateria,422AJ@6656|Arthropoda,3SQMY@50557|Insecta,441XQ@7088|Lepidoptera	33208|Metazoa	S	Haloacid dehalogenase-like hydrolase	HDHD1	GO:0003674,GO:0003824,GO:0005575,GO:0005622,GO:0005623,GO:0005737,GO:0005829,GO:0006139,GO:0006213,GO:0006725,GO:0006793,GO:0006796,GO:0006807,GO:0008150,GO:0008152,GO:0008655,GO:0009058,GO:0009116,GO:0009163,GO:0009987,GO:0016311,GO:0016787,GO:0016788,GO:0016791,GO:0018130,GO:0019438,GO:0034404,GO:0034641,GO:0034654,GO:0042578,GO:0043094,GO:0043097,GO:0043174,GO:0044237,GO:0044238,GO:0044249,GO:…	3.1.3.96	ko:K17623	-	-	R11180	RC00017	ko00000,ko01000,ko01009	-	-	-	HAD_2
g11669	scaffold_855	185919	188144	-	7091.BGIBMGA003300-TA	1.79e-174	488	KOG3077@1|root,KOG3077@2759|Eukaryota,38GE7@33154|Opisthokonta,3BD5M@33208|Metazoa,3D01Z@33213|Bilateria,41TQ3@6656|Arthropoda,3SFQG@50557|Insecta,442C8@7088|Lepidoptera	33208|Metazoa	S	Neddylation of cullins play an essential role in the regulation of SCF-type complexes activity	DCUN1D1	GO:0000151,GO:0000226,GO:0000278,GO:0003674,GO:0005488,GO:0005515,GO:0005575,GO:0005622,GO:0005623,GO:0005634,GO:0005737,GO:0005829,GO:0006464,GO:0006807,GO:0006996,GO:0007010,GO:0007017,GO:0007049,GO:0007051,GO:0007275,GO:0008150,GO:0008152,GO:0009893,GO:0009987,GO:0010604,GO:0016043,GO:0019222,GO:0019538,GO:0019899,GO:0022402,GO:0030953,GO:0031122,GO:0031323,GO:0031325,GO:0031396,GO:0031398,GO:…	-	ko:K17822	-	-	-	-	ko00000,ko04121	-	-	-	Cullin_binding,UBA_4
g11673	scaffold_855	406761	413270	+	13037.EHJ69074	9.2e-57	189	2E94Y@1|root,2SFIM@2759|Eukaryota,3A6NV@33154|Opisthokonta,3BSMP@33208|Metazoa,3DAGX@33213|Bilateria,420HD@6656|Arthropoda,3SNRQ@50557|Insecta,4498M@7088|Lepidoptera	33208|Metazoa	S	Conserved hypothetical protein	-	-	-	-	-	-	-	-	-	-	-	-	Acetyltransf_1
g11676	scaffold_855	441028	443194	+	7091.BGIBMGA003294-TA	1.17e-88	264	KOG4032@1|root,KOG4032@2759|Eukaryota,3A8R5@33154|Opisthokonta,3BU6K@33208|Metazoa,3DB9R@33213|Bilateria,42109@6656|Arthropoda,3SP3Q@50557|Insecta,446CH@7088|Lepidoptera	33208|Metazoa	S	Pre-rRNA-processing protein TSR2	-	GO:0000462,GO:0005575,GO:0005622,GO:0005623,GO:0005634,GO:0006139,GO:0006364,GO:0006396,GO:0006725,GO:0006807,GO:0008150,GO:0008152,GO:0009987,GO:0010467,GO:0016070,GO:0016072,GO:0022613,GO:0030490,GO:0034470,GO:0034641,GO:0034660,GO:0042254,GO:0042274,GO:0043170,GO:0043226,GO:0043227,GO:0043229,GO:0043231,GO:0044085,GO:0044237,GO:0044238,GO:0044424,GO:0044464,GO:0046483,GO:0071704,GO:0071840,GO:…	-	ko:K14800	-	-	-	-	ko00000,ko03009	-	-	-	WGG
g11679	scaffold_856	27641	35095	-	7091.BGIBMGA003763-TA	1.03e-160	454	2C9J8@1|root,2RIIZ@2759|Eukaryota,39YXM@33154|Opisthokonta,3BJ46@33208|Metazoa,3D5H8@33213|Bilateria,41Y8B@6656|Arthropoda,3SJ4G@50557|Insecta,448Q7@7088|Lepidoptera	33208|Metazoa	S	It is involved in the biological process described with signal transduction	-	GO:0001654,GO:0001745,GO:0001751,GO:0001754,GO:0003674,GO:0005488,GO:0005515,GO:0007275,GO:0007399,GO:0007423,GO:0008150,GO:0009653,GO:0009887,GO:0009966,GO:0009967,GO:0009987,GO:0010001,GO:0010646,GO:0010647,GO:0017016,GO:0019899,GO:0021782,GO:0022008,GO:0023051,GO:0023056,GO:0030154,GO:0030182,GO:0031267,GO:0032501,GO:0032502,GO:0040036,GO:0042051,GO:0042058,GO:0042063,GO:0042461,GO:0042462,GO:…	-	-	-	-	-	-	-	-	-	-	RA
g11684	scaffold_857	68968	71042	+	34740.HMEL008200-PA	0	934	KOG4525@1|root,KOG4525@2759|Eukaryota,38E4B@33154|Opisthokonta,3BF40@33208|Metazoa,3D4U0@33213|Bilateria,41YKM@6656|Arthropoda,3SJ92@50557|Insecta,448XM@7088|Lepidoptera	33208|Metazoa	S	Putative peptidase family	-	GO:0003008,GO:0007600,GO:0008150,GO:0019233,GO:0032501,GO:0050877	-	-	-	-	-	-	-	-	-	-	Metallopep
g11686	scaffold_857	77422	78676	-	34740.HMEL008201-PA	8.68e-62	193	KOG4694@1|root,KOG4694@2759|Eukaryota,38GGX@33154|Opisthokonta,3BF1H@33208|Metazoa,3CUZC@33213|Bilateria,420MS@6656|Arthropoda,3SNSN@50557|Insecta	33208|Metazoa	S	Predicted membrane protein	TMEM17	GO:0005575,GO:0005623,GO:0005886,GO:0005929,GO:0006996,GO:0007154,GO:0007165,GO:0007166,GO:0007224,GO:0008150,GO:0009987,GO:0016020,GO:0016043,GO:0022607,GO:0023052,GO:0030030,GO:0030031,GO:0031090,GO:0031253,GO:0032991,GO:0035869,GO:0036038,GO:0042995,GO:0043226,GO:0043227,GO:0044085,GO:0044422,GO:0044425,GO:0044441,GO:0044459,GO:0044463,GO:0044464,GO:0044782,GO:0050789,GO:0050794,GO:0050896,GO:…	-	ko:K19384	-	-	-	-	ko00000,ko03036	-	-	-	Transmemb_17
g11689	scaffold_858	41020	63557	+	13037.EHJ71053	3.07e-76	239	KOG3989@1|root,KOG3989@2759|Eukaryota,391KW@33154|Opisthokonta,3C75I@33208|Metazoa,3DN5N@33213|Bilateria,424KD@6656|Arthropoda,3STV2@50557|Insecta,44A1K@7088|Lepidoptera	33208|Metazoa	S	FAR-17a/AIG1-like protein	-	-	-	-	-	-	-	-	-	-	-	-	Far-17a_AIG1
g11690	scaffold_858	66968	80798	-	7091.BGIBMGA003273-TA	1.43e-221	671	2CE2K@1|root,2RTZJ@2759|Eukaryota,39SSX@33154|Opisthokonta,3BMY9@33208|Metazoa,3D599@33213|Bilateria,41YF7@6656|Arthropoda,3T04U@50557|Insecta,4436Y@7088|Lepidoptera	33208|Metazoa	S	Chitin-binding domain type 2	-	-	-	-	-	-	-	-	-	-	-	-	CBM_14
g11691	scaffold_858	123412	126966	-	34740.HMEL016124-PA	1.07e-73	224	2CGW5@1|root,2S2XC@2759|Eukaryota,3A5F7@33154|Opisthokonta,3BSDA@33208|Metazoa,3D964@33213|Bilateria,41ZSY@6656|Arthropoda,3SN67@50557|Insecta,449Y6@7088|Lepidoptera	33208|Metazoa	S	Chitin-binding domain type 2	-	-	-	-	-	-	-	-	-	-	-	-	CBM_14
g11693	scaffold_860	54762	58568	+	7091.BGIBMGA007085-TA	1.32e-64	201	28PBF@1|root,2QVYU@2759|Eukaryota,3A08F@33154|Opisthokonta,3BQ4I@33208|Metazoa,3D74D@33213|Bilateria,422QA@6656|Arthropoda,3SMH2@50557|Insecta	33208|Metazoa	S	Conserved hypothetical protein	-	-	-	-	-	-	-	-	-	-	-	-	Chitin_bind_4
g11702	scaffold_860	260431	277018	+	7091.BGIBMGA007089-TA	9.54e-249	741	KOG1721@1|root,KOG1721@2759|Eukaryota,38BZ9@33154|Opisthokonta,3BA9A@33208|Metazoa,3CT35@33213|Bilateria,41X2Z@6656|Arthropoda,3SH1U@50557|Insecta,4425T@7088|Lepidoptera	33208|Metazoa	S	Zinc-finger of C2H2 type	-	GO:0000785,GO:0000792,GO:0002009,GO:0002165,GO:0005575,GO:0005622,GO:0005623,GO:0005634,GO:0005694,GO:0006325,GO:0006342,GO:0006355,GO:0006357,GO:0006996,GO:0007155,GO:0007275,GO:0007346,GO:0007444,GO:0007472,GO:0007476,GO:0007552,GO:0007560,GO:0008150,GO:0009653,GO:0009791,GO:0009886,GO:0009887,GO:0009888,GO:0009889,GO:0009890,GO:0009892,GO:0009966,GO:0009968,GO:0009987,GO:0010468,GO:0010556,GO:…	-	ko:K09228	-	-	-	-	ko00000,ko03000	-	-	-	zf-C2H2
g11705	scaffold_860	299041	300162	+	13037.EHJ64288	8.01e-24	93.6	2D7SQ@1|root,2S59N@2759|Eukaryota,3A3HZ@33154|Opisthokonta,3BRTW@33208|Metazoa,3DAIX@33213|Bilateria,421FI@6656|Arthropoda,3SP96@50557|Insecta,44AMB@7088|Lepidoptera	33208|Metazoa	S	Gem-associated protein 7 (Gemin7)	GEMIN7	-	-	ko:K13135	ko03013,map03013	M00426	-	-	ko00000,ko00001,ko00002,ko03041	-	-	-	Gemin7
g11716	scaffold_861	136487	151614	-	13037.EHJ72829	0	1044	28I6J@1|root,2QQGQ@2759|Eukaryota,38G8Z@33154|Opisthokonta,3BBJJ@33208|Metazoa,3CW2K@33213|Bilateria,41TI6@6656|Arthropoda,3SGM7@50557|Insecta,4498C@7088|Lepidoptera	33208|Metazoa	S	Male germ-cell putative homeodomain transcription factor	PHTF1	GO:0003674,GO:0003700,GO:0005488,GO:0005515,GO:0005575,GO:0005622,GO:0005623,GO:0005634,GO:0005737,GO:0005783,GO:0005794,GO:0005801,GO:0006355,GO:0006357,GO:0008150,GO:0009889,GO:0010468,GO:0010556,GO:0012505,GO:0019219,GO:0019222,GO:0031323,GO:0031326,GO:0043226,GO:0043227,GO:0043229,GO:0043231,GO:0044422,GO:0044424,GO:0044431,GO:0044444,GO:0044446,GO:0044464,GO:0046983,GO:0050789,GO:0050794,GO:…	-	-	-	-	-	-	-	-	-	-	Phtf-FEM1B_bdg
g11719	scaffold_861	265687	266889	+	7091.BGIBMGA012836-TA	9.69e-50	186	2E7WW@1|root,2SEF2@2759|Eukaryota,39MWI@33154|Opisthokonta,3CPG4@33208|Metazoa,3E5M5@33213|Bilateria,42ANZ@6656|Arthropoda,3T025@50557|Insecta	33208|Metazoa	S	Protein of unknown function (DUF1759)	-	-	-	-	-	-	-	-	-	-	-	-	DUF1759
g11726	scaffold_863	25681	26787	-	34740.HMEL007641-PA	3.42e-129	373	KOG3335@1|root,KOG3335@2759|Eukaryota,3A5YM@33154|Opisthokonta,3BTAU@33208|Metazoa,3D9J9@33213|Bilateria,41Z7J@6656|Arthropoda,3SMPK@50557|Insecta,441WI@7088|Lepidoptera	33208|Metazoa	S	Optic atrophy 3 protein (OPA3)	OPA3	GO:0003008,GO:0005575,GO:0005622,GO:0005623,GO:0005737,GO:0005739,GO:0006996,GO:0007005,GO:0007600,GO:0007601,GO:0007610,GO:0007626,GO:0008150,GO:0009653,GO:0009987,GO:0016043,GO:0019216,GO:0019222,GO:0031413,GO:0032501,GO:0032502,GO:0032989,GO:0032990,GO:0040008,GO:0043226,GO:0043227,GO:0043229,GO:0043231,GO:0044424,GO:0044444,GO:0044464,GO:0048856,GO:0048869,GO:0050789,GO:0050877,GO:0050879,GO:…	-	-	-	-	-	-	-	-	-	-	OPA3
g11727	scaffold_863	31155	34402	-	34740.HMEL007643-PA	9.78e-164	462	arCOG04990@1|root,2R9SY@2759|Eukaryota,39VGR@33154|Opisthokonta,3BCUF@33208|Metazoa,3CY3N@33213|Bilateria,41YK5@6656|Arthropoda,3SKTG@50557|Insecta,445X1@7088|Lepidoptera	33208|Metazoa	S	Protein of unknown function TPD sequence-motif	C15orf41	-	-	-	-	-	-	-	-	-	-	-	TPD
g11729	scaffold_863	41474	42705	-	13037.EHJ67948	2.07e-25	99	29KXX@1|root,2RU77@2759|Eukaryota,3985Q@33154|Opisthokonta,3CCEH@33208|Metazoa,3DTQS@33213|Bilateria,424QD@6656|Arthropoda,3SSQ5@50557|Insecta,44ADA@7088|Lepidoptera	33208|Metazoa	S	Essential protein Yae1, N terminal	-	-	-	-	-	-	-	-	-	-	-	-	Yae1_N
g11731	scaffold_8644	1	2115	-	7029.ACYPI23243-PA	2.09e-162	492	KOG3105@1|root,KOG3105@2759|Eukaryota,38DQS@33154|Opisthokonta,3BGR7@33208|Metazoa,3D3JB@33213|Bilateria	33208|Metazoa	S	DDE superfamily endonuclease	-	-	-	-	-	-	-	-	-	-	-	-	DDE_1
g11734	scaffold_865	29129	194693	+	13037.EHJ64142	2e-156	449	28ID1@1|root,2QQPN@2759|Eukaryota,38GXA@33154|Opisthokonta,3BE0R@33208|Metazoa,3CUCK@33213|Bilateria,41VPJ@6656|Arthropoda,3SG9Z@50557|Insecta,44969@7088|Lepidoptera	33208|Metazoa	S	actin binding	SPIRE2	GO:0000003,GO:0000226,GO:0000280,GO:0000578,GO:0000910,GO:0001662,GO:0002209,GO:0003002,GO:0003006,GO:0003674,GO:0003779,GO:0005488,GO:0005515,GO:0005575,GO:0005622,GO:0005623,GO:0005634,GO:0005654,GO:0005737,GO:0005794,GO:0005829,GO:0005938,GO:0006403,GO:0006810,GO:0006950,GO:0006952,GO:0006996,GO:0007010,GO:0007015,GO:0007017,GO:0007028,GO:0007049,GO:0007143,GO:0007275,GO:0007276,GO:0007281,GO:…	-	ko:K02098	ko04320,map04320	-	-	-	ko00000,ko00001	-	-	-	KIND
g11736	scaffold_866	50819	58568	+	34740.HMEL014983-PA	1.33e-140	429	KOG2654@1|root,KOG2654@2759|Eukaryota,38CJE@33154|Opisthokonta,3BEXK@33208|Metazoa,3CZ1A@33213|Bilateria,41VT8@6656|Arthropoda,3SHH2@50557|Insecta,445P7@7088|Lepidoptera	33208|Metazoa	S	Pre-mRNA-splicing factor of RES complex	BUD13	GO:0000375,GO:0000377,GO:0000398,GO:0003674,GO:0003676,GO:0003723,GO:0005488,GO:0005575,GO:0005622,GO:0005623,GO:0005634,GO:0006139,GO:0006396,GO:0006397,GO:0006725,GO:0006807,GO:0008150,GO:0008152,GO:0008380,GO:0009987,GO:0010467,GO:0016070,GO:0016071,GO:0032991,GO:0034641,GO:0043170,GO:0043226,GO:0043227,GO:0043229,GO:0043231,GO:0044237,GO:0044238,GO:0044422,GO:0044424,GO:0044428,GO:0044446,GO:…	-	ko:K13106	-	-	-	-	ko00000,ko03041	-	-	-	Bud13
g11737	scaffold_866	69532	77845	-	34740.HMEL014984-PA	1.54e-128	397	KOG3973@1|root,KOG3973@2759|Eukaryota,38C4H@33154|Opisthokonta,3BGFC@33208|Metazoa,3CUA4@33213|Bilateria,422H3@6656|Arthropoda,3SR7K@50557|Insecta,445X7@7088|Lepidoptera	33208|Metazoa	S	Protein of unknown function (DUF2465)	FAM98A	GO:0003674,GO:0003676,GO:0003723,GO:0003824,GO:0005488,GO:0005515,GO:0005575,GO:0005622,GO:0005623,GO:0005634,GO:0005654,GO:0005737,GO:0006464,GO:0006479,GO:0006807,GO:0008150,GO:0008152,GO:0008168,GO:0008213,GO:0008276,GO:0008284,GO:0009893,GO:0009987,GO:0010468,GO:0010604,GO:0010628,GO:0016740,GO:0016741,GO:0019222,GO:0019538,GO:0031344,GO:0031346,GO:0031974,GO:0031981,GO:0032259,GO:0032418,GO:…	-	ko:K15434	-	-	-	-	ko00000,ko03016	-	-	-	DUF2465
g11741	scaffold_867	1420	11238	+	13037.EHJ71767	1.54e-44	157	2C9WU@1|root,2S3ZN@2759|Eukaryota,3A6TU@33154|Opisthokonta,3BSQI@33208|Metazoa,3D9VC@33213|Bilateria,420KX@6656|Arthropoda,3STF3@50557|Insecta,448QR@7088|Lepidoptera	33208|Metazoa	S	Insect cuticle protein	-	-	-	-	-	-	-	-	-	-	-	-	Chitin_bind_4
g11742	scaffold_867	5479	6261	+	34740.HMEL012126-PA	1.76e-39	149	2C9WU@1|root,2S3ZN@2759|Eukaryota,3A6TU@33154|Opisthokonta,3BSQI@33208|Metazoa,3D9VC@33213|Bilateria,420KX@6656|Arthropoda,3STF3@50557|Insecta,448QR@7088|Lepidoptera	33208|Metazoa	S	Insect cuticle protein	-	-	-	-	-	-	-	-	-	-	-	-	Chitin_bind_4
g11743	scaffold_867	20012	24913	-	13037.EHJ78067	2.02e-44	161	KOG4155@1|root,KOG4155@2759|Eukaryota,38CB9@33154|Opisthokonta,3BD9X@33208|Metazoa,3CU1Q@33213|Bilateria,41XHV@6656|Arthropoda,3SHUT@50557|Insecta,4418E@7088|Lepidoptera	33208|Metazoa	S	WD40 repeats	WDR61	GO:0000288,GO:0000291,GO:0000428,GO:0000785,GO:0000956,GO:0002682,GO:0002683,GO:0005575,GO:0005622,GO:0005623,GO:0005634,GO:0005654,GO:0005694,GO:0005737,GO:0005829,GO:0006139,GO:0006325,GO:0006351,GO:0006354,GO:0006355,GO:0006357,GO:0006366,GO:0006368,GO:0006401,GO:0006402,GO:0006464,GO:0006479,GO:0006725,GO:0006807,GO:0006996,GO:0008023,GO:0008150,GO:0008152,GO:0008213,GO:0009056,GO:0009057,GO:…	-	ko:K12602	ko03018,map03018	M00392	-	-	ko00000,ko00001,ko00002,ko03019	-	-	-	WD40
g11744	scaffold_867	27541	34800	-	13037.EHJ78066	7.23e-60	202	KOG4155@1|root,KOG4155@2759|Eukaryota,38CB9@33154|Opisthokonta,3BD9X@33208|Metazoa,3CU1Q@33213|Bilateria,41XHV@6656|Arthropoda,3SHUT@50557|Insecta,4418E@7088|Lepidoptera	33208|Metazoa	S	WD40 repeats	WDR61	GO:0000288,GO:0000291,GO:0000428,GO:0000785,GO:0000956,GO:0002682,GO:0002683,GO:0005575,GO:0005622,GO:0005623,GO:0005634,GO:0005654,GO:0005694,GO:0005737,GO:0005829,GO:0006139,GO:0006325,GO:0006351,GO:0006354,GO:0006355,GO:0006357,GO:0006366,GO:0006368,GO:0006401,GO:0006402,GO:0006464,GO:0006479,GO:0006725,GO:0006807,GO:0006996,GO:0008023,GO:0008150,GO:0008152,GO:0008213,GO:0009056,GO:0009057,GO:…	-	ko:K12602	ko03018,map03018	M00392	-	-	ko00000,ko00001,ko00002,ko03019	-	-	-	WD40
g11754	scaffold_868	223519	228186	-	34740.HMEL006657-PA	7.7e-194	539	28P4C@1|root,2QVR1@2759|Eukaryota,39UJB@33154|Opisthokonta,3BNN6@33208|Metazoa,3D2YJ@33213|Bilateria,41TK2@6656|Arthropoda,3SGAJ@50557|Insecta,445ER@7088|Lepidoptera	33208|Metazoa	S	FR47-like protein	-	-	-	-	-	-	-	-	-	-	-	-	FR47
g11756	scaffold_868	266032	282870	-	34740.HMEL006660-PA	6.52e-95	287	COG4642@1|root,KOG0231@2759|Eukaryota,3A0WT@33154|Opisthokonta,3BPHW@33208|Metazoa,3D69H@33213|Bilateria,420VS@6656|Arthropoda,3SNVX@50557|Insecta,441T7@7088|Lepidoptera	33208|Metazoa	S	MORN repeat	MORN5	-	-	-	-	-	-	-	-	-	-	-	MORN
g11757	scaffold_87	698	9336	+	7091.BGIBMGA003015-TA	0	1491	COG2319@1|root,KOG0309@2759|Eukaryota,38BY8@33154|Opisthokonta,3BGI8@33208|Metazoa,3D1KM@33213|Bilateria,41VFJ@6656|Arthropoda,3SHTH@50557|Insecta,44402@7088|Lepidoptera	33208|Metazoa	S	WD domain, G-beta repeat	WDR59	GO:0000323,GO:0005575,GO:0005622,GO:0005623,GO:0005737,GO:0005764,GO:0005765,GO:0005773,GO:0005774,GO:0006950,GO:0007154,GO:0008150,GO:0009267,GO:0009605,GO:0009966,GO:0009967,GO:0009987,GO:0009991,GO:0010646,GO:0010647,GO:0016020,GO:0023051,GO:0023056,GO:0031090,GO:0031667,GO:0031668,GO:0031669,GO:0032006,GO:0032008,GO:0032991,GO:0033554,GO:0034198,GO:0035859,GO:0042594,GO:0043226,GO:0043227,GO:…	-	ko:K20409	ko04150,map04150	-	-	-	ko00000,ko00001	-	-	-	WD40,Zn_ribbon_17
g11759	scaffold_87	24543	27513	+	13037.EHJ73031	8.36e-241	684	28JJT@1|root,2RJX6@2759|Eukaryota,39XDE@33154|Opisthokonta,3BGCP@33208|Metazoa,3D4RY@33213|Bilateria,41UZV@6656|Arthropoda,3T019@50557|Insecta	33208|Metazoa	S	Protein of unknown function (DUF229)	-	GO:0000003,GO:0005575,GO:0005576,GO:0005615,GO:0008150,GO:0032501,GO:0032504,GO:0044421	-	-	-	-	-	-	-	-	-	-	DUF229
g11760	scaffold_87	25534	27513	+	13037.EHJ73031	6.26e-241	684	28JJT@1|root,2RJX6@2759|Eukaryota,39XDE@33154|Opisthokonta,3BGCP@33208|Metazoa,3D4RY@33213|Bilateria,41UZV@6656|Arthropoda,3T019@50557|Insecta	33208|Metazoa	S	Protein of unknown function (DUF229)	-	GO:0000003,GO:0005575,GO:0005576,GO:0005615,GO:0008150,GO:0032501,GO:0032504,GO:0044421	-	-	-	-	-	-	-	-	-	-	DUF229
g11762	scaffold_87	36525	37442	+	13037.EHJ73032	8.75e-71	223	KOG4082@1|root,KOG4082@2759|Eukaryota,38JJ3@33154|Opisthokonta,3BCRG@33208|Metazoa,3CUPQ@33213|Bilateria,41ZYK@6656|Arthropoda,3SNBA@50557|Insecta	33208|Metazoa	S	Protein of unknown function (DUF1279)	FAM210A	GO:0005575,GO:0005622,GO:0005623,GO:0005737,GO:0005739,GO:0043226,GO:0043227,GO:0043229,GO:0043231,GO:0044424,GO:0044444,GO:0044464	-	-	-	-	-	-	-	-	-	-	DUF1279
g11765	scaffold_87	109267	124345	+	7091.BGIBMGA003020-TA	1.72e-290	801	28JJH@1|root,2QRYP@2759|Eukaryota,38HVU@33154|Opisthokonta,3BNA0@33208|Metazoa,3CX0R@33213|Bilateria,41TT3@6656|Arthropoda,3SHQ2@50557|Insecta,442R6@7088|Lepidoptera	33208|Metazoa	S	protein, isoform A	mxt	GO:0003674,GO:0003676,GO:0003723,GO:0003743,GO:0005488,GO:0005515,GO:0005575,GO:0005622,GO:0005623,GO:0005737,GO:0006412,GO:0006413,GO:0006417,GO:0006446,GO:0006518,GO:0006807,GO:0008135,GO:0008150,GO:0008152,GO:0008190,GO:0009058,GO:0009059,GO:0009889,GO:0009891,GO:0009893,GO:0009987,GO:0010467,GO:0010468,GO:0010556,GO:0010557,GO:0010604,GO:0010608,GO:0010628,GO:0019222,GO:0019538,GO:0019827,GO:…	-	-	-	-	-	-	-	-	-	-	KH_1
g11766	scaffold_87	127678	134144	-	13037.EHJ67343	3.76e-220	614	KOG3831@1|root,KOG3831@2759|Eukaryota,38B9F@33154|Opisthokonta,3BD27@33208|Metazoa,3CUX4@33213|Bilateria,41Y1H@6656|Arthropoda,3SFVH@50557|Insecta,443FD@7088|Lepidoptera	33208|Metazoa	S	Mitoguardin	FAM73B	GO:0001501,GO:0001894,GO:0001895,GO:0003674,GO:0005488,GO:0005515,GO:0005575,GO:0005622,GO:0005623,GO:0005737,GO:0005739,GO:0005886,GO:0005887,GO:0006996,GO:0007005,GO:0007275,GO:0008053,GO:0008150,GO:0009653,GO:0009987,GO:0010635,GO:0010821,GO:0016020,GO:0016021,GO:0016043,GO:0022603,GO:0031224,GO:0031226,GO:0032501,GO:0032502,GO:0032989,GO:0032990,GO:0033043,GO:0042592,GO:0042802,GO:0042803,GO:…	-	-	-	-	-	-	-	-	-	-	Miga
g11769	scaffold_87	217170	219174	+	34740.HMEL017196-PA	0	945	KOG0379@1|root,KOG0379@2759|Eukaryota,38BY0@33154|Opisthokonta,3BI7N@33208|Metazoa,3CX1D@33213|Bilateria,41V52@6656|Arthropoda,3SIK4@50557|Insecta,442DY@7088|Lepidoptera	33208|Metazoa	S	Kelch motif	FBXO42	GO:0000151,GO:0005575,GO:0005622,GO:0005623,GO:0006508,GO:0006511,GO:0006807,GO:0008150,GO:0008152,GO:0009056,GO:0009057,GO:0009987,GO:0010498,GO:0019005,GO:0019538,GO:0019941,GO:0030163,GO:0031146,GO:0031461,GO:0032991,GO:0043161,GO:0043170,GO:0043632,GO:0044237,GO:0044238,GO:0044248,GO:0044257,GO:0044260,GO:0044265,GO:0044267,GO:0044424,GO:0044464,GO:0051603,GO:0071704,GO:1901564,GO:1901565,GO:…	-	ko:K10317	-	-	-	-	ko00000,ko04121	-	-	-	F-box-like,Kelch_5
g1177	scaffold_1236	88021	94425	+	13037.EHJ73601	1.4e-82	270	KOG3780@1|root,KOG3780@2759|Eukaryota,396T7@33154|Opisthokonta,3BAPI@33208|Metazoa,3DMJ2@33213|Bilateria,42BHR@6656|Arthropoda,3SZ6A@50557|Insecta,44698@7088|Lepidoptera	33208|Metazoa	S	Arrestin (or S-antigen), C-terminal domain	-	GO:0003674,GO:0005488,GO:0005515	-	-	-	-	-	-	-	-	-	-	Arrestin_C,Arrestin_N
g11771	scaffold_87	224820	239041	+	34740.HMEL017194-PA	0	1103	29XR7@1|root,2RXSF@2759|Eukaryota,39MUJ@33154|Opisthokonta,3CPE0@33208|Metazoa,3E5IU@33213|Bilateria,41YXV@6656|Arthropoda,3SM3B@50557|Insecta,44408@7088|Lepidoptera	33208|Metazoa	S	Zinc finger C-x8-C-x5-C-x3-H type (and similar)	-	-	-	-	-	-	-	-	-	-	-	-	zf-CCCH
g1178	scaffold_1236	99043	110410	-	13037.EHJ73600	1.53e-134	415	KOG3780@1|root,KOG3780@2759|Eukaryota,38D4U@33154|Opisthokonta,3BJG5@33208|Metazoa,3CY15@33213|Bilateria,422CC@6656|Arthropoda,3SQZY@50557|Insecta,44664@7088|Lepidoptera	33208|Metazoa	S	Arrestin (or S-antigen), C-terminal domain	-	GO:0003674,GO:0005488,GO:0005515,GO:0005575,GO:0005622,GO:0005623,GO:0005634,GO:0005737,GO:0008150,GO:0009892,GO:0010468,GO:0010605,GO:0010629,GO:0019222,GO:0043226,GO:0043227,GO:0043229,GO:0043231,GO:0044424,GO:0044464,GO:0048519,GO:0050789,GO:0060255,GO:0065007	-	-	-	-	-	-	-	-	-	-	Arrestin_C,Arrestin_N
g11781	scaffold_87	607142	608990	-	7029.ACYPI26792-PA	1.26e-07	57.4	2D0QI@1|root,2SEZZ@2759|Eukaryota,3ACSY@33154|Opisthokonta,3BVMI@33208|Metazoa,3DCSH@33213|Bilateria,421WV@6656|Arthropoda,3SS1S@50557|Insecta	33208|Metazoa	S	Myb/SANT-like DNA-binding domain	-	-	-	-	-	-	-	-	-	-	-	-	Myb_DNA-bind_5
g11786	scaffold_87	623840	626188	+	34740.HMEL005301-PA	3.1e-08	60.8	2D8SI@1|root,2TBCT@2759|Eukaryota,396IW@33154|Opisthokonta,3CAXD@33208|Metazoa,3DS5P@33213|Bilateria,4289V@6656|Arthropoda,3SXVX@50557|Insecta,445YK@7088|Lepidoptera	33208|Metazoa	S	Myb/SANT-like DNA-binding domain	-	-	-	-	-	-	-	-	-	-	-	-	Myb_DNA-bind_5
g11794	scaffold_87	885906	900815	+	13037.EHJ66959	1.19e-129	372	COG1100@1|root,KOG0395@2759|Eukaryota,3A184@33154|Opisthokonta,3BQ4A@33208|Metazoa,3D74F@33213|Bilateria,41Z5A@6656|Arthropoda,3SM21@50557|Insecta,442DR@7088|Lepidoptera	33208|Metazoa	S	Ras family	-	-	-	ko:K07852,ko:K17198	-	-	-	-	ko00000,ko04031	-	-	-	Ras
g11796	scaffold_87	934515	936779	+	7091.BGIBMGA003135-TA	0	895	KOG3813@1|root,KOG3813@2759|Eukaryota,38E3R@33154|Opisthokonta,3BDR9@33208|Metazoa,3CSW0@33213|Bilateria,41XEH@6656|Arthropoda,3SH1M@50557|Insecta,443Q1@7088|Lepidoptera	33208|Metazoa	S	Cysteine/serine-rich nuclear protein N-terminus	CSRNP3	GO:0000981,GO:0001228,GO:0003674,GO:0003676,GO:0003677,GO:0003700,GO:0005488,GO:0005575,GO:0005622,GO:0005623,GO:0005634,GO:0006139,GO:0006351,GO:0006355,GO:0006357,GO:0006366,GO:0006725,GO:0006807,GO:0008150,GO:0008152,GO:0008285,GO:0009058,GO:0009059,GO:0009889,GO:0009891,GO:0009892,GO:0009893,GO:0009987,GO:0010467,GO:0010468,GO:0010556,GO:0010557,GO:0010563,GO:0010604,GO:0010628,GO:0010921,GO:…	-	ko:K17494	-	-	-	-	ko00000,ko01009,ko03021	-	-	-	CSRNP_N
g118	scaffold_1027	1028	3912	-	13037.EHJ70659	6.61e-59	186	2B269@1|root,2S0C1@2759|Eukaryota,3A86G@33154|Opisthokonta,3BU73@33208|Metazoa,3DSRS@33213|Bilateria,4216R@6656|Arthropoda,3SPBY@50557|Insecta,4472Q@7088|Lepidoptera	33208|Metazoa	S	FOP N terminal dimerisation domain	FOPNL	-	-	ko:K16535	-	-	-	-	ko00000,ko03036	-	-	-	FOP_dimer
g1180	scaffold_1237	5384	5699	+	13037.EHJ67978	2.21e-42	139	KOG4096@1|root,KOG4096@2759|Eukaryota,3A86Q@33154|Opisthokonta,3BUCS@33208|Metazoa,3D99Q@33213|Bilateria,420B7@6656|Arthropoda,3SNS9@50557|Insecta,44A9Z@7088|Lepidoptera	33208|Metazoa	S	Reactive mitochondrial oxygen species modulator 1	ROMO1	GO:0000302,GO:0001302,GO:0001906,GO:0002376,GO:0005575,GO:0005622,GO:0005623,GO:0005737,GO:0005739,GO:0006950,GO:0006952,GO:0006955,GO:0006959,GO:0006979,GO:0007568,GO:0007569,GO:0008150,GO:0008284,GO:0009605,GO:0009607,GO:0009617,GO:0009893,GO:0009894,GO:0009987,GO:0010506,GO:0010821,GO:0019222,GO:0019730,GO:0019835,GO:0031323,GO:0031325,GO:0031329,GO:0031640,GO:0032502,GO:0033043,GO:0033554,GO:…	-	-	-	-	-	-	-	-	-	-	Romo1
g11805	scaffold_87	996888	1002079	-	13037.EHJ76142	7.65e-158	451	28HP5@1|root,2QQ0N@2759|Eukaryota,38XPP@33154|Opisthokonta,3BE14@33208|Metazoa,3CS7V@33213|Bilateria,41YMD@6656|Arthropoda,3SM5Q@50557|Insecta,442JJ@7088|Lepidoptera	33208|Metazoa	S	FAM92 protein	FAM92A1	GO:0002791,GO:0002792,GO:0005575,GO:0005622,GO:0005623,GO:0005634,GO:0005737,GO:0005814,GO:0005815,GO:0005856,GO:0005929,GO:0006996,GO:0008150,GO:0009987,GO:0015630,GO:0016043,GO:0022607,GO:0030030,GO:0030031,GO:0032879,GO:0032880,GO:0036064,GO:0042995,GO:0043226,GO:0043227,GO:0043228,GO:0043229,GO:0043231,GO:0043232,GO:0044085,GO:0044422,GO:0044424,GO:0044430,GO:0044441,GO:0044444,GO:0044446,GO:…	-	-	-	-	-	-	-	-	-	-	FAM92
g11806	scaffold_87	1003502	1045186	+	34740.HMEL012397-PA	0	1280	KOG2390@1|root,KOG2390@2759|Eukaryota,38HEI@33154|Opisthokonta,3BAPD@33208|Metazoa,3CVA9@33213|Bilateria,41X5S@6656|Arthropoda,3SKTY@50557|Insecta,444ST@7088|Lepidoptera	33208|Metazoa	S	Rab GTPase activator activity	RAB3GAP1	GO:0001505,GO:0001654,GO:0001956,GO:0003008,GO:0003674,GO:0005085,GO:0005096,GO:0005488,GO:0005515,GO:0005575,GO:0005622,GO:0005623,GO:0005737,GO:0005783,GO:0005789,GO:0005794,GO:0005811,GO:0005829,GO:0006807,GO:0006810,GO:0006914,GO:0006996,GO:0007154,GO:0007165,GO:0007166,GO:0007267,GO:0007268,GO:0007275,GO:0007399,GO:0007417,GO:0007420,GO:0007423,GO:0008047,GO:0008104,GO:0008150,GO:0008152,GO:…	-	ko:K18270	-	-	-	-	ko00000,ko04131,ko04147	-	-	-	Rab3-GTPase_cat
g11809	scaffold_87	1082439	1093801	+	13037.EHJ75867	5.58e-297	829	KOG4418@1|root,KOG4418@2759|Eukaryota,38DVM@33154|Opisthokonta,3BCTJ@33208|Metazoa,3CRX0@33213|Bilateria,41X0F@6656|Arthropoda,3SG4A@50557|Insecta,445M2@7088|Lepidoptera	33208|Metazoa	S	7 transmembrane sweet-taste receptor of 3 GCPR	-	GO:0000902,GO:0000904,GO:0001667,GO:0002009,GO:0002064,GO:0002682,GO:0002697,GO:0002700,GO:0002759,GO:0002784,GO:0002805,GO:0002831,GO:0002920,GO:0003365,GO:0003371,GO:0003379,GO:0003380,GO:0003381,GO:0003382,GO:0003383,GO:0003384,GO:0003674,GO:0004888,GO:0004930,GO:0005575,GO:0005623,GO:0005886,GO:0005887,GO:0006928,GO:0006996,GO:0007010,GO:0007154,GO:0007163,GO:0007165,GO:0007186,GO:0007275,GO:…	-	ko:K08469	-	-	-	-	ko00000,ko04030	-	-	-	7tm_3
g11818	scaffold_87	1339526	1349149	-	13037.EHJ75428	8.59e-271	764	2CN6X@1|root,2QU9H@2759|Eukaryota,39TER@33154|Opisthokonta,3BHMC@33208|Metazoa,3CWQ8@33213|Bilateria,4219G@6656|Arthropoda,3SP44@50557|Insecta,446J4@7088|Lepidoptera	33208|Metazoa	S	Mis6	CENPI	GO:0000003,GO:0000775,GO:0000776,GO:0001541,GO:0003006,GO:0005575,GO:0005622,GO:0005623,GO:0005634,GO:0005654,GO:0005694,GO:0005737,GO:0005829,GO:0006323,GO:0006325,GO:0006333,GO:0006334,GO:0006336,GO:0006338,GO:0006996,GO:0007154,GO:0007165,GO:0007186,GO:0007275,GO:0007548,GO:0008150,GO:0008406,GO:0008585,GO:0009987,GO:0016043,GO:0016604,GO:0022412,GO:0022414,GO:0022602,GO:0022607,GO:0023052,GO:…	-	ko:K11501	-	-	-	-	ko00000,ko03036	-	-	-	CENP-I
g11819	scaffold_87	1351868	1357949	+	7091.BGIBMGA003041-TA	0	1078	KOG4675@1|root,KOG4675@2759|Eukaryota,39ECM@33154|Opisthokonta,3BGDE@33208|Metazoa,3CZ4M@33213|Bilateria,41ZZF@6656|Arthropoda,3SNH1@50557|Insecta,442GR@7088|Lepidoptera	33208|Metazoa	S	ENT	C11orf30	GO:0000118,GO:0000228,GO:0000785,GO:0000790,GO:0003674,GO:0005488,GO:0005515,GO:0005575,GO:0005622,GO:0005623,GO:0005634,GO:0005654,GO:0005694,GO:0031974,GO:0031981,GO:0032991,GO:0042802,GO:0042803,GO:0043226,GO:0043227,GO:0043228,GO:0043229,GO:0043231,GO:0043232,GO:0043233,GO:0044422,GO:0044424,GO:0044427,GO:0044428,GO:0044446,GO:0044451,GO:0044454,GO:0044464,GO:0046983,GO:0070013,GO:0070822,GO:…	-	-	-	-	-	-	-	-	-	-	ENT
g11820	scaffold_87	1377516	1386300	+	13037.EHJ75431	4.93e-306	833	COG2319@1|root,KOG1409@2759|Eukaryota,38B9T@33154|Opisthokonta,3BBA0@33208|Metazoa,3CT6N@33213|Bilateria,41WD4@6656|Arthropoda,3SHCT@50557|Insecta,445DA@7088|Lepidoptera	33208|Metazoa	S	Protein present in Fab1, YOTB, Vac1, and EEA1	WDFY2	GO:0001932,GO:0001934,GO:0002682,GO:0002684,GO:0003674,GO:0005488,GO:0005515,GO:0005543,GO:0005545,GO:0005575,GO:0005622,GO:0005623,GO:0005634,GO:0005737,GO:0005768,GO:0005769,GO:0005829,GO:0006810,GO:0006897,GO:0008150,GO:0008270,GO:0008289,GO:0009893,GO:0009966,GO:0009967,GO:0010562,GO:0010604,GO:0010646,GO:0010647,GO:0012505,GO:0016192,GO:0019220,GO:0019222,GO:0019899,GO:0019900,GO:0019901,GO:…	-	-	-	-	-	-	-	-	-	-	FYVE,WD40
g11821	scaffold_87	1391630	1394600	-	7091.BGIBMGA003115-TA	0	892	2EXY5@1|root,2QUW6@2759|Eukaryota,39W8F@33154|Opisthokonta,3BM2W@33208|Metazoa,3D5SJ@33213|Bilateria,41Y98@6656|Arthropoda,3SFM4@50557|Insecta,4453K@7088|Lepidoptera	33208|Metazoa	S	Chitin-binding domain type 2	-	-	-	-	-	-	-	-	-	-	-	-	CBM_14
g11827	scaffold_870	85973	87178	-	7091.BGIBMGA012121-TA	2.35e-268	737	COG0673@1|root,KOG2742@2759|Eukaryota,38FYZ@33154|Opisthokonta,3BAMF@33208|Metazoa,3CUXE@33213|Bilateria,41YFT@6656|Arthropoda,3SIV2@50557|Insecta,441XM@7088|Lepidoptera	33208|Metazoa	S	Oxidoreductase family, NAD-binding Rossmann fold	GFOD1	GO:0005575,GO:0005576,GO:0008150,GO:0009987,GO:0016043,GO:0030198,GO:0031012,GO:0043062,GO:0044421,GO:0071840	-	-	-	-	-	-	-	-	-	-	GFO_IDH_MocA
g11830	scaffold_871	12800	14568	+	7091.BGIBMGA009916-TA	6.98e-115	331	KOG3150@1|root,KOG3150@2759|Eukaryota,39E1R@33154|Opisthokonta,3BBZX@33208|Metazoa,3CT6E@33213|Bilateria,41ZDJ@6656|Arthropoda,3SMS3@50557|Insecta,446NC@7088|Lepidoptera	33208|Metazoa	S	Protein of unknown function (DUF778)	TMEM222	-	-	ko:K20726	ko04016,map04016	-	-	-	ko00000,ko00001	-	-	-	DUF778
g11850	scaffold_876	123540	141923	+	13037.EHJ73811	0	1199	KOG2408@1|root,KOG2408@2759|Eukaryota,39SV6@33154|Opisthokonta,3BNHZ@33208|Metazoa,3D4E7@33213|Bilateria,41TNU@6656|Arthropoda,3SJ02@50557|Insecta,448YS@7088|Lepidoptera	33208|Metazoa	S	Animal haem peroxidase	HPX2	GO:0003674,GO:0003824,GO:0004096,GO:0004601,GO:0008150,GO:0008152,GO:0009636,GO:0009987,GO:0016209,GO:0016491,GO:0016684,GO:0042221,GO:0050896,GO:0051716,GO:0055114,GO:0070887,GO:0097237,GO:0098754,GO:0098869,GO:1990748	1.11.1.7	ko:K04706,ko:K19511	ko04120,ko04630,ko05160,map04120,map04630,map05160	-	-	-	ko00000,ko00001,ko01000,ko04121,ko04812	-	-	-	An_peroxidase
g11851	scaffold_876	249465	281477	+	7091.BGIBMGA006519-TA	0	931	KOG2408@1|root,KOG2408@2759|Eukaryota,38NH6@33154|Opisthokonta,3BHBR@33208|Metazoa,3D4XT@33213|Bilateria,41U77@6656|Arthropoda,3SI0M@50557|Insecta,448FW@7088|Lepidoptera	33208|Metazoa	S	Animal haem peroxidase	Pxd	GO:0000003,GO:0002064,GO:0002065,GO:0002066,GO:0003006,GO:0003674,GO:0003824,GO:0004601,GO:0005575,GO:0005623,GO:0007276,GO:0007281,GO:0007292,GO:0007304,GO:0007306,GO:0008150,GO:0008152,GO:0009636,GO:0009653,GO:0009888,GO:0009987,GO:0010033,GO:0010927,GO:0016043,GO:0016209,GO:0016491,GO:0016684,GO:0019953,GO:0022412,GO:0022414,GO:0022607,GO:0030154,GO:0030312,GO:0030703,GO:0030707,GO:0030855,GO:…	-	-	-	-	-	-	-	-	-	-	An_peroxidase
g11853	scaffold_878	3424	6117	-	7091.BGIBMGA006033-TA	1.06e-95	287	2CYHA@1|root,2S4E2@2759|Eukaryota,3ASZN@33154|Opisthokonta,3C3RG@33208|Metazoa,3DK3P@33213|Bilateria,423W4@6656|Arthropoda,3T0T7@50557|Insecta,447M8@7088|Lepidoptera	33208|Metazoa	S	Lectin C-type domain	-	-	-	-	-	-	-	-	-	-	-	-	Lectin_C
g11859	scaffold_878	120981	123935	+	34740.HMEL010923-PA	4.52e-125	366	KOG4852@1|root,KOG4852@2759|Eukaryota,3A753@33154|Opisthokonta,3BTPG@33208|Metazoa,3E4Y7@33213|Bilateria,420C0@6656|Arthropoda,3SNS3@50557|Insecta,4461B@7088|Lepidoptera	33208|Metazoa	S	Transcription factor Iwr1	-	-	-	-	-	-	-	-	-	-	-	-	Iwr1
g11867	scaffold_88	314243	319666	-	34740.HMEL004591-PA	5.56e-211	601	KOG1721@1|root,KOG1721@2759|Eukaryota,38HCW@33154|Opisthokonta,3BAZE@33208|Metazoa,3CYN9@33213|Bilateria,41XVU@6656|Arthropoda,3SKN0@50557|Insecta,445J5@7088|Lepidoptera	33208|Metazoa	S	Zinc finger, C2H2 type	GLIS1	GO:0000122,GO:0000768,GO:0000976,GO:0000977,GO:0000981,GO:0001012,GO:0001067,GO:0001227,GO:0001228,GO:0003674,GO:0003676,GO:0003677,GO:0003690,GO:0003700,GO:0003705,GO:0005488,GO:0005575,GO:0005622,GO:0005623,GO:0005634,GO:0005737,GO:0006139,GO:0006351,GO:0006355,GO:0006357,GO:0006366,GO:0006725,GO:0006807,GO:0006949,GO:0007275,GO:0007517,GO:0007519,GO:0007520,GO:0007525,GO:0008150,GO:0008152,GO:…	-	ko:K09232	-	-	-	-	ko00000,ko03000	-	-	-	zf-C2H2
g11871	scaffold_88	594057	602865	-	13037.EHJ73436	2.32e-07	61.2	KOG1721@1|root,KOG1721@2759|Eukaryota,39170@33154|Opisthokonta,3C6WG@33208|Metazoa,3DMW2@33213|Bilateria,4274V@6656|Arthropoda,3STJK@50557|Insecta,4494C@7088|Lepidoptera	33208|Metazoa	S	Zinc-finger associated domain (zf-AD)	-	-	-	-	-	-	-	-	-	-	-	-	zf-C2H2
g11872	scaffold_88	604477	620121	+	34740.HMEL005256-PA	1.11e-99	322	KOG1721@1|root,KOG1721@2759|Eukaryota,38BZ9@33154|Opisthokonta,3BA9A@33208|Metazoa,3DM00@33213|Bilateria,428BR@6656|Arthropoda,3SXXD@50557|Insecta,4461E@7088|Lepidoptera	33208|Metazoa	S	Zinc finger, C2H2 type	-	-	-	-	-	-	-	-	-	-	-	-	zf-C2H2,zf-C2H2_6
g11875	scaffold_88	719601	729670	-	13037.EHJ73431	1.93e-115	367	COG2319@1|root,KOG3602@2759|Eukaryota,38E5W@33154|Opisthokonta,3BA5T@33208|Metazoa,3CUIR@33213|Bilateria,41VG3@6656|Arthropoda,3SJFQ@50557|Insecta,442FS@7088|Lepidoptera	33208|Metazoa	S	WD40 repeats	NWD2	-	-	-	-	-	-	-	-	-	-	-	DUF4062
g11886	scaffold_880	162841	173147	-	13037.EHJ72849	1.05e-302	838	COG1161@1|root,KOG2484@2759|Eukaryota,38CBA@33154|Opisthokonta,3B9E7@33208|Metazoa,3CU6V@33213|Bilateria,41XKX@6656|Arthropoda,3SI1V@50557|Insecta,444PB@7088|Lepidoptera	33208|Metazoa	S	GNL3L/Grn1 putative GTPase	GNL3	GO:0000003,GO:0000166,GO:0000226,GO:0000278,GO:0000280,GO:0000459,GO:0000460,GO:0000466,GO:0000467,GO:0000469,GO:0001652,GO:0001654,GO:0001882,GO:0001883,GO:0002119,GO:0002164,GO:0003006,GO:0003407,GO:0003674,GO:0003676,GO:0003723,GO:0003729,GO:0003824,GO:0003924,GO:0005488,GO:0005525,GO:0005575,GO:0005622,GO:0005623,GO:0005634,GO:0005654,GO:0005697,GO:0005730,GO:0005737,GO:0005829,GO:0006139,GO:…	-	ko:K14538	ko03008,map03008	-	-	-	ko00000,ko00001,ko03009	-	-	-	GN3L_Grn1,MMR_HSR1
g11887	scaffold_880	174520	175386	+	34740.HMEL005379-PA	3.5e-166	469	COG1100@1|root,KOG0393@2759|Eukaryota,3A34H@33154|Opisthokonta,3BRAN@33208|Metazoa,3D76G@33213|Bilateria,41ZFD@6656|Arthropoda,3SMS0@50557|Insecta,4455C@7088|Lepidoptera	33208|Metazoa	S	Ras of Complex, Roc, domain of DAPkinase	-	GO:0003674,GO:0003824,GO:0003924,GO:0007154,GO:0007165,GO:0007264,GO:0008150,GO:0009987,GO:0016462,GO:0016787,GO:0016817,GO:0016818,GO:0017111,GO:0023052,GO:0035556,GO:0050789,GO:0050794,GO:0050896,GO:0051716,GO:0065007	-	-	-	-	-	-	-	-	-	-	Ras
g1189	scaffold_1239	14475	23716	-	7091.BGIBMGA012785-TA	0	892	COG0397@1|root,KOG2542@2759|Eukaryota,38CWY@33154|Opisthokonta,3BD16@33208|Metazoa,3CV30@33213|Bilateria,41VAN@6656|Arthropoda,3SKEN@50557|Insecta,441J7@7088|Lepidoptera	33208|Metazoa	S	Uncharacterized ACR, YdiU/UPF0061 family	-	-	-	-	-	-	-	-	-	-	-	-	UPF0061
g11890	scaffold_881	66918	115971	+	13037.EHJ74876	0	1467	COG2319@1|root,KOG0644@2759|Eukaryota,38CE8@33154|Opisthokonta,3BB2M@33208|Metazoa,3CYU5@33213|Bilateria,41VHC@6656|Arthropoda,3SIWS@50557|Insecta,446B8@7088|Lepidoptera	33208|Metazoa	S	WD domain, G-beta repeat	BRWD3	GO:0001932,GO:0001934,GO:0002165,GO:0003674,GO:0005102,GO:0005158,GO:0005488,GO:0005515,GO:0005575,GO:0005622,GO:0005623,GO:0005634,GO:0005654,GO:0005730,GO:0005737,GO:0005829,GO:0006325,GO:0006355,GO:0006357,GO:0006606,GO:0006810,GO:0006886,GO:0006913,GO:0006996,GO:0007010,GO:0007088,GO:0007154,GO:0007165,GO:0007166,GO:0007167,GO:0007169,GO:0007275,GO:0007346,GO:0007399,GO:0007431,GO:0007435,GO:…	-	ko:K11797,ko:K11798	-	-	-	-	ko00000,ko04121	-	-	-	Bromodomain,WD40
g11895	scaffold_882	132360	142209	+	7070.TC009849-PA	1.44e-09	65.9	KOG1721@1|root,KOG1721@2759|Eukaryota,38BZ9@33154|Opisthokonta,3BA9A@33208|Metazoa,3CT35@33213|Bilateria,41WW3@6656|Arthropoda,3SITX@50557|Insecta	33208|Metazoa	S	Zinc finger, C2H2 type	-	-	-	ko:K09228	-	-	-	-	ko00000,ko03000	-	-	-	zf-AD
g11896	scaffold_882	152362	161326	-	13037.EHJ69969	3.71e-162	475	28JVC@1|root,2QS9D@2759|Eukaryota,38FZJ@33154|Opisthokonta,3BFCE@33208|Metazoa,3D1VF@33213|Bilateria,41ZXV@6656|Arthropoda,3SN8Y@50557|Insecta,445Y2@7088|Lepidoptera	33208|Metazoa	S	Trichohyalin-plectin-homology domain	MNS1	GO:0000003,GO:0003002,GO:0003674,GO:0005488,GO:0005515,GO:0005575,GO:0005622,GO:0005623,GO:0005634,GO:0005635,GO:0005737,GO:0005856,GO:0005882,GO:0005929,GO:0005930,GO:0006996,GO:0007275,GO:0007276,GO:0007283,GO:0007389,GO:0008150,GO:0009798,GO:0009987,GO:0010638,GO:0012505,GO:0016043,GO:0019953,GO:0022414,GO:0030030,GO:0031344,GO:0031346,GO:0031514,GO:0031967,GO:0031975,GO:0032501,GO:0032502,GO:…	-	-	-	-	-	-	-	-	-	-	TPH
g11898	scaffold_883	6466	14715	+	38654.XP_006028542.1	0.000304	52.8	KOG1721@1|root,KOG1721@2759|Eukaryota,38DQB@33154|Opisthokonta,3BH74@33208|Metazoa,3CUX0@33213|Bilateria,4806Y@7711|Chordata,48V9M@7742|Vertebrata	33208|Metazoa	S	proximal promoter DNA-binding transcription activator activity, RNA polymerase II-specific	NKRF	GO:0000976,GO:0000977,GO:0000978,GO:0000981,GO:0000982,GO:0000987,GO:0001012,GO:0001067,GO:0001077,GO:0001228,GO:0003674,GO:0003676,GO:0003677,GO:0003690,GO:0003700,GO:0005488,GO:0005575,GO:0005622,GO:0005623,GO:0005634,GO:0005730,GO:0006139,GO:0006351,GO:0006355,GO:0006357,GO:0006366,GO:0006725,GO:0006807,GO:0008150,GO:0008152,GO:0009058,GO:0009059,GO:0009889,GO:0009890,GO:0009891,GO:0009892,GO:…	-	-	-	-	-	-	-	-	-	-	G-patch
g11899	scaffold_883	19747	39753	-	13037.EHJ73290	1.61e-192	563	KOG0255@1|root,KOG0255@2759|Eukaryota,38BDZ@33154|Opisthokonta,3B9V0@33208|Metazoa,3CVDU@33213|Bilateria,41XX9@6656|Arthropoda,3SJZ8@50557|Insecta,443MM@7088|Lepidoptera	33208|Metazoa	S	Pentapeptide repeats (9 copies)	SV2A	GO:0003674,GO:0005215,GO:0005488,GO:0005515,GO:0005575,GO:0005622,GO:0005623,GO:0005737,GO:0005783,GO:0005886,GO:0005911,GO:0006810,GO:0006836,GO:0006873,GO:0006874,GO:0006875,GO:0007154,GO:0007267,GO:0007268,GO:0008021,GO:0008150,GO:0009987,GO:0012505,GO:0012506,GO:0014052,GO:0016020,GO:0016021,GO:0019725,GO:0019899,GO:0019900,GO:0019901,GO:0023052,GO:0030003,GO:0030054,GO:0030133,GO:0030285,GO:…	-	ko:K06258	ko04512,map04512	-	-	-	ko00000,ko00001,ko02000	2.A.1.22	-	-	MFS_1,Pentapeptide_4
g11918	scaffold_887	112285	113790	+	13037.EHJ69000	2.26e-154	441	KOG4647@1|root,KOG4647@2759|Eukaryota,38BWS@33154|Opisthokonta,3BEPW@33208|Metazoa,3CVY7@33213|Bilateria,41ZGA@6656|Arthropoda,3SMQQ@50557|Insecta,446JZ@7088|Lepidoptera	33208|Metazoa	S	RDD family	FAM8A1	-	-	-	-	-	-	-	-	-	-	-	RDD
g11923	scaffold_888	59560	76710	+	7091.BGIBMGA010056-TA	1.38e-86	268	2C6CE@1|root,2RZFN@2759|Eukaryota,3A33G@33154|Opisthokonta,3BQD8@33208|Metazoa,3D7CS@33213|Bilateria,41ZIX@6656|Arthropoda,3SMY4@50557|Insecta,4497B@7088|Lepidoptera	33208|Metazoa	S	Protein of unknown function (DUF745)	-	GO:0008150,GO:0032502	-	-	-	-	-	-	-	-	-	-	DUF745
g11924	scaffold_888	77208	84014	+	34740.HMEL005275-PA	5.52e-203	577	KOG2823@1|root,KOG2823@2759|Eukaryota,39TJW@33154|Opisthokonta,3BJHT@33208|Metazoa,3CSP1@33213|Bilateria,41UKR@6656|Arthropoda,3SK6X@50557|Insecta,442JF@7088|Lepidoptera	33208|Metazoa	S	Nop53 (60S ribosomal biogenesis)	GLTSCR2	GO:0000027,GO:0000054,GO:0000055,GO:0000075,GO:0000077,GO:0000122,GO:0000278,GO:0001650,GO:0001666,GO:0001817,GO:0001932,GO:0002039,GO:0002682,GO:0002697,GO:0002831,GO:0003674,GO:0003676,GO:0003723,GO:0005488,GO:0005515,GO:0005575,GO:0005622,GO:0005623,GO:0005634,GO:0005654,GO:0005730,GO:0005737,GO:0005829,GO:0006139,GO:0006259,GO:0006281,GO:0006355,GO:0006356,GO:0006357,GO:0006403,GO:0006405,GO:…	-	ko:K14840	ko05168,map05168	-	-	-	ko00000,ko00001,ko03009	-	-	-	Nop53
g11925	scaffold_888	84932	108612	-	7091.BGIBMGA010029-TA	0	1315	2CY6V@1|root,2S2FX@2759|Eukaryota,3A4QM@33154|Opisthokonta,3BRCK@33208|Metazoa,3D8QR@33213|Bilateria,41ZTN@6656|Arthropoda,3SN2I@50557|Insecta,4443U@7088|Lepidoptera	33208|Metazoa	S	Chitin binding Peritrophin-A domain	-	GO:0003008,GO:0007600,GO:0008150,GO:0009266,GO:0009581,GO:0009582,GO:0009605,GO:0009628,GO:0016048,GO:0019233,GO:0032501,GO:0050877,GO:0050896,GO:0050906,GO:0050951,GO:0050961,GO:0050965,GO:0051606	-	-	-	-	-	-	-	-	-	-	CBM_14
g11927	scaffold_888	220406	270759	-	7091.BGIBMGA010028-TA	0	2409	KOG4820@1|root,KOG3685@2759|Eukaryota,KOG4820@2759|Eukaryota,38EYV@33154|Opisthokonta,3BBDP@33208|Metazoa,3CWFJ@33213|Bilateria,41TV3@6656|Arthropoda,3SGKS@50557|Insecta,444W5@7088|Lepidoptera	33208|Metazoa	S	Cation-channel complex subunit UNC-79	UNC79	GO:0005575,GO:0005623,GO:0005886,GO:0006810,GO:0006811,GO:0007610,GO:0007622,GO:0007623,GO:0007626,GO:0008150,GO:0009636,GO:0010033,GO:0016020,GO:0030424,GO:0030534,GO:0032501,GO:0032502,GO:0034220,GO:0035264,GO:0040007,GO:0040012,GO:0040017,GO:0042221,GO:0042493,GO:0042995,GO:0043005,GO:0044464,GO:0045471,GO:0045475,GO:0046677,GO:0048149,GO:0048511,GO:0048512,GO:0048518,GO:0048589,GO:0050789,GO:…	-	-	-	-	-	-	-	-	-	-	UNC-79
g11928	scaffold_888	273337	276261	-	34740.HMEL005269-PA	0	1575	COG0666@1|root,KOG0510@2759|Eukaryota,39XIT@33154|Opisthokonta,3BHAF@33208|Metazoa,3D53P@33213|Bilateria,41XYF@6656|Arthropoda,3SHW2@50557|Insecta,445TI@7088|Lepidoptera	33208|Metazoa	S	Ion transport protein	Wtrw	GO:0001101,GO:0003008,GO:0003674,GO:0005215,GO:0005216,GO:0005261,GO:0005262,GO:0005575,GO:0006810,GO:0006811,GO:0006812,GO:0006816,GO:0007600,GO:0007605,GO:0008150,GO:0008324,GO:0009270,GO:0009415,GO:0009628,GO:0010035,GO:0015075,GO:0015085,GO:0015267,GO:0015318,GO:0016020,GO:0016021,GO:0022803,GO:0022838,GO:0022857,GO:0022890,GO:0030001,GO:0031224,GO:0032501,GO:0032991,GO:0034220,GO:0034702,GO:…	-	ko:K21486	-	-	-	-	ko00000,ko03036	-	-	-	Ank_2,Ion_trans
g11932	scaffold_889	241423	250754	-	13037.EHJ67619	3.86e-149	423	KOG4002@1|root,KOG4002@2759|Eukaryota,38VVY@33154|Opisthokonta,3BBDV@33208|Metazoa,3CUZ4@33213|Bilateria,41UIY@6656|Arthropoda,3SGCH@50557|Insecta,446QT@7088|Lepidoptera	33208|Metazoa	S	Uncharacterised protein family (UPF0121)	TMEM33	GO:0003674,GO:0005198,GO:0005575,GO:0005622,GO:0005623,GO:0005634,GO:0005635,GO:0005643,GO:0005737,GO:0005783,GO:0005789,GO:0006810,GO:0006913,GO:0006950,GO:0006996,GO:0006997,GO:0006999,GO:0007029,GO:0008104,GO:0008150,GO:0009966,GO:0009967,GO:0009987,GO:0010256,GO:0010646,GO:0010647,GO:0012505,GO:0016020,GO:0016021,GO:0016043,GO:0017056,GO:0022607,GO:0023051,GO:0023056,GO:0030176,GO:0031224,GO:…	-	ko:K20724	-	-	-	-	ko00000,ko03036,ko04131	-	-	-	UPF0121
g11935	scaffold_889	289637	291707	+	34740.HMEL002075-PA	3.45e-151	430	KOG3114@1|root,KOG3114@2759|Eukaryota,38XN2@33154|Opisthokonta,3BJQP@33208|Metazoa,3CWJH@33213|Bilateria,41YVI@6656|Arthropoda,3SM09@50557|Insecta,4458J@7088|Lepidoptera	33208|Metazoa	S	Yip1 domain	YIPF1	GO:0000138,GO:0003674,GO:0005488,GO:0005515,GO:0005575,GO:0005622,GO:0005623,GO:0005737,GO:0005794,GO:0005795,GO:0005797,GO:0005802,GO:0012505,GO:0017016,GO:0017137,GO:0019899,GO:0030133,GO:0031267,GO:0031410,GO:0031982,GO:0031984,GO:0031985,GO:0043226,GO:0043227,GO:0043229,GO:0043231,GO:0044422,GO:0044424,GO:0044431,GO:0044444,GO:0044446,GO:0044464,GO:0051020,GO:0097708,GO:0098791	-	-	-	-	-	-	-	-	-	-	Yip1
g11937	scaffold_89	7766	12050	+	34740.HMEL002295-PA	0	951	KOG2321@1|root,KOG2321@2759|Eukaryota,38HX8@33154|Opisthokonta,3B9B5@33208|Metazoa,3CSCD@33213|Bilateria,41V40@6656|Arthropoda,3SI84@50557|Insecta,4416I@7088|Lepidoptera	33208|Metazoa	S	NUC153 domain	NOL10	GO:0005575,GO:0005622,GO:0005623,GO:0005634,GO:0005730,GO:0031974,GO:0031981,GO:0043226,GO:0043227,GO:0043228,GO:0043229,GO:0043231,GO:0043232,GO:0043233,GO:0044422,GO:0044424,GO:0044428,GO:0044446,GO:0044464,GO:0070013	-	ko:K14788	-	-	-	-	ko00000,ko03009	-	-	-	NUC153
g11941	scaffold_89	56976	59235	-	13037.EHJ65161	5.29e-121	348	KOG3286@1|root,KOG3286@2759|Eukaryota,39355@33154|Opisthokonta,3BFCH@33208|Metazoa,3D1FT@33213|Bilateria,41ZFY@6656|Arthropoda,3SMQE@50557|Insecta,447BI@7088|Lepidoptera	33208|Metazoa	S	Rdx family	SELENOT	GO:0001514,GO:0001678,GO:0002790,GO:0002791,GO:0002793,GO:0003674,GO:0003824,GO:0004791,GO:0005488,GO:0005575,GO:0005622,GO:0005623,GO:0005737,GO:0005783,GO:0005789,GO:0006412,GO:0006414,GO:0006417,GO:0006451,GO:0006518,GO:0006807,GO:0006810,GO:0006873,GO:0006874,GO:0006875,GO:0007154,GO:0007204,GO:0007267,GO:0007275,GO:0008104,GO:0008150,GO:0008152,GO:0008430,GO:0009058,GO:0009059,GO:0009306,GO:…	-	ko:K22366	-	-	-	-	ko00000	-	-	-	Rdx
g11952	scaffold_893	7019	17175	+	13037.EHJ76155	0	974	KOG2296@1|root,KOG2296@2759|Eukaryota,39FGF@33154|Opisthokonta,3BEBK@33208|Metazoa,3CV8E@33213|Bilateria,41WJ9@6656|Arthropoda,3SI3B@50557|Insecta,443KJ@7088|Lepidoptera	33208|Metazoa	S	LMBR1-like membrane protein	LMBRD2	-	-	ko:K16831	-	-	-	-	ko00000,ko03036	-	-	-	LMBR1
g11953	scaffold_893	46285	47623	-	34740.HMEL009732-PA	3.07e-48	172	KOG0915@1|root,KOG0915@2759|Eukaryota,38DUT@33154|Opisthokonta,3BGKD@33208|Metazoa,3CUCB@33213|Bilateria,41U3E@6656|Arthropoda,3SHQH@50557|Insecta,4445K@7088|Lepidoptera	33208|Metazoa	S	Proteasome stabiliser	KIAA0368	GO:0000502,GO:0005575,GO:0005622,GO:0005623,GO:0005634,GO:0005737,GO:0005768,GO:0005769,GO:0005770,GO:0005771,GO:0005783,GO:0005798,GO:0005813,GO:0005815,GO:0005856,GO:0006508,GO:0006511,GO:0006807,GO:0006950,GO:0008150,GO:0008152,GO:0009056,GO:0009057,GO:0009987,GO:0010033,GO:0010243,GO:0010498,GO:0012505,GO:0015630,GO:0019538,GO:0019941,GO:0030134,GO:0030135,GO:0030139,GO:0030163,GO:0030433,GO:…	-	ko:K11886	-	-	-	-	ko00000,ko03051	-	-	-	Ecm29
g11959	scaffold_894	107810	129264	+	13037.EHJ65522	1.51e-289	815	29HU5@1|root,2RR0V@2759|Eukaryota,38Y46@33154|Opisthokonta,3B96M@33208|Metazoa,3D37B@33213|Bilateria,41YGA@6656|Arthropoda,3SHWN@50557|Insecta,442I9@7088|Lepidoptera	33208|Metazoa	S	zinc finger	ab	GO:0000003,GO:0000122,GO:0000902,GO:0000904,GO:0001667,GO:0002009,GO:0002064,GO:0002065,GO:0002066,GO:0002165,GO:0003006,GO:0003674,GO:0003700,GO:0005575,GO:0005622,GO:0005623,GO:0005634,GO:0006355,GO:0006357,GO:0006928,GO:0006935,GO:0007275,GO:0007276,GO:0007281,GO:0007292,GO:0007297,GO:0007298,GO:0007399,GO:0007409,GO:0007411,GO:0007417,GO:0007420,GO:0007423,GO:0007444,GO:0007472,GO:0007476,GO:…	-	-	-	-	-	-	-	-	-	-	BTB
g1197	scaffold_1240	13351	17629	+	13037.EHJ78514	6.81e-113	328	COG1100@1|root,KOG0395@2759|Eukaryota,38Y1P@33154|Opisthokonta,3BFBA@33208|Metazoa,3CX9Y@33213|Bilateria,41V7N@6656|Arthropoda,3SH6H@50557|Insecta,448YB@7088|Lepidoptera	33208|Metazoa	S	Ras of Complex, Roc, domain of DAPkinase	RIT1	GO:0000166,GO:0001882,GO:0001883,GO:0001932,GO:0001934,GO:0003674,GO:0003682,GO:0003824,GO:0003924,GO:0005102,GO:0005488,GO:0005515,GO:0005516,GO:0005525,GO:0005575,GO:0005622,GO:0005623,GO:0005634,GO:0005737,GO:0005886,GO:0006355,GO:0006357,GO:0006950,GO:0006970,GO:0006979,GO:0007154,GO:0007165,GO:0007186,GO:0007187,GO:0007188,GO:0007189,GO:0007264,GO:0007265,GO:0007267,GO:0007268,GO:0007275,GO:…	-	ko:K07832,ko:K07833,ko:K07847	-	-	-	-	ko00000,ko04031	-	-	-	Ras
g11970	scaffold_897	9629	56673	-	34740.HMEL017535-PA	2.3e-254	716	KOG3656@1|root,KOG3656@2759|Eukaryota,38GKH@33154|Opisthokonta,3BKH3@33208|Metazoa,3CZMH@33213|Bilateria,41TUA@6656|Arthropoda,3SKMD@50557|Insecta,4431C@7088|Lepidoptera	33208|Metazoa	S	Serpentine type 7TM GPCR chemoreceptor Srx	GPROP12	-	-	ko:K04255,ko:K04256	-	-	-	-	ko00000,ko01009,ko04030	-	-	-	7tm_1
g11974	scaffold_898	138679	143997	-	7091.BGIBMGA007224-TA	1.31e-59	190	KOG3375@1|root,KOG3375@2759|Eukaryota,38BN3@33154|Opisthokonta,3BSZH@33208|Metazoa,3CXFW@33213|Bilateria,41ZGB@6656|Arthropoda,3SMND@50557|Insecta,4469J@7088|Lepidoptera	33208|Metazoa	S	Casein kinase substrate phosphoprotein PP28	PDAP1	GO:0001775,GO:0002252,GO:0002263,GO:0002274,GO:0002275,GO:0002283,GO:0002366,GO:0002376,GO:0002443,GO:0002444,GO:0002446,GO:0003674,GO:0003676,GO:0003723,GO:0005488,GO:0005515,GO:0005575,GO:0005576,GO:0005615,GO:0005622,GO:0005623,GO:0005737,GO:0005829,GO:0005886,GO:0006810,GO:0006887,GO:0006955,GO:0007154,GO:0007165,GO:0007166,GO:0007167,GO:0007169,GO:0008150,GO:0008283,GO:0009987,GO:0012505,GO:…	-	-	-	-	-	-	-	-	-	-	PP28
g11978	scaffold_9	1003	19771	-	13037.EHJ70074	3.19e-149	453	KOG2838@1|root,KOG2838@2759|Eukaryota,397EF@33154|Opisthokonta,3CBQI@33208|Metazoa,3DT01@33213|Bilateria,42930@6656|Arthropoda,3SYJX@50557|Insecta,447IZ@7088|Lepidoptera	33208|Metazoa	S	regulation of branching involved in salivary gland morphogenesis	-	-	-	ko:K10479	-	-	-	-	ko00000,ko04121	-	-	-	BTB
g11988	scaffold_900	11993	14260	-	7091.BGIBMGA010078-TA	6.82e-68	216	2CCAW@1|root,2S3C1@2759|Eukaryota,3A811@33154|Opisthokonta,3BRZ2@33208|Metazoa,3D8TR@33213|Bilateria,420ID@6656|Arthropoda,3SP15@50557|Insecta,441GH@7088|Lepidoptera	33208|Metazoa	S	Protein of unknown function (DUF745)	-	GO:0008150,GO:0032502	-	-	-	-	-	-	-	-	-	-	DUF745
g11989	scaffold_900	18844	80410	-	7091.BGIBMGA010077-TA	7.4e-272	776	28HCM@1|root,2QPR0@2759|Eukaryota,39YT2@33154|Opisthokonta,3BNPR@33208|Metazoa,3D4N7@33213|Bilateria,41Y7U@6656|Arthropoda,3SGI7@50557|Insecta,442ZA@7088|Lepidoptera	33208|Metazoa	S	Chitin binding Peritrophin-A domain	mtg	GO:0003674,GO:0005488,GO:0005575,GO:0005576,GO:0005615,GO:0005623,GO:0007275,GO:0007399,GO:0007416,GO:0008150,GO:0009987,GO:0016043,GO:0022607,GO:0030424,GO:0032501,GO:0032502,GO:0033267,GO:0042995,GO:0043005,GO:0043083,GO:0043195,GO:0043679,GO:0044085,GO:0044306,GO:0044421,GO:0044456,GO:0044463,GO:0044464,GO:0045202,GO:0048731,GO:0048856,GO:0050808,GO:0071840,GO:0097367,GO:0097458,GO:0098793,GO:…	-	-	-	-	-	-	-	-	-	-	CBM_14
g11990	scaffold_900	91598	160319	+	34740.HMEL007018-PA	7.56e-118	382	2CMR9@1|root,2QRJ9@2759|Eukaryota,39U81@33154|Opisthokonta,3BNK1@33208|Metazoa,3E5GB@33213|Bilateria,41VUK@6656|Arthropoda,3SI5C@50557|Insecta,44858@7088|Lepidoptera	33208|Metazoa	S	It is involved in the biological process described with microtubule cytoskeleton organization	ens	GO:0000226,GO:0003674,GO:0005198,GO:0005488,GO:0005515,GO:0005575,GO:0005622,GO:0005623,GO:0005856,GO:0006810,GO:0006996,GO:0007010,GO:0007017,GO:0007049,GO:0007097,GO:0007098,GO:0007275,GO:0007517,GO:0007519,GO:0008017,GO:0008092,GO:0008150,GO:0009888,GO:0009987,GO:0014706,GO:0014902,GO:0014904,GO:0015630,GO:0015631,GO:0016043,GO:0022402,GO:0022607,GO:0030154,GO:0031023,GO:0031109,GO:0032501,GO:…	-	ko:K16806	-	-	-	-	ko00000,ko03036	-	-	-	MAP7
g11995	scaffold_901	65206	65838	-	13037.EHJ72476	9.15e-52	172	KOG4819@1|root,2RTGA@2759|Eukaryota,391WH@33154|Opisthokonta,3C7D0@33208|Metazoa,3DND1@33213|Bilateria,424RQ@6656|Arthropoda,3SU1I@50557|Insecta,44AGD@7088|Lepidoptera	33208|Metazoa	S	rRNA processing	-	-	-	-	-	-	-	-	-	-	-	-	rRNA_processing
g11997	scaffold_902	1543	3563	+	13037.EHJ72262	2.14e-19	97.1	KOG1721@1|root,KOG1721@2759|Eukaryota,39XB5@33154|Opisthokonta,3BM30@33208|Metazoa,3D3TY@33213|Bilateria,41TPF@6656|Arthropoda,3SFS1@50557|Insecta,441SZ@7088|Lepidoptera	33208|Metazoa	S	Zinc finger, C2H2 type	-	GO:0000976,GO:0000977,GO:0000978,GO:0000981,GO:0000987,GO:0001012,GO:0001067,GO:0003674,GO:0003676,GO:0003677,GO:0003690,GO:0003700,GO:0005488,GO:0005575,GO:0005622,GO:0005623,GO:0005634,GO:0006355,GO:0006357,GO:0008150,GO:0009889,GO:0010468,GO:0010556,GO:0019219,GO:0019222,GO:0031323,GO:0031326,GO:0043226,GO:0043227,GO:0043229,GO:0043231,GO:0043565,GO:0044212,GO:0044424,GO:0044464,GO:0050789,GO:…	-	-	-	-	-	-	-	-	-	-	zf-C2H2
g12020	scaffold_906	334025	335959	-	13037.EHJ69273	1.02e-211	610	28M88@1|root,2QW8P@2759|Eukaryota,39N8W@33154|Opisthokonta,3BHZS@33208|Metazoa,3CVVQ@33213|Bilateria,41YP0@6656|Arthropoda,3SM7K@50557|Insecta,443QK@7088|Lepidoptera	33208|Metazoa	S	regulation of mitochondrial mRNA stability	FASTKD3	GO:0005575,GO:0005622,GO:0005623,GO:0005634,GO:0005737,GO:0005739,GO:0006091,GO:0006417,GO:0006996,GO:0007005,GO:0008150,GO:0008152,GO:0008535,GO:0009889,GO:0009891,GO:0009893,GO:0009894,GO:0009987,GO:0010468,GO:0010556,GO:0010557,GO:0010604,GO:0010608,GO:0010628,GO:0015980,GO:0016043,GO:0017004,GO:0019219,GO:0019222,GO:0022607,GO:0031323,GO:0031325,GO:0031326,GO:0031328,GO:0031329,GO:0032268,GO:…	-	-	-	-	-	-	-	-	-	-	FAST_1,FAST_2,RAP
g12023	scaffold_906	365157	368317	-	34740.HMEL014137-PA	1.55e-76	231	KOG3603@1|root,KOG3603@2759|Eukaryota,3A739@33154|Opisthokonta,3BS25@33208|Metazoa,3D8ZE@33213|Bilateria,41ZQM@6656|Arthropoda,3SN9U@50557|Insecta,446XR@7088|Lepidoptera	33208|Metazoa	S	NADH ubiquinone oxidoreductase subunit NDUFA12	-	-	-	ko:K18160	ko04714,map04714	-	-	-	ko00000,ko00001,ko03029	-	-	-	NDUFA12
g1203	scaffold_1240	166428	174851	+	13037.EHJ74766	2.75e-36	130	2BDMP@1|root,2S12Z@2759|Eukaryota,3A1V5@33154|Opisthokonta,3BQ98@33208|Metazoa,3D7J3@33213|Bilateria,41ZUU@6656|Arthropoda,3SNE3@50557|Insecta,446JA@7088|Lepidoptera	33208|Metazoa	S	Ninjurin	-	-	-	-	-	-	-	-	-	-	-	-	Ninjurin
g12040	scaffold_908	81532	88223	+	7091.BGIBMGA001367-TA	4.25e-106	321	COG0656@1|root,KOG1577@2759|Eukaryota,38HH0@33154|Opisthokonta,3BB8T@33208|Metazoa,3CRNB@33213|Bilateria,41TVF@6656|Arthropoda,3SZ54@50557|Insecta	33208|Metazoa	S	Aldo/keto reductase family	-	GO:0007275,GO:0007399,GO:0007417,GO:0007420,GO:0008150,GO:0016319,GO:0032501,GO:0032502,GO:0048513,GO:0048731,GO:0048856,GO:0060322	1.1.1.2,1.1.1.21,2.1.1.215,2.1.1.216	ko:K00002,ko:K00011,ko:K00555	ko00010,ko00040,ko00051,ko00052,ko00561,ko00790,ko00930,ko01100,ko01110,ko01120,ko01130,ko01220,map00010,map00040,map00051,map00052,map00561,map00790,map00930,map01100,map01110,map01120,map01130,map01220	M00014	R00746,R01036,R01041,R01093,R01095,R01431,R01481,R01758,R01759,R01787,R02531,R02577,R04285,R05231,R11764	RC00087,RC00088,RC00099,RC00108,RC00133,RC00205,RC00670	ko00000,ko00001,ko00002,ko01000,ko03016,ko04147	-	-	-	Aldo_ket_red
g12050	scaffold_91	53148	76482	-	7091.BGIBMGA001985-TA	2.75e-305	854	COG0666@1|root,KOG0508@2759|Eukaryota,38CUA@33154|Opisthokonta,3B9R6@33208|Metazoa,3D1FY@33213|Bilateria,41YGI@6656|Arthropoda,3SFKZ@50557|Insecta,441U1@7088|Lepidoptera	33208|Metazoa	S	Ankyrin repeat	FEM1B	GO:0000003,GO:0001655,GO:0001763,GO:0002009,GO:0002064,GO:0002070,GO:0003006,GO:0003674,GO:0003824,GO:0004842,GO:0005102,GO:0005123,GO:0005126,GO:0005488,GO:0005515,GO:0005575,GO:0005622,GO:0005623,GO:0005634,GO:0005654,GO:0005737,GO:0005829,GO:0006464,GO:0006807,GO:0006915,GO:0007275,GO:0008150,GO:0008152,GO:0008219,GO:0009653,GO:0009887,GO:0009888,GO:0009966,GO:0009987,GO:0010646,GO:0010941,GO:…	-	ko:K10349	-	-	-	-	ko00000,ko04121	-	-	-	Ank,Ank_2,Ank_3
g12051	scaffold_91	77229	87334	+	7091.BGIBMGA001842-TA	0	955	KOG4467@1|root,KOG4467@2759|Eukaryota,38E6I@33154|Opisthokonta,3BJZF@33208|Metazoa,3CSUA@33213|Bilateria,41TQJ@6656|Arthropoda,3SK4W@50557|Insecta,443ZY@7088|Lepidoptera	33208|Metazoa	S	TMEM214, C-terminal, caspase 4 activator	TMEM214	GO:0005575,GO:0005622,GO:0005623,GO:0005737,GO:0005783,GO:0005794,GO:0005829,GO:0005856,GO:0005874,GO:0005881,GO:0006950,GO:0008150,GO:0009628,GO:0012505,GO:0015630,GO:0036296,GO:0043226,GO:0043227,GO:0043228,GO:0043229,GO:0043231,GO:0043232,GO:0044422,GO:0044424,GO:0044430,GO:0044444,GO:0044446,GO:0044464,GO:0050896,GO:0055093,GO:0070482,GO:0099080,GO:0099081,GO:0099512,GO:0099513	-	-	-	-	-	-	-	-	-	-	TMEM214
g1206	scaffold_1240	195138	196316	+	13037.EHJ70186	2.49e-62	193	2CRZI@1|root,2TBUM@2759|Eukaryota,3975V@33154|Opisthokonta,3CBGK@33208|Metazoa,3DSRW@33213|Bilateria,428UY@6656|Arthropoda,3SYBD@50557|Insecta,44732@7088|Lepidoptera	33208|Metazoa	S	Insect pheromone-binding family, A10/OS-D	-	-	-	-	-	-	-	-	-	-	-	-	OS-D
g12062	scaffold_91	356959	371335	-	13037.EHJ72027	0	1191	2CD5G@1|root,2QQ46@2759|Eukaryota,38DTB@33154|Opisthokonta,3B9AA@33208|Metazoa,3CRPR@33213|Bilateria,41TEE@6656|Arthropoda,3SGZ2@50557|Insecta,442HC@7088|Lepidoptera	33208|Metazoa	S	Transglutaminase/protease-like homologues	F13A1	GO:0001533,GO:0002576,GO:0003674,GO:0003810,GO:0003824,GO:0005575,GO:0005576,GO:0005622,GO:0005623,GO:0005737,GO:0005829,GO:0005886,GO:0005911,GO:0005912,GO:0005913,GO:0006464,GO:0006807,GO:0006810,GO:0006887,GO:0006950,GO:0007154,GO:0007165,GO:0007166,GO:0007275,GO:0007596,GO:0007599,GO:0008150,GO:0008152,GO:0008219,GO:0008284,GO:0008544,GO:0009611,GO:0009653,GO:0009887,GO:0009888,GO:0009913,GO:…	2.3.2.13	ko:K03917,ko:K05619	ko04610,map04610	-	-	-	ko00000,ko00001,ko01000,ko04516	-	-	-	Transglut_C,Transglut_N,Transglut_core
g12068	scaffold_91	582631	585106	-	13037.EHJ74544	3.94e-90	268	2BW5E@1|root,2S0CR@2759|Eukaryota,39W7N@33154|Opisthokonta,3BQFE@33208|Metazoa,3D7M5@33213|Bilateria,421P0@6656|Arthropoda,3SQ6G@50557|Insecta,445ZM@7088|Lepidoptera	33208|Metazoa	S	28 kDa A-kinase anchor	-	-	-	ko:K16530	-	-	-	-	ko00000	-	-	-	AKAP28
g1207	scaffold_1241	20427	31114	+	7091.BGIBMGA001308-TA	3.25e-113	330	2CDJY@1|root,2SQBT@2759|Eukaryota,3AMH5@33154|Opisthokonta,3C0Y5@33208|Metazoa,3DGNU@33213|Bilateria,422I7@6656|Arthropoda,3SR9C@50557|Insecta,4470W@7088|Lepidoptera	33208|Metazoa	S	Haemolymph juvenile hormone binding protein (JHBP)	-	-	-	-	-	-	-	-	-	-	-	-	JHBP
g12078	scaffold_910	72601	76060	+	13037.EHJ74243	2.99e-223	627	KOG2458@1|root,KOG2458@2759|Eukaryota,38DMY@33154|Opisthokonta,3BC6Z@33208|Metazoa,3CV80@33213|Bilateria,41VV9@6656|Arthropoda,3SICI@50557|Insecta,444I5@7088|Lepidoptera	33208|Metazoa	S	Putative lipopolysaccharide-modifying enzyme.	KDELC1	GO:0003674,GO:0003824,GO:0005575,GO:0005622,GO:0005623,GO:0005737,GO:0005783,GO:0005788,GO:0006629,GO:0006643,GO:0006664,GO:0008150,GO:0008152,GO:0009987,GO:0012505,GO:0016740,GO:0016757,GO:0016758,GO:0031974,GO:0043226,GO:0043227,GO:0043229,GO:0043231,GO:0043233,GO:0044237,GO:0044238,GO:0044255,GO:0044422,GO:0044424,GO:0044432,GO:0044444,GO:0044446,GO:0044464,GO:0046527,GO:0070013,GO:0071704,GO:…	-	-	-	-	-	-	-	-	-	-	Filamin,Glyco_transf_90
g12091	scaffold_910	324668	330639	+	34740.HMEL017211-PA	5.81e-101	295	KOG3528@1|root,KOG3528@2759|Eukaryota,3AB1C@33154|Opisthokonta,3BTY7@33208|Metazoa,3DBUR@33213|Bilateria,4219N@6656|Arthropoda,3SMSJ@50557|Insecta,4462V@7088|Lepidoptera	33208|Metazoa	S	Domain present in PSD-95, Dlg, and ZO-1/2.	-	-	-	ko:K21879	-	-	-	-	ko00000,ko03036	-	-	-	PDZ
g12093	scaffold_911	1615	2526	+	34740.HMEL002951-PA	9.57e-48	154	2E1Z5@1|root,2S98G@2759|Eukaryota,3A8D1@33154|Opisthokonta,3BU2V@33208|Metazoa,3DAMU@33213|Bilateria,421IV@6656|Arthropoda,3SSC2@50557|Insecta,44AWE@7088|Lepidoptera	33208|Metazoa	S	CENP-S associating Centromere protein X	STRA13	GO:0000003,GO:0000280,GO:0000712,GO:0003674,GO:0003676,GO:0003677,GO:0003690,GO:0005488,GO:0005575,GO:0005622,GO:0005623,GO:0005634,GO:0005654,GO:0006139,GO:0006259,GO:0006260,GO:0006261,GO:0006281,GO:0006310,GO:0006323,GO:0006325,GO:0006333,GO:0006334,GO:0006336,GO:0006338,GO:0006725,GO:0006807,GO:0006950,GO:0006974,GO:0006996,GO:0007049,GO:0007059,GO:0007127,GO:0007131,GO:0008150,GO:0008152,GO:…	-	ko:K15360	ko03460,map03460	-	-	-	ko00000,ko00001,ko03400	-	-	-	CENP-X
g12099	scaffold_911	197812	202457	-	7091.BGIBMGA004126-TA	3.38e-275	775	28M90@1|root,2QTS8@2759|Eukaryota,39M9D@33154|Opisthokonta,3CNWM@33208|Metazoa,3E5EN@33213|Bilateria,42AIS@6656|Arthropoda,3T06G@50557|Insecta,448SB@7088|Lepidoptera	33208|Metazoa	S	LEM domain	ANKLE1	-	-	ko:K21411	-	-	-	-	ko00000,ko03400	-	-	-	Ank_2,LEM
g1210	scaffold_1241	64364	71328	-	13037.EHJ73620	1.5e-142	405	KOG0013@1|root,KOG0013@2759|Eukaryota,38EE6@33154|Opisthokonta,3BBAY@33208|Metazoa,3CSP6@33213|Bilateria,41WMF@6656|Arthropoda,3SFVR@50557|Insecta,445Y8@7088|Lepidoptera	33208|Metazoa	S	Ubiquitin-binding domain	UBTD2	-	-	-	-	-	-	-	-	-	-	-	UBD,ubiquitin
g12109	scaffold_913	64870	78230	+	34740.HMEL003835-PA	9.76e-51	166	2CXDU@1|root,2S4KI@2759|Eukaryota,3A6RD@33154|Opisthokonta,3BTFP@33208|Metazoa,3D9XG@33213|Bilateria,420JU@6656|Arthropoda,3SNSJ@50557|Insecta,44AIT@7088|Lepidoptera	33208|Metazoa	S	Insect cuticle protein	-	GO:0003674,GO:0005198,GO:0005214,GO:0005575,GO:0005576,GO:0007275,GO:0008010,GO:0008150,GO:0031012,GO:0032501,GO:0032502,GO:0040003,GO:0042302,GO:0042335,GO:0044421,GO:0048856	2.7.7.6	ko:K03006	ko00230,ko00240,ko01100,ko03020,ko05016,ko05168,ko05169,map00230,map00240,map01100,map03020,map05016,map05168,map05169	M00180	R00435,R00441,R00442,R00443	RC02795	br01611,ko00000,ko00001,ko00002,ko01000,ko03021,ko03400	-	-	-	Chitin_bind_4
g12110	scaffold_913	82154	83553	-	13037.EHJ65593	4.07e-09	66.6	KOG1721@1|root,KOG1721@2759|Eukaryota,38VN5@33154|Opisthokonta,3CB1K@33208|Metazoa,3DSA3@33213|Bilateria,428DG@6656|Arthropoda,3SXYY@50557|Insecta,44650@7088|Lepidoptera	33208|Metazoa	S	Zinc-finger associated domain (zf-AD)	-	-	-	-	-	-	-	-	-	-	-	-	zf-C2H2
g12112	scaffold_913	96229	102172	-	13037.EHJ65593	1.38e-179	538	KOG1721@1|root,KOG1721@2759|Eukaryota,38VN5@33154|Opisthokonta,3CB1K@33208|Metazoa,3DSA3@33213|Bilateria,428DG@6656|Arthropoda,3SXYY@50557|Insecta,44650@7088|Lepidoptera	33208|Metazoa	S	Zinc-finger associated domain (zf-AD)	-	-	-	-	-	-	-	-	-	-	-	-	zf-AD,zf-C2H2
g12115	scaffold_914	176675	210605	-	13037.EHJ66021	0	1007	KOG4360@1|root,KOG4360@2759|Eukaryota,38DHX@33154|Opisthokonta,3BCT3@33208|Metazoa,3CWF3@33213|Bilateria,41UI8@6656|Arthropoda,3SGB1@50557|Insecta,445IV@7088|Lepidoptera	33208|Metazoa	S	Kinesin associated protein	TRAK2	GO:0000003,GO:0000902,GO:0000904,GO:0003002,GO:0003006,GO:0003674,GO:0003774,GO:0003777,GO:0003824,GO:0005102,GO:0005488,GO:0005515,GO:0005575,GO:0005622,GO:0005623,GO:0005634,GO:0005737,GO:0005739,GO:0005768,GO:0005769,GO:0005886,GO:0006355,GO:0006357,GO:0006464,GO:0006486,GO:0006493,GO:0006605,GO:0006807,GO:0006810,GO:0006836,GO:0006886,GO:0006928,GO:0006996,GO:0007005,GO:0007017,GO:0007018,GO:…	-	ko:K15369,ko:K15374	ko01100,ko04727,map01100,map04727	-	-	-	ko00000,ko00001	-	-	-	HAP1_N,Milton
g12118	scaffold_914	237920	242283	+	13037.EHJ66016	3.42e-125	361	KOG2500@1|root,KOG2500@2759|Eukaryota,38GCN@33154|Opisthokonta,3BE3J@33208|Metazoa,3CRW7@33213|Bilateria,41TIV@6656|Arthropoda,3SFZN@50557|Insecta,44209@7088|Lepidoptera	33208|Metazoa	S	Protein of unknown function (DUF1681)	NECAP1	GO:0005575,GO:0005622,GO:0005623,GO:0005737,GO:0005829,GO:0005905,GO:0006810,GO:0006897,GO:0008150,GO:0009987,GO:0012505,GO:0012506,GO:0016020,GO:0016043,GO:0016192,GO:0030117,GO:0030118,GO:0030120,GO:0030125,GO:0030135,GO:0030136,GO:0030659,GO:0030662,GO:0030665,GO:0031090,GO:0031410,GO:0031982,GO:0032991,GO:0043226,GO:0043227,GO:0043229,GO:0044422,GO:0044424,GO:0044425,GO:0044433,GO:0044444,GO:…	-	ko:K20069	-	-	-	-	ko00000,ko04131	-	-	-	DUF1681
g12123	scaffold_916	56353	73583	-	34740.HMEL003468-PA	5.44e-226	639	KOG0255@1|root,KOG0255@2759|Eukaryota,39UVP@33154|Opisthokonta,3BMGJ@33208|Metazoa,3D0VW@33213|Bilateria,41WTF@6656|Arthropoda,3SGYS@50557|Insecta,445WV@7088|Lepidoptera	33208|Metazoa	S	Sugar (and other) transporter	-	GO:0003674,GO:0003824,GO:0005575,GO:0006629,GO:0008150,GO:0008152,GO:0016020,GO:0016021,GO:0016298,GO:0016787,GO:0016788,GO:0031224,GO:0044238,GO:0044425,GO:0071704	-	-	-	-	-	-	-	-	-	-	MFS_1
g12127	scaffold_917	34070	34453	-	13037.EHJ74427	3.14e-54	172	2CI7A@1|root,2S8EH@2759|Eukaryota,3A8BG@33154|Opisthokonta,3BU8H@33208|Metazoa,3DAXB@33213|Bilateria,420XU@6656|Arthropoda,3SPKY@50557|Insecta,446XI@7088|Lepidoptera	33208|Metazoa	S	Cytochrome oxidase complex assembly protein 1	-	GO:0003674,GO:0003676,GO:0003723,GO:0003735,GO:0005198,GO:0005488,GO:0005575,GO:0005622,GO:0005623,GO:0005737,GO:0005829,GO:0005840,GO:0006412,GO:0006518,GO:0006807,GO:0008150,GO:0008152,GO:0009058,GO:0009059,GO:0009987,GO:0010467,GO:0015934,GO:0019538,GO:0022625,GO:0022626,GO:0032991,GO:0034641,GO:0034645,GO:0043043,GO:0043170,GO:0043226,GO:0043228,GO:0043229,GO:0043232,GO:0043603,GO:0043604,GO:…	-	ko:K18173	ko04714,map04714	-	-	-	ko00000,ko00001,ko03029	-	-	-	Coa1
g12128	scaffold_917	41447	45898	+	13037.EHJ74429	7.76e-60	191	KOG3241@1|root,KOG3241@2759|Eukaryota,3A1TX@33154|Opisthokonta,3BQNQ@33208|Metazoa,3D7AY@33213|Bilateria,41ZRJ@6656|Arthropoda,3SNCD@50557|Insecta,449Q4@7088|Lepidoptera	33208|Metazoa	S	Uncharacterized conserved protein (DUF2039)	C9orf85	-	-	-	-	-	-	-	-	-	-	-	DUF2039
g12129	scaffold_917	47245	54318	-	13037.EHJ74428	1.42e-207	645	28M43@1|root,2QTM0@2759|Eukaryota,39R11@33154|Opisthokonta,3BBTA@33208|Metazoa,3CZDB@33213|Bilateria,41YPY@6656|Arthropoda,3SJWE@50557|Insecta,44355@7088|Lepidoptera	33208|Metazoa	S	GRIP domain	GOLGA4	GO:0000138,GO:0001558,GO:0003674,GO:0005488,GO:0005515,GO:0005575,GO:0005622,GO:0005623,GO:0005737,GO:0005794,GO:0005795,GO:0005802,GO:0005829,GO:0006810,GO:0006892,GO:0006893,GO:0007275,GO:0007399,GO:0008104,GO:0008150,GO:0008361,GO:0009987,GO:0010720,GO:0010769,GO:0010770,GO:0010975,GO:0010976,GO:0012505,GO:0015031,GO:0015833,GO:0016043,GO:0016192,GO:0017016,GO:0017137,GO:0019899,GO:0022008,GO:…	-	ko:K20283	-	-	-	-	ko00000,ko04131	-	-	-	GRIP
g12131	scaffold_917	63884	74576	+	34740.HMEL006230-PA	4.17e-55	183	2CZ4Z@1|root,2S8FG@2759|Eukaryota,3A8FQ@33154|Opisthokonta,3BUBR@33208|Metazoa,3DAM9@33213|Bilateria,42123@6656|Arthropoda,3SP9W@50557|Insecta,4479Z@7088|Lepidoptera	33208|Metazoa	S	Group 7 allergen	-	-	-	-	-	-	-	-	-	-	-	-	Grp7_allergen
g12141	scaffold_92	123713	130862	-	13037.EHJ76108	2.59e-125	376	KOG3647@1|root,KOG3647@2759|Eukaryota,39F96@33154|Opisthokonta,3BHA8@33208|Metazoa,3CZ70@33213|Bilateria,41WHG@6656|Arthropoda,3SG5J@50557|Insecta,44616@7088|Lepidoptera	33208|Metazoa	S	Clusterin-associated protein-1	CLUAP1	GO:0000226,GO:0001578,GO:0001655,GO:0001822,GO:0001838,GO:0001841,GO:0001843,GO:0001894,GO:0001895,GO:0001947,GO:0002009,GO:0003002,GO:0003007,GO:0003143,GO:0005575,GO:0005622,GO:0005623,GO:0005634,GO:0005654,GO:0005813,GO:0005815,GO:0005856,GO:0005929,GO:0006810,GO:0006928,GO:0006935,GO:0006996,GO:0007010,GO:0007017,GO:0007018,GO:0007154,GO:0007165,GO:0007166,GO:0007224,GO:0007275,GO:0007368,GO:…	-	ko:K19684	-	-	-	-	ko00000,ko03036	-	-	-	Cluap1
g12143	scaffold_920	13759	17136	-	34740.HMEL022558-PA	0	2104	KOG1917@1|root,KOG1917@2759|Eukaryota,38CA6@33154|Opisthokonta,3BFQF@33208|Metazoa,3CS5H@33213|Bilateria,41XN5@6656|Arthropoda,3SKJC@50557|Insecta,442X2@7088|Lepidoptera	33208|Metazoa	S	Membrane-associated apoptosis protein	NCKAP1	GO:0000003,GO:0000578,GO:0000768,GO:0000902,GO:0000904,GO:0001667,GO:0001701,GO:0001726,GO:0001756,GO:0001764,GO:0001838,GO:0001841,GO:0001843,GO:0002009,GO:0002252,GO:0002253,GO:0002376,GO:0002429,GO:0002431,GO:0002433,GO:0002682,GO:0002684,GO:0002757,GO:0002764,GO:0002768,GO:0003002,GO:0003674,GO:0005488,GO:0005515,GO:0005575,GO:0005622,GO:0005623,GO:0005737,GO:0005829,GO:0005856,GO:0005884,GO:…	-	ko:K05750	ko04810,map04810	-	-	-	ko00000,ko00001	-	-	-	Nckap1
g12153	scaffold_920	383941	385868	-	13037.EHJ65798	2.28e-89	262	KOG3461@1|root,KOG3461@2759|Eukaryota,3A03G@33154|Opisthokonta,3BPBI@33208|Metazoa,3D690@33213|Bilateria,41ZI1@6656|Arthropoda,3SMN3@50557|Insecta,4471G@7088|Lepidoptera	33208|Metazoa	S	CDGSH-type zinc finger. Function unknown.	CISD2	GO:0000422,GO:0003674,GO:0005488,GO:0005515,GO:0005575,GO:0005622,GO:0005623,GO:0005737,GO:0005739,GO:0005740,GO:0005741,GO:0005783,GO:0005789,GO:0006914,GO:0006996,GO:0007005,GO:0007275,GO:0007568,GO:0008150,GO:0008152,GO:0009056,GO:0009894,GO:0009987,GO:0010259,GO:0010506,GO:0012505,GO:0016020,GO:0016043,GO:0019222,GO:0019867,GO:0022411,GO:0031090,GO:0031323,GO:0031329,GO:0031966,GO:0031967,GO:…	-	-	-	-	-	-	-	-	-	-	MitoNEET_N,zf-CDGSH
g12155	scaffold_920	441678	442999	+	7091.BGIBMGA002492-TA	1.68e-145	412	KOG4018@1|root,KOG4018@2759|Eukaryota,38DQD@33154|Opisthokonta,3B9Z5@33208|Metazoa,3D1NJ@33213|Bilateria,41WJG@6656|Arthropoda,3SM4T@50557|Insecta,445X4@7088|Lepidoptera	33208|Metazoa	S	RWD	RWDD1	GO:0002181,GO:0005575,GO:0005622,GO:0005623,GO:0005737,GO:0005844,GO:0006355,GO:0006357,GO:0006412,GO:0006518,GO:0006807,GO:0006950,GO:0006979,GO:0007154,GO:0007165,GO:0007568,GO:0007569,GO:0008150,GO:0008152,GO:0009058,GO:0009059,GO:0009719,GO:0009725,GO:0009755,GO:0009889,GO:0009966,GO:0009967,GO:0009987,GO:0010033,GO:0010467,GO:0010468,GO:0010469,GO:0010556,GO:0010646,GO:0010647,GO:0014070,GO:…	-	-	-	-	-	-	-	-	-	-	DFRP_C,RWD
g12157	scaffold_920	540492	545162	-	34740.HMEL002639-PA	2.78e-200	565	KOG4529@1|root,KOG4529@2759|Eukaryota,38H0M@33154|Opisthokonta,3BAD8@33208|Metazoa,3CTB6@33213|Bilateria,41XD5@6656|Arthropoda,3SJ56@50557|Insecta,4426F@7088|Lepidoptera	33208|Metazoa	S	Protein of unknown function (DUF1308)	C7orf25	-	-	-	-	-	-	-	-	-	-	-	DUF1308
g12158	scaffold_921	2997	8944	+	13037.EHJ67593	9.56e-179	499	KOG2913@1|root,KOG2913@2759|Eukaryota,38ERJ@33154|Opisthokonta,3BBE8@33208|Metazoa,3CSP8@33213|Bilateria,41TSY@6656|Arthropoda,3SH3Z@50557|Insecta,4419R@7088|Lepidoptera	33208|Metazoa	S	PQ loop repeat	PQLC1	-	-	-	-	-	-	-	-	-	-	-	PQ-loop
g1216	scaffold_1247	3013	19051	+	34740.HMEL002303-PA	1.36e-34	118	2BZ4X@1|root,2S7KZ@2759|Eukaryota,3A88I@33154|Opisthokonta,3BU6J@33208|Metazoa,3DAV1@33213|Bilateria,42128@6656|Arthropoda,3SP6Q@50557|Insecta,44AI9@7088|Lepidoptera	33208|Metazoa	S	Myeloma-overexpressed-like	MYEOV2	GO:0000228,GO:0000785,GO:0000790,GO:0005575,GO:0005622,GO:0005623,GO:0005634,GO:0005654,GO:0005694,GO:0005737,GO:0008104,GO:0008150,GO:0008180,GO:0008284,GO:0009314,GO:0009411,GO:0009416,GO:0009628,GO:0009892,GO:0009987,GO:0010605,GO:0019222,GO:0031323,GO:0031324,GO:0031399,GO:0031400,GO:0031974,GO:0031981,GO:0032268,GO:0032269,GO:0032991,GO:0033036,GO:0034644,GO:0042127,GO:0043226,GO:0043227,GO:…	-	-	-	-	-	-	-	-	-	-	MYEOV2
g12163	scaffold_921	55363	59623	+	13037.EHJ67596	2.2e-306	876	KOG4653@1|root,KOG4653@2759|Eukaryota,38KQU@33154|Opisthokonta,3BBXM@33208|Metazoa,3CXQ3@33213|Bilateria,41U7G@6656|Arthropoda,3SH4E@50557|Insecta,4441S@7088|Lepidoptera	33208|Metazoa	S	Required for nuclear transport of RNA pol II C-terminus 1	TANGO6	GO:0002790,GO:0005575,GO:0005622,GO:0005623,GO:0005737,GO:0005794,GO:0005829,GO:0006810,GO:0006996,GO:0007030,GO:0008104,GO:0008150,GO:0009306,GO:0009987,GO:0010256,GO:0012505,GO:0015031,GO:0015833,GO:0016043,GO:0032940,GO:0033036,GO:0042886,GO:0043226,GO:0043227,GO:0043229,GO:0043231,GO:0044424,GO:0044444,GO:0044464,GO:0045184,GO:0046903,GO:0051179,GO:0051234,GO:0071702,GO:0071705,GO:0071840	-	-	-	-	-	-	-	-	-	-	RTP1_C1
g12164	scaffold_921	93609	99036	+	7091.BGIBMGA002999-TA	1.12e-100	297	KOG3882@1|root,KOG3882@2759|Eukaryota,38HQR@33154|Opisthokonta,3BC50@33208|Metazoa,3D33M@33213|Bilateria,41Z5F@6656|Arthropoda,3SMKX@50557|Insecta,445BR@7088|Lepidoptera	33208|Metazoa	S	Tetraspanin family	TSPAN7	GO:0005575,GO:0005623,GO:0005886,GO:0005887,GO:0007154,GO:0007165,GO:0007166,GO:0008150,GO:0009987,GO:0016020,GO:0016021,GO:0023052,GO:0031224,GO:0031226,GO:0044425,GO:0044459,GO:0044464,GO:0050789,GO:0050794,GO:0050896,GO:0051716,GO:0065007,GO:0071944	-	ko:K06571,ko:K17295	ko05202,map05202	-	-	-	ko00000,ko00001,ko04090,ko04147	-	-	-	Tetraspannin
g12170	scaffold_921	189255	192394	-	34740.HMEL017234-PA	3.09e-99	311	KOG3869@1|root,KOG3869@2759|Eukaryota,39SK2@33154|Opisthokonta,3BKH9@33208|Metazoa,3D3IT@33213|Bilateria,41YY8@6656|Arthropoda,3SM6V@50557|Insecta,445PU@7088|Lepidoptera	33208|Metazoa	S	Pre-mRNA splicing factor	CWC25	GO:0000003,GO:0000375,GO:0000377,GO:0000398,GO:0003006,GO:0003674,GO:0005488,GO:0005515,GO:0005575,GO:0005622,GO:0005623,GO:0005634,GO:0005654,GO:0006139,GO:0006396,GO:0006397,GO:0006725,GO:0006807,GO:0007049,GO:0007275,GO:0007530,GO:0008150,GO:0008152,GO:0008380,GO:0009987,GO:0010467,GO:0016070,GO:0016071,GO:0016604,GO:0016607,GO:0018992,GO:0022414,GO:0031974,GO:0031981,GO:0032501,GO:0032502,GO:…	-	-	-	-	-	-	-	-	-	-	CWC25,Cir_N
g12171	scaffold_921	200349	201434	-	34740.HMEL017233-PA	5.19e-55	191	KOG1721@1|root,KOG1721@2759|Eukaryota,38DSQ@33154|Opisthokonta,3BKZW@33208|Metazoa,3D4HZ@33213|Bilateria,41X1U@6656|Arthropoda,3SHK8@50557|Insecta,444XU@7088|Lepidoptera	33208|Metazoa	S	Zinc finger, C2H2 type	Kr-h1	GO:0003674,GO:0003700,GO:0005575,GO:0005622,GO:0005623,GO:0005634,GO:0006355,GO:0007275,GO:0007399,GO:0007552,GO:0008150,GO:0009719,GO:0009725,GO:0009889,GO:0009987,GO:0010033,GO:0010468,GO:0010556,GO:0010721,GO:0010975,GO:0010977,GO:0014070,GO:0019219,GO:0019222,GO:0022008,GO:0022603,GO:0030154,GO:0031323,GO:0031326,GO:0031344,GO:0031345,GO:0032501,GO:0032502,GO:0033993,GO:0035075,GO:0036314,GO:…	-	-	-	-	-	-	-	-	-	-	zf-C2H2
g1218	scaffold_1247	44968	54231	+	34740.HMEL002305-PA	2.11e-256	714	KOG4698@1|root,KOG4698@2759|Eukaryota,38DN6@33154|Opisthokonta,3BG9G@33208|Metazoa,3CYA1@33213|Bilateria,41WXC@6656|Arthropoda,3SH9G@50557|Insecta,442TW@7088|Lepidoptera	33208|Metazoa	S	Protein of unknown function (DUF563)	EOGT	GO:0002164,GO:0002165,GO:0002168,GO:0003674,GO:0003824,GO:0005575,GO:0005622,GO:0005623,GO:0005737,GO:0005783,GO:0005788,GO:0006464,GO:0006486,GO:0006493,GO:0006807,GO:0007275,GO:0007591,GO:0008150,GO:0008152,GO:0008194,GO:0008363,GO:0008375,GO:0009058,GO:0009059,GO:0009100,GO:0009101,GO:0009791,GO:0009987,GO:0012505,GO:0016262,GO:0016740,GO:0016757,GO:0016758,GO:0018193,GO:0018210,GO:0018243,GO:…	2.4.1.255	ko:K18134	ko00514,map00514	-	R09304,R09676	RC00005,RC00059	ko00000,ko00001,ko01000,ko01003	-	GT41	-	DUF563
g12184	scaffold_922	152188	157487	+	13037.EHJ66304	1.34e-57	188	2C94M@1|root,2S35X@2759|Eukaryota,3A3RS@33154|Opisthokonta,3BRV9@33208|Metazoa,3D8B8@33213|Bilateria,41ZZK@6656|Arthropoda,3SN5N@50557|Insecta,446V0@7088|Lepidoptera	33208|Metazoa	S	Carnitine deficiency-associated protein 3	-	-	-	-	-	-	-	-	-	-	-	-	CDV3
g122	scaffold_1027	67844	83523	-	34740.HMEL011872-PA	0	1223	2CA28@1|root,2QUZJ@2759|Eukaryota,39UD9@33154|Opisthokonta,3BH1M@33208|Metazoa,3CXJ0@33213|Bilateria,41Y3M@6656|Arthropoda,3SGWM@50557|Insecta,445K8@7088|Lepidoptera	33208|Metazoa	S	Domain of unknown function (DUF4495)	KIAA0825	-	-	-	-	-	-	-	-	-	-	-	DUF4495
g12203	scaffold_924	131381	147769	-	34740.HMEL012362-PA	0	1080	2C49M@1|root,2QQ7Q@2759|Eukaryota,398D3@33154|Opisthokonta,3BF59@33208|Metazoa,3CRWN@33213|Bilateria,41WXM@6656|Arthropoda,3SGTV@50557|Insecta,442YK@7088|Lepidoptera	33208|Metazoa	S	Protein of unknown function (DUF3522)	TMEM8A	GO:0005575,GO:0005623,GO:0005886,GO:0005887,GO:0007155,GO:0007160,GO:0007346,GO:0008150,GO:0009986,GO:0016020,GO:0016021,GO:0022610,GO:0031224,GO:0031226,GO:0031589,GO:0044425,GO:0044459,GO:0044464,GO:0050789,GO:0050794,GO:0051726,GO:0065007,GO:0071944	-	-	-	-	-	-	-	-	-	-	DUF3522
g12207	scaffold_924	210425	213428	-	13037.EHJ67808	3.35e-104	308	2CC4D@1|root,2S2GN@2759|Eukaryota,3A4PX@33154|Opisthokonta,3BSBA@33208|Metazoa,3D8U2@33213|Bilateria,4205J@6656|Arthropoda,3SN2Q@50557|Insecta,447QD@7088|Lepidoptera	33208|Metazoa	S	DM4/DM12 family	-	GO:0001101,GO:0003008,GO:0003674,GO:0005488,GO:0005515,GO:0005575,GO:0005623,GO:0006950,GO:0007600,GO:0007606,GO:0008150,GO:0009269,GO:0009414,GO:0009415,GO:0009628,GO:0010035,GO:0016020,GO:0016021,GO:0019904,GO:0030165,GO:0031224,GO:0032501,GO:0042169,GO:0042221,GO:0044425,GO:0044464,GO:0045177,GO:0050877,GO:0050896,GO:0050909,GO:1901700	-	-	-	-	-	-	-	-	-	-	DM4_12
g12209	scaffold_924	223434	225518	-	13037.EHJ67810	0	1038	29K7J@1|root,2RTGG@2759|Eukaryota,38VME@33154|Opisthokonta,3C5Y7@33208|Metazoa,3DM01@33213|Bilateria,427GY@6656|Arthropoda,3SXAH@50557|Insecta,4442E@7088|Lepidoptera	33208|Metazoa	S	Protein of unknown function (DUF4497)	-	-	-	-	-	-	-	-	-	-	-	-	DUF4497
g12232	scaffold_928	51080	51994	-	7370.XP_005186471.1	2.25e-07	58.5	2F8V1@1|root,2RVJ1@2759|Eukaryota,397T5@33154|Opisthokonta,3CC2F@33208|Metazoa,3DTC9@33213|Bilateria,429F9@6656|Arthropoda,3SW4D@50557|Insecta,4537W@7147|Diptera	33208|Metazoa	S	Domain of unknown function, currently peculiar to Drosophila.	-	GO:0003674,GO:0005198,GO:0005214,GO:0005575,GO:0005576,GO:0007275,GO:0008150,GO:0009653,GO:0010171,GO:0031012,GO:0032501,GO:0032502,GO:0040003,GO:0042302,GO:0042335,GO:0044421,GO:0048856	-	-	-	-	-	-	-	-	-	-	DUF243
g12235	scaffold_928	103034	116893	-	34740.HMEL013474-PA	0	1558	2CN92@1|root,2QUK4@2759|Eukaryota,38FMU@33154|Opisthokonta,3BF2E@33208|Metazoa,3CX2Q@33213|Bilateria,41TYD@6656|Arthropoda,3SG6G@50557|Insecta,444B3@7088|Lepidoptera	33208|Metazoa	S	Broad-Complex, Tramtrack and Bric a brac	KIAA1107	GO:0000151,GO:0003674,GO:0005488,GO:0005515,GO:0005575,GO:0005622,GO:0005623,GO:0005737,GO:0006508,GO:0006511,GO:0006807,GO:0006810,GO:0006897,GO:0006898,GO:0007275,GO:0007399,GO:0008021,GO:0008150,GO:0008152,GO:0009056,GO:0009057,GO:0009987,GO:0010498,GO:0012505,GO:0016043,GO:0016192,GO:0019005,GO:0019222,GO:0019538,GO:0019899,GO:0019941,GO:0022008,GO:0030030,GO:0030133,GO:0030154,GO:0030162,GO:…	-	ko:K10480	-	-	-	-	ko00000,ko04121	-	-	-	BTB
g12243	scaffold_93	586	3182	-	13037.EHJ74692	3.21e-71	236	28HFB@1|root,2QPTB@2759|Eukaryota,39ARX@33154|Opisthokonta,3BGD7@33208|Metazoa,3CWJ2@33213|Bilateria,420MH@6656|Arthropoda,3SNTP@50557|Insecta	33208|Metazoa	S	Metal ion binding	NUFIP1	GO:0000228,GO:0000491,GO:0000492,GO:0000785,GO:0000790,GO:0001650,GO:0003674,GO:0003676,GO:0003677,GO:0003723,GO:0005488,GO:0005515,GO:0005575,GO:0005622,GO:0005623,GO:0005634,GO:0005654,GO:0005694,GO:0005726,GO:0005730,GO:0006139,GO:0006355,GO:0006357,GO:0006396,GO:0006725,GO:0006807,GO:0008023,GO:0008150,GO:0008152,GO:0009889,GO:0009891,GO:0009893,GO:0009987,GO:0010467,GO:0010468,GO:0010556,GO:…	-	-	-	-	-	-	-	-	-	-	NUFIP1
g12245	scaffold_93	16295	17375	+	34740.HMEL011658-PA	4.98e-143	408	2AK5C@1|root,2SZN6@2759|Eukaryota,3AV3Q@33154|Opisthokonta,3C4TP@33208|Metazoa,3DKBM@33213|Bilateria,423XR@6656|Arthropoda,3SR0Z@50557|Insecta,4471T@7088|Lepidoptera	33208|Metazoa	S	Protein of unknown function (DUF1676)	Osi21	GO:0005575,GO:0005623,GO:0005886,GO:0005887,GO:0016020,GO:0016021,GO:0031224,GO:0031226,GO:0044425,GO:0044459,GO:0044464,GO:0071944	-	-	-	-	-	-	-	-	-	-	DUF1676
g12246	scaffold_93	108888	110495	+	7091.BGIBMGA013570-TA	4.55e-55	182	2BZK5@1|root,2TBYP@2759|Eukaryota,397B5@33154|Opisthokonta,3CBMG@33208|Metazoa,3DSX0@33213|Bilateria,42900@6656|Arthropoda,3SYGV@50557|Insecta,447CQ@7088|Lepidoptera	33208|Metazoa	S	Insect allergen related repeat, nitrile-specifier detoxification	-	-	-	-	-	-	-	-	-	-	-	-	Ins_allergen_rp
g1225	scaffold_1249	28018	34989	+	13037.EHJ77166	0	1031	KOG3762@1|root,KOG3762@2759|Eukaryota,38HU3@33154|Opisthokonta,3BAPX@33208|Metazoa,3CRZS@33213|Bilateria,41YBQ@6656|Arthropoda,3SJTM@50557|Insecta,444PM@7088|Lepidoptera	33208|Metazoa	S	MFS_1 like family	MFSD6	GO:0003008,GO:0007600,GO:0008150,GO:0009266,GO:0009581,GO:0009582,GO:0009605,GO:0009628,GO:0016048,GO:0019233,GO:0032501,GO:0050877,GO:0050896,GO:0050906,GO:0050951,GO:0050961,GO:0050965,GO:0051606	-	-	-	-	-	-	-	-	-	-	MFS_1_like
g12252	scaffold_93	426894	428082	+	34740.HMEL007461-PA	1.44e-103	310	KOG1721@1|root,KOG1721@2759|Eukaryota,39RK8@33154|Opisthokonta,3BJF0@33208|Metazoa,3CYDI@33213|Bilateria,41Z6Q@6656|Arthropoda,3SMMY@50557|Insecta,443WY@7088|Lepidoptera	33208|Metazoa	S	Broad-Complex, Tramtrack and Bric a brac	NACC1	GO:0000122,GO:0000981,GO:0000982,GO:0001078,GO:0001227,GO:0003674,GO:0003700,GO:0005575,GO:0005622,GO:0005623,GO:0005634,GO:0005654,GO:0005737,GO:0006355,GO:0006357,GO:0008150,GO:0008284,GO:0009889,GO:0009890,GO:0009892,GO:0009987,GO:0010468,GO:0010556,GO:0010558,GO:0010605,GO:0010629,GO:0016043,GO:0016604,GO:0019219,GO:0019222,GO:0022607,GO:0030054,GO:0031323,GO:0031324,GO:0031326,GO:0031327,GO:…	-	ko:K10486	-	-	-	-	ko00000,ko04121	-	-	-	BTB,zf-C2H2
g12253	scaffold_93	437511	497429	+	13037.EHJ67093	2.13e-247	687	KOG3594@1|root,KOG3594@2759|Eukaryota,3A1AX@33154|Opisthokonta,3BDUK@33208|Metazoa,3D6GC@33213|Bilateria,41UE8@6656|Arthropoda,3SGUA@50557|Insecta,443AI@7088|Lepidoptera	33208|Metazoa	S	Cadherin repeats.	-	-	-	-	-	-	-	-	-	-	-	-	Cadherin
g12269	scaffold_934	147203	150429	-	34740.HMEL011622-PA	7.45e-117	353	COG1357@1|root,KOG1665@2759|Eukaryota,38XIW@33154|Opisthokonta,3BAH7@33208|Metazoa,3CSFY@33213|Bilateria,41U78@6656|Arthropoda,3SK1I@50557|Insecta,445F3@7088|Lepidoptera	33208|Metazoa	S	Pentapeptide repeats (9 copies)	KCTD9	GO:0003674,GO:0005488,GO:0005515,GO:0042802,GO:0043621,GO:0097602	-	ko:K21919	-	-	-	-	ko00000,ko04121	-	-	-	BTB_2,KHA,Pentapeptide
g12272	scaffold_934	212717	215651	-	13037.EHJ66859	5.72e-150	444	arCOG07452@1|root,2QRCP@2759|Eukaryota,38HK2@33154|Opisthokonta,3BGN2@33208|Metazoa,3CT37@33213|Bilateria,41WU7@6656|Arthropoda,3SQT4@50557|Insecta,441MK@7088|Lepidoptera	33208|Metazoa	S	Hydrolase activity, hydrolyzing O-glycosyl compounds. It is involved in the biological process described with carbohydrate metabolic process	hex-4	GO:0003674,GO:0003824,GO:0004553,GO:0005975,GO:0008150,GO:0008152,GO:0015929,GO:0016787,GO:0016798,GO:0044238,GO:0071704	3.2.1.52	ko:K14459	ko00511,ko00513,ko01100,map00511,map00513,map01100	-	R09323	-	ko00000,ko00001,ko01000	-	GH20	-	Glyco_hydro_20
g12275	scaffold_9377	1	1754	+	7091.BGIBMGA000456-TA	7.5e-24	103	KOG4155@1|root,KOG4155@2759|Eukaryota,39TPU@33154|Opisthokonta,3BC39@33208|Metazoa,3D1JB@33213|Bilateria,41Y1R@6656|Arthropoda,3SIR0@50557|Insecta,444C7@7088|Lepidoptera	33208|Metazoa	S	WD domain, G-beta repeat	-	GO:0003008,GO:0005575,GO:0005622,GO:0005623,GO:0005634,GO:0007600,GO:0007606,GO:0008150,GO:0010033,GO:0010243,GO:0030424,GO:0030425,GO:0032501,GO:0036477,GO:0042221,GO:0042995,GO:0043005,GO:0043025,GO:0043226,GO:0043227,GO:0043229,GO:0043231,GO:0043279,GO:0044297,GO:0044424,GO:0044463,GO:0044464,GO:0050877,GO:0050896,GO:0050909,GO:0050913,GO:0097447,GO:0097458,GO:0120025,GO:0120038,GO:1901698	-	ko:K11887	-	-	-	-	ko00000,ko03051	-	-	-	WD40
g12279	scaffold_938	44443	63766	+	34740.HMEL004001-PA	9.73e-116	342	2ADEX@1|root,2RYTI@2759|Eukaryota,3A05X@33154|Opisthokonta,3BPQJ@33208|Metazoa,3D9YK@33213|Bilateria,420RA@6656|Arthropoda,3SNRV@50557|Insecta,441ZY@7088|Lepidoptera	33208|Metazoa	S	Structural constituent of cuticle	-	GO:0003674,GO:0005198,GO:0005214,GO:0005575,GO:0005576,GO:0007275,GO:0008010,GO:0008150,GO:0031012,GO:0032501,GO:0032502,GO:0040003,GO:0042302,GO:0042335,GO:0044421,GO:0048856	-	-	-	-	-	-	-	-	-	-	Chitin_bind_4
g1228	scaffold_125	106883	148308	+	13037.EHJ65312	0	1290	KOG1721@1|root,KOG1721@2759|Eukaryota,38EJ6@33154|Opisthokonta,3BE4M@33208|Metazoa,3CVTV@33213|Bilateria,41VK8@6656|Arthropoda,3SGPE@50557|Insecta,4426E@7088|Lepidoptera	33208|Metazoa	S	Zinc finger, C2H2 type	BCL11A	GO:0000122,GO:0000902,GO:0000904,GO:0000976,GO:0000977,GO:0000978,GO:0000981,GO:0000982,GO:0000987,GO:0001012,GO:0001067,GO:0001077,GO:0001078,GO:0001227,GO:0001228,GO:0001558,GO:0001654,GO:0001775,GO:0002064,GO:0002200,GO:0002376,GO:0002520,GO:0002521,GO:0002562,GO:0002568,GO:0002681,GO:0002791,GO:0002792,GO:0003334,GO:0003382,GO:0003674,GO:0003676,GO:0003677,GO:0003690,GO:0003700,GO:0003712,GO:…	-	ko:K22045,ko:K22046	ko05202,map05202	-	-	-	ko00000,ko00001,ko03000	-	-	-	zf-C2H2
g12283	scaffold_938	106327	121139	-	34740.HMEL013800-PA	5.26e-63	207	2C3MF@1|root,2S6AP@2759|Eukaryota,3A7EY@33154|Opisthokonta,3BT63@33208|Metazoa,3DA3I@33213|Bilateria,420CP@6656|Arthropoda,3SNUM@50557|Insecta,4492G@7088|Lepidoptera	33208|Metazoa	S	Domain of unknown function (DUF4774)	-	-	-	-	-	-	-	-	-	-	-	-	DUF4774
g12294	scaffold_94	77304	79765	-	13037.EHJ70692	3.69e-106	319	2C3KT@1|root,2S44V@2759|Eukaryota,3A70I@33154|Opisthokonta,3BTR4@33208|Metazoa,3DAAN@33213|Bilateria,420HU@6656|Arthropoda,3SNEE@50557|Insecta,4435W@7088|Lepidoptera	33208|Metazoa	S	Double-stranded DNA binding. It is involved in the biological process described with regulation of transcription, DNA-templated	-	GO:0000959,GO:0003674,GO:0003676,GO:0003677,GO:0005488,GO:0005575,GO:0005622,GO:0005623,GO:0005737,GO:0005739,GO:0005759,GO:0006139,GO:0006351,GO:0006353,GO:0006390,GO:0006393,GO:0006725,GO:0006807,GO:0008150,GO:0008152,GO:0009058,GO:0009059,GO:0009987,GO:0010467,GO:0016070,GO:0018130,GO:0019438,GO:0031974,GO:0032774,GO:0034641,GO:0034645,GO:0034654,GO:0043170,GO:0043226,GO:0043227,GO:0043229,GO:…	-	-	-	-	-	-	-	-	-	-	mTERF
g12298	scaffold_94	122205	147554	-	34740.HMEL016413-PA	2.65e-300	842	2BXW1@1|root,2QTI7@2759|Eukaryota,39TMB@33154|Opisthokonta,3BCZF@33208|Metazoa,3CTXZ@33213|Bilateria,41ZI3@6656|Arthropoda,3SM1P@50557|Insecta,443YC@7088|Lepidoptera	33208|Metazoa	S	Centrosomin N-terminal motif 1	CDK5RAP2	GO:0000003,GO:0000086,GO:0000132,GO:0000226,GO:0000242,GO:0000278,GO:0000902,GO:0000904,GO:0000922,GO:0001067,GO:0001578,GO:0003006,GO:0003674,GO:0003676,GO:0003677,GO:0005488,GO:0005515,GO:0005516,GO:0005575,GO:0005622,GO:0005623,GO:0005737,GO:0005794,GO:0005813,GO:0005814,GO:0005815,GO:0005819,GO:0005829,GO:0005856,GO:0005874,GO:0005875,GO:0006355,GO:0006996,GO:0007010,GO:0007017,GO:0007049,GO:…	-	ko:K16542,ko:K16549,ko:K16718	-	-	-	-	ko00000,ko03036	-	-	-	Cnn_1N
g12300	scaffold_94	151291	157597	-	34740.HMEL016415-PA	6.7e-194	551	28N0X@1|root,2QUJT@2759|Eukaryota,38X9K@33154|Opisthokonta,3BN4R@33208|Metazoa,3CZFT@33213|Bilateria,41XM7@6656|Arthropoda,3SKGT@50557|Insecta,444S0@7088|Lepidoptera	33208|Metazoa	S	Adenomatous polyposis coli tumour suppressor protein	SAPCD2	GO:0000132,GO:0000226,GO:0000278,GO:0005575,GO:0005622,GO:0005623,GO:0005634,GO:0005730,GO:0005737,GO:0005829,GO:0005911,GO:0005938,GO:0006996,GO:0007010,GO:0007017,GO:0007049,GO:0007163,GO:0008150,GO:0008284,GO:0009987,GO:0016043,GO:0022402,GO:0022603,GO:0030010,GO:0030054,GO:0031974,GO:0031981,GO:0032879,GO:0032880,GO:0040001,GO:0042127,GO:0043226,GO:0043227,GO:0043228,GO:0043229,GO:0043231,GO:…	-	-	-	-	-	-	-	-	-	-	Suppressor_APC
g12301	scaffold_94	164400	169079	+	7091.BGIBMGA006199-TA	3.47e-222	620	28P5R@1|root,2QVSM@2759|Eukaryota,38Y8K@33154|Opisthokonta,3BC13@33208|Metazoa,3D1DS@33213|Bilateria,41VCV@6656|Arthropoda,3SJDF@50557|Insecta,4425Z@7088|Lepidoptera	33208|Metazoa	S	Domain of unknown function (DUF4481)	-	-	-	-	-	-	-	-	-	-	-	-	DUF4481
g12305	scaffold_94	224673	229341	-	13037.EHJ70702	3.09e-74	239	KOG2853@1|root,KOG2853@2759|Eukaryota,38ZPZ@33154|Opisthokonta,3B96U@33208|Metazoa,3CXNE@33213|Bilateria,41YB9@6656|Arthropoda,3SG4I@50557|Insecta,444CG@7088|Lepidoptera	33208|Metazoa	S	FAD dependent oxidoreductase	FOXRED1	GO:0003674,GO:0003824,GO:0005575,GO:0005622,GO:0005623,GO:0005737,GO:0005739,GO:0005740,GO:0005743,GO:0005746,GO:0005747,GO:0006996,GO:0007005,GO:0008150,GO:0008152,GO:0009987,GO:0010257,GO:0016020,GO:0016043,GO:0016491,GO:0019866,GO:0022607,GO:0030964,GO:0031090,GO:0031966,GO:0031967,GO:0031975,GO:0032981,GO:0032991,GO:0033108,GO:0034622,GO:0043226,GO:0043227,GO:0043229,GO:0043231,GO:0043933,GO:…	-	ko:K18166	-	-	-	-	ko00000,ko03029	-	-	-	DAO
g12306	scaffold_94	229408	230110	-	7091.BGIBMGA005943-TA	2.46e-57	192	KOG2853@1|root,KOG2853@2759|Eukaryota,38ZPZ@33154|Opisthokonta,3B96U@33208|Metazoa,3CXNE@33213|Bilateria,41YB9@6656|Arthropoda,3SG4I@50557|Insecta,444CG@7088|Lepidoptera	33208|Metazoa	S	FAD dependent oxidoreductase	FOXRED1	GO:0003674,GO:0003824,GO:0005575,GO:0005622,GO:0005623,GO:0005737,GO:0005739,GO:0005740,GO:0005743,GO:0005746,GO:0005747,GO:0006996,GO:0007005,GO:0008150,GO:0008152,GO:0009987,GO:0010257,GO:0016020,GO:0016043,GO:0016491,GO:0019866,GO:0022607,GO:0030964,GO:0031090,GO:0031966,GO:0031967,GO:0031975,GO:0032981,GO:0032991,GO:0033108,GO:0034622,GO:0043226,GO:0043227,GO:0043229,GO:0043231,GO:0043933,GO:…	-	ko:K18166	-	-	-	-	ko00000,ko03029	-	-	-	DAO
g12315	scaffold_940	331533	332024	+	7091.BGIBMGA008854-TA	2.33e-97	285	2DZR5@1|root,2S77Y@2759|Eukaryota,3A9A8@33154|Opisthokonta,3CPM8@33208|Metazoa,3E5S7@33213|Bilateria,42AU7@6656|Arthropoda,3T07Q@50557|Insecta,448WD@7088|Lepidoptera	33208|Metazoa	S	Coiled-coil N-terminus of cGMP-dependent protein kinase	-	-	2.7.11.12	ko:K07376	ko04022,ko04270,ko04540,ko04611,ko04713,ko04714,ko04730,ko04740,ko04923,ko04970,map04022,map04270,map04540,map04611,map04713,map04714,map04730,map04740,map04923,map04970	M00694	-	-	ko00000,ko00001,ko00002,ko01000,ko01001	-	-	-	PKcGMP_CC
g12320	scaffold_943	40116	41108	-	34740.HMEL015606-PA	1.03e-54	172	2FAQR@1|root,2TBXU@2759|Eukaryota,397A3@33154|Opisthokonta,3CBKI@33208|Metazoa,3DSW0@33213|Bilateria,428YW@6656|Arthropoda,3SYFR@50557|Insecta,447AX@7088|Lepidoptera	33208|Metazoa	S	Fungal protease inhibitor	-	-	-	-	-	-	-	-	-	-	-	-	amfpi-1
g12326	scaffold_944	215261	219625	+	13037.EHJ73865	2.84e-147	422	2F9SD@1|root,2TAY9@2759|Eukaryota,39607@33154|Opisthokonta,3CAE5@33208|Metazoa,3DRJV@33213|Bilateria,42CFJ@6656|Arthropoda,3SYVC@50557|Insecta,445CA@7088|Lepidoptera	33208|Metazoa	S	Galactoside-binding lectin	-	-	-	-	-	-	-	-	-	-	-	-	Gal-bind_lectin
g12333	scaffold_945	69966	102328	-	34740.HMEL007091-PA	3.87e-130	393	2CR8W@1|root,2R7A7@2759|Eukaryota,39MUF@33154|Opisthokonta,3CPDW@33208|Metazoa,3E5IN@33213|Bilateria,42AJX@6656|Arthropoda,3T00G@50557|Insecta	33208|Metazoa	S	7 transmembrane receptor (Secretin family)	-	-	-	ko:K04599	-	-	-	-	ko00000,ko04030	-	-	-	Methuselah_N
g12348	scaffold_95	118379	328066	-	34740.HMEL015826-PA	4.25e-141	426	COG4886@1|root,KOG0619@2759|Eukaryota,39VSK@33154|Opisthokonta,3BG7P@33208|Metazoa,3CU6Z@33213|Bilateria,41WG9@6656|Arthropoda,3SGP0@50557|Insecta,442M9@7088|Lepidoptera	33208|Metazoa	S	Leucine rich repeat C-terminal domain	-	GO:0000902,GO:0000904,GO:0001763,GO:0002009,GO:0002164,GO:0002165,GO:0002168,GO:0005575,GO:0005623,GO:0006928,GO:0006935,GO:0007155,GO:0007156,GO:0007275,GO:0007399,GO:0007409,GO:0007411,GO:0007416,GO:0007424,GO:0007431,GO:0007435,GO:0007436,GO:0008045,GO:0008150,GO:0009605,GO:0009653,GO:0009791,GO:0009886,GO:0009887,GO:0009888,GO:0009987,GO:0016043,GO:0016477,GO:0022008,GO:0022607,GO:0022610,GO:…	-	-	-	-	-	-	-	-	-	-	LRR_8
g12349	scaffold_950	2151	16135	-	34740.HMEL013247-PA	1.37e-46	153	2D7YW@1|root,2T80D@2759|Eukaryota,39870@33154|Opisthokonta,3CCFN@33208|Metazoa,3DTRX@33213|Bilateria,42CAJ@6656|Arthropoda,3SU2K@50557|Insecta,44AHY@7088|Lepidoptera	33208|Metazoa	S	Insect cuticle protein	-	-	-	-	-	-	-	-	-	-	-	-	Chitin_bind_4
g12376	scaffold_959	31281	36420	-	34740.HMEL015176-PA	2.31e-38	140	2F68V@1|root,2T7AS@2759|Eukaryota,391J1@33154|Opisthokonta,3C743@33208|Metazoa,3DN48@33213|Bilateria,424J9@6656|Arthropoda,3STU0@50557|Insecta,449XW@7088|Lepidoptera	33208|Metazoa	S	Haemolymph juvenile hormone binding protein (JHBP)	-	-	-	-	-	-	-	-	-	-	-	-	JHBP
g12384	scaffold_96	97782	133901	+	7070.TC003464-PA	1.68e-139	407	COG1100@1|root,KOG0395@2759|Eukaryota,38HMX@33154|Opisthokonta,3BHJJ@33208|Metazoa,3D1DR@33213|Bilateria,41VV7@6656|Arthropoda,3SHT9@50557|Insecta	33208|Metazoa	S	GTP binding. It is involved in the biological process described with	RASD2	GO:0000166,GO:0001882,GO:0001883,GO:0001963,GO:0003674,GO:0003824,GO:0003924,GO:0005488,GO:0005515,GO:0005525,GO:0005575,GO:0005622,GO:0005623,GO:0005634,GO:0005737,GO:0005783,GO:0005886,GO:0006355,GO:0007154,GO:0007165,GO:0007186,GO:0007263,GO:0007267,GO:0007268,GO:0007610,GO:0007626,GO:0008150,GO:0009889,GO:0009890,GO:0009892,GO:0009893,GO:0009966,GO:0009967,GO:0009987,GO:0010468,GO:0010556,GO:…	5.3.3.8	ko:K07843,ko:K07844,ko:K13238	ko00071,ko04713,ko04934,map00071,map04713,map04934	-	R04756	RC01078	ko00000,ko00001,ko01000,ko04031	-	-	-	Ras
g12385	scaffold_96	200580	201947	-	34740.HMEL011053-PA	2.95e-53	170	KOG4517@1|root,KOG4517@2759|Eukaryota,3A4EW@33154|Opisthokonta,3BUZG@33208|Metazoa,3D83R@33213|Bilateria,420MJ@6656|Arthropoda,3SNWM@50557|Insecta,4470M@7088|Lepidoptera	33208|Metazoa	S	Uncharacterized conserved protein (DUF2367)	-	-	-	-	-	-	-	-	-	-	-	-	DUF2367
g12386	scaffold_96	206488	217334	-	13037.EHJ71923	4.72e-196	546	28KA5@1|root,2QSQW@2759|Eukaryota,38RR1@33154|Opisthokonta,3BD7P@33208|Metazoa,3D100@33213|Bilateria,41Y2B@6656|Arthropoda,3SIBG@50557|Insecta,446V6@7088|Lepidoptera	33208|Metazoa	S	Protein N-terminal asparagine amidohydrolase	NTAN1	GO:0003008,GO:0003674,GO:0003824,GO:0005575,GO:0005622,GO:0005623,GO:0005634,GO:0005737,GO:0006508,GO:0006511,GO:0006807,GO:0007610,GO:0007611,GO:0007613,GO:0007626,GO:0008150,GO:0008152,GO:0008344,GO:0008418,GO:0009056,GO:0009057,GO:0009987,GO:0016787,GO:0016810,GO:0016811,GO:0019538,GO:0019941,GO:0030163,GO:0030534,GO:0032501,GO:0043170,GO:0043226,GO:0043227,GO:0043229,GO:0043231,GO:0043632,GO:…	3.5.1.121	ko:K14662	-	-	R11559	RC00010	ko00000,ko01000	-	-	-	N_Asn_amidohyd
g12388	scaffold_96	345708	380954	+	7091.BGIBMGA012100-TA	0	2259	28MGV@1|root,2QU0D@2759|Eukaryota,38FW3@33154|Opisthokonta,3BEQ7@33208|Metazoa,3D10C@33213|Bilateria,41YAF@6656|Arthropoda,3SI80@50557|Insecta,4481D@7088|Lepidoptera	33208|Metazoa	S	Nuclear pore complex assembly	-	GO:0003674,GO:0003676,GO:0003677,GO:0003682,GO:0005488,GO:0005575,GO:0005622,GO:0005623,GO:0005634,GO:0006996,GO:0006997,GO:0006999,GO:0008150,GO:0009987,GO:0016043,GO:0022607,GO:0031490,GO:0031974,GO:0031981,GO:0034399,GO:0034622,GO:0043226,GO:0043227,GO:0043229,GO:0043231,GO:0043233,GO:0043933,GO:0044085,GO:0044422,GO:0044424,GO:0044428,GO:0044446,GO:0044464,GO:0046931,GO:0051292,GO:0065003,GO:…	-	-	-	-	-	-	-	-	-	-	ELYS,ELYS-bb
g12389	scaffold_96	396968	400057	-	7091.BGIBMGA012052-TA	3.56e-105	339	KOG1721@1|root,KOG1721@2759|Eukaryota,39YNA@33154|Opisthokonta,3BJ91@33208|Metazoa,3D1KX@33213|Bilateria,41UB2@6656|Arthropoda,3SIAS@50557|Insecta,441V4@7088|Lepidoptera	33208|Metazoa	S	Zinc finger, C2H2 type	-	GO:0000976,GO:0000977,GO:0001012,GO:0001067,GO:0003674,GO:0003676,GO:0003677,GO:0003690,GO:0005488,GO:0005575,GO:0005622,GO:0005623,GO:0005634,GO:0008270,GO:0043167,GO:0043169,GO:0043226,GO:0043227,GO:0043229,GO:0043231,GO:0043565,GO:0044212,GO:0044424,GO:0044464,GO:0046872,GO:0046914,GO:0097159,GO:1901363,GO:1990837	-	-	-	-	-	-	-	-	-	-	zf-C2H2
g12397	scaffold_96	977264	997561	+	34740.HMEL010706-PA	1.73e-237	657	KOG3656@1|root,KOG3656@2759|Eukaryota,39ZPS@33154|Opisthokonta,3BG1Q@33208|Metazoa,3D5WQ@33213|Bilateria,41UJC@6656|Arthropoda,3SFYG@50557|Insecta,445RN@7088|Lepidoptera	33208|Metazoa	S	7 transmembrane receptor (rhodopsin family)	-	GO:0003008,GO:0003674,GO:0004888,GO:0004930,GO:0005575,GO:0005623,GO:0007154,GO:0007165,GO:0007186,GO:0007600,GO:0007601,GO:0007602,GO:0007605,GO:0008020,GO:0008150,GO:0009266,GO:0009314,GO:0009416,GO:0009581,GO:0009582,GO:0009583,GO:0009584,GO:0009588,GO:0009605,GO:0009628,GO:0009648,GO:0009649,GO:0009881,GO:0009987,GO:0016020,GO:0016021,GO:0016028,GO:0016037,GO:0016038,GO:0023052,GO:0031224,GO:…	-	ko:K04255	-	-	-	-	ko00000,ko04030	-	-	-	7tm_1
g12398	scaffold_96	1006152	1008679	-	34740.HMEL010707-PA	2.11e-52	168	2E171@1|root,2S8J7@2759|Eukaryota,3A9QG@33154|Opisthokonta,3BUY7@33208|Metazoa,3DB8V@33213|Bilateria,4217A@6656|Arthropoda,3SPYQ@50557|Insecta,447UG@7088|Lepidoptera	33208|Metazoa	S	FAM195 family	-	-	-	-	-	-	-	-	-	-	-	-	FAM195
g12400	scaffold_96	1050059	1063692	-	7091.BGIBMGA012046-TA	0	944	COG1161@1|root,KOG1424@2759|Eukaryota,38DR0@33154|Opisthokonta,3BERE@33208|Metazoa,3CUN0@33213|Bilateria,41Y18@6656|Arthropoda,3SGPV@50557|Insecta,444HS@7088|Lepidoptera	33208|Metazoa	S	50S ribosome-binding GTPase	LSG1	GO:0000054,GO:0000166,GO:0001882,GO:0001883,GO:0003674,GO:0003824,GO:0003924,GO:0005488,GO:0005525,GO:0005575,GO:0005622,GO:0005623,GO:0005634,GO:0005654,GO:0005737,GO:0005783,GO:0005829,GO:0006403,GO:0006405,GO:0006611,GO:0006810,GO:0006886,GO:0006913,GO:0008104,GO:0008150,GO:0009966,GO:0010646,GO:0012505,GO:0015030,GO:0015031,GO:0015833,GO:0015931,GO:0016462,GO:0016604,GO:0016787,GO:0016817,GO:…	-	ko:K14539	ko03008,map03008	-	-	-	ko00000,ko00001,ko01000,ko03009	-	-	-	MMR_HSR1
g12401	scaffold_96	1064259	1071675	+	34740.HMEL017292-PA	0	1060	KOG2730@1|root,KOG2730@2759|Eukaryota,38HT8@33154|Opisthokonta,3B9P9@33208|Metazoa,3CWBV@33213|Bilateria,41XI7@6656|Arthropoda,3SGD5@50557|Insecta,445PM@7088|Lepidoptera	33208|Metazoa	S	RNA cap guanine-N2 methyltransferase	TGS1	GO:0000375,GO:0000377,GO:0000387,GO:0000398,GO:0001510,GO:0003674,GO:0003824,GO:0005575,GO:0005622,GO:0005623,GO:0005634,GO:0005654,GO:0005737,GO:0005829,GO:0006139,GO:0006396,GO:0006397,GO:0006725,GO:0006807,GO:0008150,GO:0008152,GO:0008168,GO:0008173,GO:0008380,GO:0009451,GO:0009452,GO:0009987,GO:0010467,GO:0016043,GO:0016070,GO:0016071,GO:0016740,GO:0016741,GO:0019216,GO:0019222,GO:0022607,GO:…	-	ko:K10408,ko:K14292	ko03013,ko05016,map03013,map05016	-	-	-	ko00000,ko00001,ko01000,ko04812	-	-	-	Methyltransf_15
g12406	scaffold_96	1154220	1154792	-	7070.TC010748-PA	3.23e-53	184	2CXRP@1|root,2RZ9M@2759|Eukaryota,3A84X@33154|Opisthokonta,3BTAV@33208|Metazoa,3DA8J@33213|Bilateria,429U5@6656|Arthropoda,3SP0B@50557|Insecta	33208|Metazoa	S	DDE superfamily endonuclease	-	GO:0005575,GO:0005622,GO:0005623,GO:0005634,GO:0043226,GO:0043227,GO:0043229,GO:0043231,GO:0044424,GO:0044464	-	-	-	-	-	-	-	-	-	-	DDE_3
g12408	scaffold_961	33471	39555	+	7091.BGIBMGA005613-TA	3.83e-271	751	KOG3832@1|root,KOG3832@2759|Eukaryota,38FCS@33154|Opisthokonta,3BBAS@33208|Metazoa,3CZ62@33213|Bilateria,41W47@6656|Arthropoda,3SIHB@50557|Insecta,444C1@7088|Lepidoptera	33208|Metazoa	S	Transmembrane amino acid transporter protein	TMEM104	-	-	-	-	-	-	-	-	-	-	-	Aa_trans
g12414	scaffold_961	131057	154833	-	13037.EHJ66264	3.76e-237	665	COG0666@1|root,KOG0504@2759|Eukaryota,38G50@33154|Opisthokonta,3BEMZ@33208|Metazoa,3CRKX@33213|Bilateria,41TR3@6656|Arthropoda,3SGF3@50557|Insecta,443N0@7088|Lepidoptera	33208|Metazoa	S	Sterile alpha motif.	-	GO:0005575,GO:0005622,GO:0005623,GO:0005737,GO:0005768,GO:0005769,GO:0012505,GO:0031410,GO:0031982,GO:0043226,GO:0043227,GO:0043229,GO:0044424,GO:0044444,GO:0044464,GO:0097708	-	ko:K21878	-	-	-	-	ko00000,ko03036	-	-	-	Ank_2,SAM_1
g12428	scaffold_963	131568	133565	+	7091.BGIBMGA000812-TA	0	1088	KOG3528@1|root,KOG3528@2759|Eukaryota,38Q0G@33154|Opisthokonta,3BF0Y@33208|Metazoa,3CVXZ@33213|Bilateria,41XQ2@6656|Arthropoda,3SI7M@50557|Insecta,448XH@7088|Lepidoptera	33208|Metazoa	S	Domain present in PSD-95, Dlg, and ZO-1/2.	-	GO:0003674,GO:0005488,GO:0005515,GO:0005575,GO:0005622,GO:0005623,GO:0005737,GO:0008022,GO:0044424,GO:0044464	-	ko:K06095	ko04391,ko04530,map04391,map04530	-	-	-	ko00000,ko00001	-	-	-	PDZ
g12450	scaffold_97	69893	81879	+	7091.BGIBMGA002004-TA	0	1177	COG0488@1|root,KOG0927@2759|Eukaryota,38D7Z@33154|Opisthokonta,3BDRJ@33208|Metazoa,3CSZD@33213|Bilateria,41VWG@6656|Arthropoda,3SIM3@50557|Insecta,445MN@7088|Lepidoptera	33208|Metazoa	S	ABC transporter	ABCF2	GO:0000166,GO:0003674,GO:0005215,GO:0005488,GO:0005524,GO:0005575,GO:0005622,GO:0005623,GO:0005737,GO:0005739,GO:0005740,GO:0008144,GO:0017076,GO:0030554,GO:0031967,GO:0031975,GO:0032553,GO:0032555,GO:0032559,GO:0035639,GO:0036094,GO:0043167,GO:0043168,GO:0043226,GO:0043227,GO:0043229,GO:0043231,GO:0044422,GO:0044424,GO:0044429,GO:0044444,GO:0044446,GO:0044464,GO:0097159,GO:0097367,GO:1901265,GO:…	-	ko:K06185	-	-	-	-	ko00000,ko03009	-	-	-	ABC_tran,ABC_tran_Xtn
g12454	scaffold_971	50081	61127	+	13037.EHJ75718	2.54e-66	205	KOG1110@1|root,KOG1110@2759|Eukaryota,3A5JW@33154|Opisthokonta,3BHXS@33208|Metazoa,3CVGS@33213|Bilateria,41Z8F@6656|Arthropoda,3SM7T@50557|Insecta,446P2@7088|Lepidoptera	33208|Metazoa	S	Cytochrome b5-like Heme/Steroid binding domain	PGRMC2	GO:0000003,GO:0000775,GO:0000902,GO:0000904,GO:0001556,GO:0001674,GO:0001775,GO:0002252,GO:0002263,GO:0002274,GO:0002275,GO:0002283,GO:0002366,GO:0002376,GO:0002443,GO:0002444,GO:0002446,GO:0003006,GO:0003008,GO:0003674,GO:0003707,GO:0005488,GO:0005496,GO:0005575,GO:0005576,GO:0005615,GO:0005622,GO:0005623,GO:0005634,GO:0005635,GO:0005694,GO:0005737,GO:0005768,GO:0005783,GO:0005819,GO:0005856,GO:…	-	ko:K17278	-	-	-	-	ko00000,ko04147	-	-	-	Cyt-b5
g12461	scaffold_973	5957	14776	+	7370.XP_005183474.1	2.77e-12	77.4	2AMXB@1|root,2RZD1@2759|Eukaryota,3A3T0@33154|Opisthokonta,3BRAG@33208|Metazoa,3D7BN@33213|Bilateria,42017@6656|Arthropoda,3SNFT@50557|Insecta,451K2@7147|Diptera	33208|Metazoa	S	transferase activity, transferring phosphorus-containing groups	CHKov1	-	-	-	-	-	-	-	-	-	-	-	EcKinase
g12462	scaffold_973	18102	20018	+	7070.TC014079-PA	2.9e-09	67.8	2AMXB@1|root,2SF49@2759|Eukaryota,3ACI7@33154|Opisthokonta,3BVVK@33208|Metazoa,3DGYD@33213|Bilateria,422IH@6656|Arthropoda,3SNR1@50557|Insecta	33208|Metazoa	S	transferase activity, transferring phosphorus-containing groups	-	-	-	-	-	-	-	-	-	-	-	-	EcKinase
g12465	scaffold_976	89978	91357	+	7091.BGIBMGA009426-TA	2.26e-71	243	2CXJS@1|root,2RY1K@2759|Eukaryota,39VGM@33154|Opisthokonta,3BJCI@33208|Metazoa,3CWQ6@33213|Bilateria,41Z93@6656|Arthropoda,3SRER@50557|Insecta,44AAC@7088|Lepidoptera	33208|Metazoa	S	Transposase IS4	-	-	-	-	-	-	-	-	-	-	-	-	DDE_Tnp_1_7
g12467	scaffold_976	306983	336761	+	13037.EHJ67421	5.53e-265	740	KOG0255@1|root,KOG0255@2759|Eukaryota,39UZJ@33154|Opisthokonta,3BDJJ@33208|Metazoa,3D4WW@33213|Bilateria,41X6H@6656|Arthropoda,3SK8Q@50557|Insecta,442YG@7088|Lepidoptera	33208|Metazoa	S	Transmembrane transporter activity. It is involved in the biological process described with transmembrane transport	-	GO:0003008,GO:0003674,GO:0005215,GO:0005326,GO:0005575,GO:0005623,GO:0005886,GO:0005887,GO:0006810,GO:0006811,GO:0006812,GO:0006820,GO:0006836,GO:0007610,GO:0007611,GO:0007613,GO:0008150,GO:0008324,GO:0008509,GO:0008514,GO:0008519,GO:0009914,GO:0010646,GO:0010648,GO:0010817,GO:0015075,GO:0015101,GO:0015220,GO:0015695,GO:0015696,GO:0015711,GO:0015870,GO:0015871,GO:0015893,GO:0016020,GO:0016021,GO:…	-	ko:K08202	ko05231,map05231	-	-	-	ko00000,ko00001,ko02000	2.A.1.19.2,2.A.1.19.3	-	-	Sugar_tr
g12468	scaffold_976	372406	381560	+	13037.EHJ71429	3.97e-302	833	KOG0255@1|root,KOG0255@2759|Eukaryota,39UZJ@33154|Opisthokonta,3BDJJ@33208|Metazoa,3D4WW@33213|Bilateria,41X6H@6656|Arthropoda,3SK8Q@50557|Insecta,441MD@7088|Lepidoptera	33208|Metazoa	S	Sugar (and other) transporter	-	GO:0003008,GO:0003674,GO:0005215,GO:0005326,GO:0005575,GO:0005623,GO:0005886,GO:0005887,GO:0006810,GO:0006811,GO:0006812,GO:0006820,GO:0006836,GO:0007610,GO:0007611,GO:0007613,GO:0008150,GO:0008324,GO:0008509,GO:0008514,GO:0008519,GO:0009914,GO:0010646,GO:0010648,GO:0010817,GO:0015075,GO:0015101,GO:0015220,GO:0015695,GO:0015696,GO:0015711,GO:0015870,GO:0015871,GO:0015893,GO:0016020,GO:0016021,GO:…	-	ko:K08202	ko05231,map05231	-	-	-	ko00000,ko00001,ko02000	2.A.1.19.2,2.A.1.19.3	-	-	MFS_1
g12469	scaffold_976	405860	433498	+	13037.EHJ67013	1.1e-244	687	KOG0255@1|root,KOG0255@2759|Eukaryota,39UZJ@33154|Opisthokonta,3BDJJ@33208|Metazoa,3D4WW@33213|Bilateria,41X6H@6656|Arthropoda,3SK8Q@50557|Insecta,448IQ@7088|Lepidoptera	33208|Metazoa	S	Sugar (and other) transporter	-	GO:0003008,GO:0003674,GO:0005215,GO:0005326,GO:0005575,GO:0005623,GO:0005886,GO:0005887,GO:0006810,GO:0006811,GO:0006812,GO:0006820,GO:0006836,GO:0007610,GO:0007611,GO:0007613,GO:0008150,GO:0008324,GO:0008509,GO:0008514,GO:0008519,GO:0009914,GO:0010646,GO:0010648,GO:0010817,GO:0015075,GO:0015101,GO:0015220,GO:0015695,GO:0015696,GO:0015711,GO:0015870,GO:0015871,GO:0015893,GO:0016020,GO:0016021,GO:…	-	ko:K08202	ko05231,map05231	-	-	-	ko00000,ko00001,ko02000	2.A.1.19.2,2.A.1.19.3	-	-	MFS_1
g12479	scaffold_979	6312	12542	+	13037.EHJ64376	7.97e-57	178	2D7SN@1|root,2T7B8@2759|Eukaryota,391JM@33154|Opisthokonta,3C74J@33208|Metazoa,3DN4P@33213|Bilateria,42BXW@6656|Arthropoda,3STUE@50557|Insecta,449YX@7088|Lepidoptera	33208|Metazoa	S	Transcription activator MBF2	-	-	-	-	-	-	-	-	-	-	-	-	MBF2
g12489	scaffold_98	176434	305878	+	7091.BGIBMGA009657-TA	0	1283	KOG4155@1|root,KOG4155@2759|Eukaryota,38E37@33154|Opisthokonta,3B99D@33208|Metazoa,3D1SI@33213|Bilateria,41TZ6@6656|Arthropoda,3SJ8B@50557|Insecta,442HG@7088|Lepidoptera	33208|Metazoa	S	WD40 repeats	WDR7	GO:0002244,GO:0002376,GO:0002520,GO:0005575,GO:0005622,GO:0005623,GO:0005737,GO:0006873,GO:0006885,GO:0007035,GO:0007275,GO:0007424,GO:0008021,GO:0008150,GO:0008593,GO:0009653,GO:0009966,GO:0009987,GO:0010646,GO:0012505,GO:0019725,GO:0023051,GO:0030003,GO:0030004,GO:0030097,GO:0030133,GO:0030154,GO:0030641,GO:0031410,GO:0031982,GO:0032501,GO:0032502,GO:0035148,GO:0035149,GO:0035152,GO:0035239,GO:…	-	-	-	-	-	-	-	-	-	-	WD40
g12491	scaffold_98	321752	342058	+	7091.BGIBMGA009660-TA	0	995	KOG2225@1|root,KOG2225@2759|Eukaryota,38E6N@33154|Opisthokonta,3BDG6@33208|Metazoa,3CX1G@33213|Bilateria,41UCR@6656|Arthropoda,3SJRD@50557|Insecta,441RY@7088|Lepidoptera	33208|Metazoa	S	Dyggve-Melchior-Clausen syndrome protein	DYM	GO:0001501,GO:0003674,GO:0005488,GO:0005515,GO:0005575,GO:0005622,GO:0005623,GO:0005737,GO:0005794,GO:0006996,GO:0007030,GO:0007275,GO:0008150,GO:0009987,GO:0010256,GO:0012505,GO:0016043,GO:0019899,GO:0032501,GO:0032502,GO:0043226,GO:0043227,GO:0043229,GO:0043231,GO:0044424,GO:0044444,GO:0044464,GO:0048513,GO:0048731,GO:0048856,GO:0060348,GO:0071840	-	-	-	-	-	-	-	-	-	-	Dymeclin
g12496	scaffold_980	23534	28586	+	13037.EHJ67143	1.82e-165	495	2C509@1|root,2QWHS@2759|Eukaryota,38H8D@33154|Opisthokonta,3BEFZ@33208|Metazoa,3D0ID@33213|Bilateria,41TJE@6656|Arthropoda,3SIW8@50557|Insecta,448E4@7088|Lepidoptera	33208|Metazoa	S	SPT2 chromatin protein	SPTY2D1	GO:0001042,GO:0001672,GO:0003674,GO:0003676,GO:0003677,GO:0005488,GO:0005515,GO:0005575,GO:0005622,GO:0005623,GO:0005634,GO:0005730,GO:0006139,GO:0006323,GO:0006325,GO:0006333,GO:0006334,GO:0006338,GO:0006351,GO:0006355,GO:0006360,GO:0006725,GO:0006807,GO:0006996,GO:0008150,GO:0008152,GO:0009058,GO:0009059,GO:0009889,GO:0009987,GO:0010467,GO:0010468,GO:0010556,GO:0010847,GO:0016043,GO:0016070,GO:…	-	ko:K15193	-	-	-	-	ko00000,ko03021	-	-	-	SPT2
g12497	scaffold_980	34800	40239	+	7091.BGIBMGA001118-TA	1.71e-119	350	KOG3128@1|root,KOG3128@2759|Eukaryota,39AX7@33154|Opisthokonta,3BGKK@33208|Metazoa,3CYGM@33213|Bilateria,41YPZ@6656|Arthropoda,3SHNU@50557|Insecta,441GU@7088|Lepidoptera	33208|Metazoa	S	Pyrimidine 5'-nucleotidase (UMPH-1)	NT5C3B	GO:0000215,GO:0000287,GO:0000288,GO:0000291,GO:0000956,GO:0002252,GO:0002376,GO:0003674,GO:0003824,GO:0005488,GO:0005575,GO:0005622,GO:0005623,GO:0005737,GO:0005783,GO:0005829,GO:0006139,GO:0006152,GO:0006213,GO:0006401,GO:0006402,GO:0006725,GO:0006753,GO:0006793,GO:0006796,GO:0006807,GO:0006950,GO:0006952,GO:0008150,GO:0008152,GO:0008252,GO:0008253,GO:0009056,GO:0009057,GO:0009058,GO:0009116,GO:…	3.1.3.5	ko:K01081	ko00230,ko00240,ko00760,ko01100,ko01110,map00230,map00240,map00760,map01100,map01110	-	R00183,R00511,R00963,R01126,R01227,R01569,R01664,R01968,R02088,R02102,R02323,R02719,R03346	RC00017	ko00000,ko00001,ko01000	-	-	-	UMPH-1
g125	scaffold_1028	240388	242932	+	13037.EHJ78824	4.04e-39	133	KOG4295@1|root,KOG3540@2759|Eukaryota,39846@33154|Opisthokonta,3CCD1@33208|Metazoa,3DTP7@33213|Bilateria,429SC@6656|Arthropoda,3STWR@50557|Insecta,44A6M@7088|Lepidoptera	33208|Metazoa	S	BPTI/Kunitz family of serine protease inhibitors.	-	-	-	-	-	-	-	-	-	-	-	-	Kunitz_BPTI
g1250	scaffold_1255	67767	70085	+	13037.EHJ71136	3.25e-188	535	KOG2967@1|root,KOG2967@2759|Eukaryota,38I2S@33154|Opisthokonta,3BA5N@33208|Metazoa,3CYJG@33213|Bilateria,41WM0@6656|Arthropoda,3SJGK@50557|Insecta,444D8@7088|Lepidoptera	33208|Metazoa	S	tRNA (Guanine-1)-methyltransferase	TRMT10C	GO:0000049,GO:0000959,GO:0000963,GO:0000964,GO:0000965,GO:0000966,GO:0001510,GO:0003674,GO:0003676,GO:0003723,GO:0003824,GO:0005488,GO:0005575,GO:0005622,GO:0005623,GO:0005634,GO:0005654,GO:0005737,GO:0005739,GO:0005759,GO:0006139,GO:0006396,GO:0006399,GO:0006400,GO:0006417,GO:0006725,GO:0006807,GO:0008033,GO:0008150,GO:0008152,GO:0008168,GO:0008173,GO:0008174,GO:0008175,GO:0008757,GO:0009019,GO:…	2.1.1.221	ko:K15445,ko:K17654	-	-	-	-	ko00000,ko01000,ko03016,ko03029	-	-	-	tRNA_m1G_MT
g12501	scaffold_980	188791	194328	-	13037.EHJ69252	4.61e-101	302	KOG3882@1|root,KOG3882@2759|Eukaryota,3AUQ7@33154|Opisthokonta,3C3HU@33208|Metazoa,3DKWF@33213|Bilateria,423HI@6656|Arthropoda,3SS4U@50557|Insecta,447HD@7088|Lepidoptera	33208|Metazoa	S	cell surface receptor signaling pathway	-	-	-	ko:K17352	-	-	-	-	ko00000	-	-	-	Tetraspannin
g12503	scaffold_980	204026	209854	-	13037.EHJ69250	1.13e-125	363	KOG3882@1|root,KOG3882@2759|Eukaryota,3A1M6@33154|Opisthokonta,3BQU6@33208|Metazoa,3D7FS@33213|Bilateria,41ZEJ@6656|Arthropoda,3SM6D@50557|Insecta,442ZX@7088|Lepidoptera	33208|Metazoa	S	Tetraspanin family	-	GO:0005575,GO:0005623,GO:0005886,GO:0005887,GO:0007154,GO:0007165,GO:0007166,GO:0008150,GO:0009987,GO:0016020,GO:0016021,GO:0023052,GO:0031224,GO:0031226,GO:0044425,GO:0044459,GO:0044464,GO:0050789,GO:0050794,GO:0050896,GO:0051716,GO:0065007,GO:0071944	-	ko:K06537,ko:K17352	-	-	-	-	ko00000,ko04090	-	-	-	Tetraspannin
g12504	scaffold_980	215860	220732	-	13037.EHJ69249	0	898	KOG3683@1|root,KOG3683@2759|Eukaryota,38N0T@33154|Opisthokonta,3BGCQ@33208|Metazoa,3CSRP@33213|Bilateria,41UIS@6656|Arthropoda,3SK5R@50557|Insecta,445JK@7088|Lepidoptera	33208|Metazoa	S	RNA binding. It is involved in the biological process described with mRNA processing	TDRD3	GO:0003674,GO:0003682,GO:0003712,GO:0003713,GO:0005488,GO:0005515,GO:0005575,GO:0005622,GO:0005623,GO:0005634,GO:0005654,GO:0005737,GO:0005794,GO:0005829,GO:0007154,GO:0007267,GO:0008150,GO:0009889,GO:0009891,GO:0009893,GO:0009987,GO:0010556,GO:0010557,GO:0010604,GO:0012505,GO:0019219,GO:0019222,GO:0023052,GO:0030154,GO:0031323,GO:0031325,GO:0031326,GO:0031328,GO:0031974,GO:0031981,GO:0032502,GO:…	-	ko:K16482,ko:K18404	-	-	-	-	ko00000,ko03019,ko03036	-	-	-	RMI1_N,SMN,UBA
g12509	scaffold_980	261835	264967	-	34740.HMEL008958-PA	2.88e-156	455	KOG3952@1|root,KOG3952@2759|Eukaryota,38CZX@33154|Opisthokonta,3BBWN@33208|Metazoa,3D17S@33213|Bilateria,41VFF@6656|Arthropoda,3SFZM@50557|Insecta,447EQ@7088|Lepidoptera	33208|Metazoa	S	Uncharacterised conserved protein (DUF2228)	C4orf27	GO:0003674,GO:0005488,GO:0005515,GO:0005575,GO:0005622,GO:0005623,GO:0005634,GO:0006464,GO:0006471,GO:0006807,GO:0006950,GO:0006974,GO:0008150,GO:0008152,GO:0008270,GO:0009987,GO:0010835,GO:0018193,GO:0018209,GO:0018312,GO:0019222,GO:0019538,GO:0031323,GO:0031399,GO:0032268,GO:0033554,GO:0036211,GO:0042393,GO:0043167,GO:0043169,GO:0043170,GO:0043226,GO:0043227,GO:0043229,GO:0043231,GO:0043412,GO:…	-	-	-	-	-	-	-	-	-	-	DUF2228,zf-CCHH
g12523	scaffold_984	26633	33521	+	34740.HMEL010302-PA	0	2283	KOG1791@1|root,KOG1791@2759|Eukaryota,393MT@33154|Opisthokonta,3B9MJ@33208|Metazoa,3CRXT@33213|Bilateria,41WKE@6656|Arthropoda,3SIKC@50557|Insecta,441DQ@7088|Lepidoptera	33208|Metazoa	S	Ribosome 60S biogenesis N-terminal	URB1	GO:0001650,GO:0005575,GO:0005622,GO:0005623,GO:0005634,GO:0005730,GO:0031974,GO:0031981,GO:0043226,GO:0043227,GO:0043228,GO:0043229,GO:0043231,GO:0043232,GO:0043233,GO:0044422,GO:0044424,GO:0044428,GO:0044446,GO:0044452,GO:0044464,GO:0070013	-	ko:K14861	-	-	-	-	ko00000,ko03009	-	-	-	NopRA1,Npa1
g12532	scaffold_985	94925	96751	+	34740.HMEL015161-PA	7.65e-131	374	2929X@1|root,2R96B@2759|Eukaryota,39E7H@33154|Opisthokonta,3BEYW@33208|Metazoa,3CUD7@33213|Bilateria,41ZGI@6656|Arthropoda,3SMP9@50557|Insecta,443B2@7088|Lepidoptera	33208|Metazoa	S	Mitochondrial and peroxisomal fission factor Mff	MFF	GO:0000266,GO:0000302,GO:0001836,GO:0003674,GO:0005488,GO:0005515,GO:0005575,GO:0005622,GO:0005623,GO:0005737,GO:0005739,GO:0005740,GO:0005741,GO:0005777,GO:0006605,GO:0006626,GO:0006810,GO:0006839,GO:0006886,GO:0006915,GO:0006950,GO:0006979,GO:0006996,GO:0007005,GO:0007031,GO:0007154,GO:0007165,GO:0008021,GO:0008053,GO:0008104,GO:0008150,GO:0008219,GO:0008637,GO:0009636,GO:0009653,GO:0009966,GO:…	-	ko:K22076	-	-	-	-	ko00000,ko03029	-	-	-	Miff
g12535	scaffold_985	140624	147600	-	13037.EHJ77582	4.06e-70	237	2F60X@1|root,2T72N@2759|Eukaryota,3918E@33154|Opisthokonta,3C6XP@33208|Metazoa,3DMXI@33213|Bilateria,42CAV@6656|Arthropoda,3STM3@50557|Insecta,4497N@7088|Lepidoptera	33208|Metazoa	S	Sodium:neurotransmitter symporter family	-	-	-	-	-	-	-	-	-	-	-	-	SNF
g12538	scaffold_986	8886	14114	-	34740.HMEL015887-PA	7.48e-125	369	COG0656@1|root,KOG1577@2759|Eukaryota,38HH0@33154|Opisthokonta,3BB8T@33208|Metazoa,3CRNB@33213|Bilateria,42201@6656|Arthropoda,3SQD5@50557|Insecta,442UI@7088|Lepidoptera	33208|Metazoa	S	Aldo/keto reductase family	-	GO:0007275,GO:0007399,GO:0007417,GO:0007420,GO:0008150,GO:0016319,GO:0032501,GO:0032502,GO:0048513,GO:0048731,GO:0048856,GO:0060322	1.1.1.2,1.1.1.21,2.1.1.215,2.1.1.216	ko:K00002,ko:K00011,ko:K00555	ko00010,ko00040,ko00051,ko00052,ko00561,ko00790,ko00930,ko01100,ko01110,ko01120,ko01130,ko01220,map00010,map00040,map00051,map00052,map00561,map00790,map00930,map01100,map01110,map01120,map01130,map01220	M00014	R00746,R01036,R01041,R01093,R01095,R01431,R01481,R01758,R01759,R01787,R02531,R02577,R04285,R05231,R11764	RC00087,RC00088,RC00099,RC00108,RC00133,RC00205,RC00670	ko00000,ko00001,ko00002,ko01000,ko03016,ko04147	-	-	-	Aldo_ket_red
g12539	scaffold_986	15800	24448	+	34740.HMEL015887-PA	1.87e-136	398	COG0656@1|root,KOG1577@2759|Eukaryota,38HH0@33154|Opisthokonta,3BB8T@33208|Metazoa,3CRNB@33213|Bilateria,42201@6656|Arthropoda,3SQD5@50557|Insecta,442UI@7088|Lepidoptera	33208|Metazoa	S	Aldo/keto reductase family	-	GO:0007275,GO:0007399,GO:0007417,GO:0007420,GO:0008150,GO:0016319,GO:0032501,GO:0032502,GO:0048513,GO:0048731,GO:0048856,GO:0060322	1.1.1.2,1.1.1.21,2.1.1.215,2.1.1.216	ko:K00002,ko:K00011,ko:K00555	ko00010,ko00040,ko00051,ko00052,ko00561,ko00790,ko00930,ko01100,ko01110,ko01120,ko01130,ko01220,map00010,map00040,map00051,map00052,map00561,map00790,map00930,map01100,map01110,map01120,map01130,map01220	M00014	R00746,R01036,R01041,R01093,R01095,R01431,R01481,R01758,R01759,R01787,R02531,R02577,R04285,R05231,R11764	RC00087,RC00088,RC00099,RC00108,RC00133,RC00205,RC00670	ko00000,ko00001,ko00002,ko01000,ko03016,ko04147	-	-	-	Aldo_ket_red
g12552	scaffold_988	157797	162757	-	7091.BGIBMGA011544-TA	3.9e-284	787	COG0661@1|root,KOG1235@2759|Eukaryota,38DDN@33154|Opisthokonta,3BBWJ@33208|Metazoa,3CYNS@33213|Bilateria,41UBR@6656|Arthropoda,3SHCY@50557|Insecta,441B2@7088|Lepidoptera	33208|Metazoa	S	ABC1 family	ADCK1	GO:0005575,GO:0005622,GO:0005623,GO:0005737,GO:0005739,GO:0005740,GO:0005743,GO:0006464,GO:0006468,GO:0006793,GO:0006796,GO:0006807,GO:0006996,GO:0007005,GO:0008150,GO:0008152,GO:0009987,GO:0016020,GO:0016043,GO:0016310,GO:0019538,GO:0019866,GO:0031090,GO:0031966,GO:0031967,GO:0031975,GO:0036211,GO:0042592,GO:0043170,GO:0043226,GO:0043227,GO:0043229,GO:0043231,GO:0043412,GO:0044237,GO:0044238,GO:…	-	ko:K08869	-	-	-	-	ko00000,ko01001	-	-	-	ABC1
g12555	scaffold_988	192479	198526	+	7091.BGIBMGA011468-TA	1.93e-218	613	COG0596@1|root,KOG2565@2759|Eukaryota,38FY7@33154|Opisthokonta,3BB6M@33208|Metazoa,3CZY0@33213|Bilateria,41UUK@6656|Arthropoda,3SIFQ@50557|Insecta,442XM@7088|Lepidoptera	33208|Metazoa	S	Epoxide hydrolase N terminus	EPHX1	GO:0001889,GO:0003674,GO:0003824,GO:0004301,GO:0005488,GO:0005515,GO:0005575,GO:0005622,GO:0005623,GO:0005737,GO:0005783,GO:0005789,GO:0005886,GO:0006066,GO:0006629,GO:0006714,GO:0006716,GO:0006719,GO:0006720,GO:0006721,GO:0006725,GO:0006805,GO:0007275,GO:0008096,GO:0008150,GO:0008152,GO:0008300,GO:0009056,GO:0009058,GO:0009410,GO:0009719,GO:0009725,GO:0009987,GO:0010033,GO:0010817,GO:0012505,GO:…	3.3.2.9	ko:K01253,ko:K10719	ko00980,ko00981,ko04976,ko05204,map00980,map00981,map04976,map05204	-	R07013,R07014,R07027,R07071,R07072,R07082,R08152,R08153,R09410,R09417,R09443	RC01447,RC01728,RC01764,RC02031,RC02528	ko00000,ko00001,ko01000,ko01002	-	-	-	EHN
g12556	scaffold_988	223437	227686	+	7091.BGIBMGA011469-TA	1.32e-111	323	KOG3920@1|root,KOG3920@2759|Eukaryota,38I4W@33154|Opisthokonta,3BE5Q@33208|Metazoa,3CTYD@33213|Bilateria,4205Z@6656|Arthropoda,3SMU3@50557|Insecta,4456T@7088|Lepidoptera	33208|Metazoa	S	PA domain	PRADC1	GO:0001709,GO:0005575,GO:0005576,GO:0007521,GO:0008150,GO:0009987,GO:0030154,GO:0032502,GO:0042692,GO:0042693,GO:0045165,GO:0048856,GO:0048869,GO:0061061	-	-	-	-	-	-	-	-	-	-	PA
g12566	scaffold_989	266375	269811	+	13037.EHJ70025	3.15e-65	203	KOG3407@1|root,KOG3407@2759|Eukaryota,3A96G@33154|Opisthokonta,3BQ1C@33208|Metazoa,3D84W@33213|Bilateria,41ZXN@6656|Arthropoda,3SN9Z@50557|Insecta,449R3@7088|Lepidoptera	33208|Metazoa	S	cwf18 pre-mRNA splicing factor	CCDC12	-	-	ko:K12871	ko03040,map03040	M00355	-	-	ko00000,ko00001,ko00002,ko03041	-	-	-	cwf18
g12568	scaffold_989	321431	327571	-	34740.HMEL016764-PA	2e-210	595	28KQY@1|root,2QSMX@2759|Eukaryota,38VX7@33154|Opisthokonta,3BB7U@33208|Metazoa,3D511@33213|Bilateria,41XIP@6656|Arthropoda,3SI8J@50557|Insecta,4449V@7088|Lepidoptera	33208|Metazoa	S	F-box domain	-	GO:0000151,GO:0003002,GO:0003674,GO:0003712,GO:0003713,GO:0005575,GO:0005622,GO:0005623,GO:0005634,GO:0006355,GO:0006508,GO:0006511,GO:0006807,GO:0007275,GO:0007389,GO:0008150,GO:0008152,GO:0009056,GO:0009057,GO:0009889,GO:0009891,GO:0009893,GO:0009952,GO:0009987,GO:0010468,GO:0010498,GO:0010556,GO:0010557,GO:0010604,GO:0010628,GO:0019005,GO:0019219,GO:0019222,GO:0019538,GO:0019941,GO:0030163,GO:…	-	ko:K10306	-	-	-	-	ko00000,ko04121	-	-	-	F-box
g12579	scaffold_99	107682	113689	-	7230.FBpp0162815	8.89e-05	53.5	KOG1721@1|root,KOG1721@2759|Eukaryota,38BZ9@33154|Opisthokonta,3CBN6@33208|Metazoa,3DSXR@33213|Bilateria,4290T@6656|Arthropoda,3SRJ1@50557|Insecta,45AYI@7147|Diptera,45XJ8@7214|Drosophilidae	33208|Metazoa	S	nucleic acid binding	-	GO:0000976,GO:0001067,GO:0003674,GO:0003676,GO:0003677,GO:0003690,GO:0003700,GO:0005488,GO:0005575,GO:0005622,GO:0005623,GO:0005634,GO:0006355,GO:0008150,GO:0009889,GO:0010468,GO:0010556,GO:0019219,GO:0019222,GO:0031323,GO:0031326,GO:0043226,GO:0043227,GO:0043229,GO:0043231,GO:0043565,GO:0044212,GO:0044424,GO:0044464,GO:0050789,GO:0050794,GO:0051171,GO:0051252,GO:0060255,GO:0065007,GO:0080090,GO:…	-	-	-	-	-	-	-	-	-	-	zf-AD,zf-C2H2
g12592	scaffold_99	331956	337884	+	7091.BGIBMGA008398-TA	3.38e-35	128	2FBDC@1|root,2TCKW@2759|Eukaryota,39853@33154|Opisthokonta,3CCDX@33208|Metazoa,3DTQ6@33213|Bilateria,42CNM@6656|Arthropoda,3T1B1@50557|Insecta,44A9A@7088|Lepidoptera	33208|Metazoa	S	Domain of unknown function (DUF4728)	-	-	-	-	-	-	-	-	-	-	-	-	DUF4728
g12602	scaffold_991	87102	94784	-	34740.HMEL025001-PC	1.7e-197	547	KOG3882@1|root,KOG3882@2759|Eukaryota,38EGM@33154|Opisthokonta,3B9YM@33208|Metazoa,3CWUU@33213|Bilateria,41TYR@6656|Arthropoda,3SKRR@50557|Insecta,443V5@7088|Lepidoptera	33208|Metazoa	S	Tetraspanin family	TSPAN5	GO:0000003,GO:0000151,GO:0001667,GO:0002020,GO:0002064,GO:0002065,GO:0002066,GO:0003006,GO:0003674,GO:0003824,GO:0004842,GO:0005488,GO:0005515,GO:0005575,GO:0005622,GO:0005623,GO:0005737,GO:0005886,GO:0005887,GO:0006464,GO:0006807,GO:0006928,GO:0007154,GO:0007155,GO:0007165,GO:0007166,GO:0007167,GO:0007178,GO:0007179,GO:0007275,GO:0007276,GO:0007281,GO:0007292,GO:0007297,GO:0007298,GO:0007548,GO:…	-	ko:K10303,ko:K17345	-	-	-	-	ko00000,ko04121,ko04147	-	-	-	Tetraspannin
g12619	scaffold_993	108247	109393	+	34740.HMEL002656-PA	5.3e-184	516	KOG2998@1|root,KOG2998@2759|Eukaryota,39S85@33154|Opisthokonta,3BHVJ@33208|Metazoa,3D0CJ@33213|Bilateria,41UXM@6656|Arthropoda,3SFTF@50557|Insecta,4473Z@7088|Lepidoptera	33208|Metazoa	S	ELMO/CED-12 family	ELMOD1	GO:0000278,GO:0000281,GO:0000910,GO:0002682,GO:0002697,GO:0002831,GO:0003674,GO:0005096,GO:0005575,GO:0005622,GO:0005623,GO:0005634,GO:0005654,GO:0005737,GO:0005829,GO:0007049,GO:0008047,GO:0008150,GO:0009987,GO:0022402,GO:0022603,GO:0030234,GO:0030695,GO:0031347,GO:0031974,GO:0031981,GO:0032101,GO:0032991,GO:0043085,GO:0043087,GO:0043226,GO:0043227,GO:0043229,GO:0043231,GO:0043233,GO:0043547,GO:…	-	-	-	-	-	-	-	-	-	-	ELMO_CED12
g1262	scaffold_1257	134528	149868	-	34740.HMEL006143-PA	0	1191	KOG1248@1|root,KOG1248@2759|Eukaryota,38B52@33154|Opisthokonta,3BBN8@33208|Metazoa,3CTWD@33213|Bilateria,41TQG@6656|Arthropoda,3SIVN@50557|Insecta,442G6@7088|Lepidoptera	33208|Metazoa	S	NUC173 domain	RRP12	GO:0005575,GO:0005622,GO:0005623,GO:0005634,GO:0005730,GO:0031974,GO:0031981,GO:0043226,GO:0043227,GO:0043228,GO:0043229,GO:0043231,GO:0043232,GO:0043233,GO:0044422,GO:0044424,GO:0044428,GO:0044446,GO:0044464,GO:0070013	-	ko:K14794	-	-	-	-	ko00000,ko03009	-	-	-	NUC173
g12629	scaffold_993	295782	302502	+	7370.XP_005189417.1	3.14e-36	138	COG2340@1|root,KOG3017@2759|Eukaryota,3A1Z7@33154|Opisthokonta,3BR5W@33208|Metazoa,3D7QF@33213|Bilateria,41ZBF@6656|Arthropoda,3SMG0@50557|Insecta,44XCS@7147|Diptera	33208|Metazoa	S	Belongs to the CRISP family	crispld1	GO:0005575,GO:0005576	-	ko:K19919	-	-	-	-	ko00000,ko04131	-	-	-	CAP
g12631	scaffold_993	323065	339379	-	13037.EHJ76859	0	1274	COG5141@1|root,KOG0957@2759|Eukaryota,39GT5@33154|Opisthokonta,3BAY3@33208|Metazoa,3CTHY@33213|Bilateria,41UBV@6656|Arthropoda,3SHBC@50557|Insecta,442BW@7088|Lepidoptera	33208|Metazoa	S	Zinc ion binding	PHF14	GO:0000122,GO:0005575,GO:0005622,GO:0005623,GO:0005634,GO:0006355,GO:0006357,GO:0007154,GO:0007267,GO:0007275,GO:0008150,GO:0008285,GO:0009889,GO:0009890,GO:0009892,GO:0009966,GO:0009968,GO:0009987,GO:0010464,GO:0010468,GO:0010556,GO:0010558,GO:0010605,GO:0010629,GO:0010640,GO:0010642,GO:0010646,GO:0010648,GO:0019219,GO:0019222,GO:0023051,GO:0023052,GO:0023057,GO:0030154,GO:0030323,GO:0030324,GO:…	-	-	-	-	-	-	-	-	-	-	PHD,zf-HC5HC2H_2
g12633	scaffold_993	356239	361722	-	7091.BGIBMGA012454-TA	1.24e-98	288	2CY45@1|root,2S1WW@2759|Eukaryota,3A4DZ@33154|Opisthokonta,3BRPZ@33208|Metazoa,3D8BV@33213|Bilateria,41ZRV@6656|Arthropoda,3SN7Z@50557|Insecta,446M8@7088|Lepidoptera	33208|Metazoa	S	Reeler domain	-	-	-	-	-	-	-	-	-	-	-	-	Reeler
g12637	scaffold_993	416111	422297	-	13037.EHJ63916	1.45e-17	86.3	COG2340@1|root,KOG3017@2759|Eukaryota,3A62C@33154|Opisthokonta,3BST2@33208|Metazoa,3DAE5@33213|Bilateria,424E5@6656|Arthropoda,3SXB9@50557|Insecta,449ZC@7088|Lepidoptera	33208|Metazoa	S	SCP / Tpx-1 / Ag5 / PR-1 / Sc7 family of extracellular domains.	-	GO:0005575,GO:0005576	-	ko:K19919	-	-	-	-	ko00000,ko04131	-	-	-	CAP
g12639	scaffold_9931	5075	5778	-	34740.HMEL010968-PA	8.39e-124	354	28MIP@1|root,2QU28@2759|Eukaryota,39V8S@33154|Opisthokonta,3BJ0T@33208|Metazoa,3D92E@33213|Bilateria,41ZU8@6656|Arthropoda,3SNAB@50557|Insecta,443HY@7088|Lepidoptera	33208|Metazoa	S	Domains present in proteins implicated in post-mortem DNA fragmentation	CIDEC	GO:0000003,GO:0003006,GO:0005575,GO:0005622,GO:0005623,GO:0005634,GO:0005737,GO:0005783,GO:0005811,GO:0005829,GO:0006915,GO:0006996,GO:0007276,GO:0007281,GO:0007292,GO:0008150,GO:0008219,GO:0009987,GO:0010623,GO:0010941,GO:0012501,GO:0012505,GO:0016043,GO:0019953,GO:0022412,GO:0022414,GO:0030154,GO:0032501,GO:0032502,GO:0032504,GO:0034389,GO:0042981,GO:0043066,GO:0043067,GO:0043069,GO:0043226,GO:…	-	ko:K02310	ko04210,map04210	-	-	-	ko00000,ko00001	-	-	-	CIDE-N
g1264	scaffold_1257	183619	185496	-	34740.HMEL006141-PA	0	1028	KOG3778@1|root,KOG3778@2759|Eukaryota,38QPY@33154|Opisthokonta,3B97U@33208|Metazoa,3CUS7@33213|Bilateria,41UN7@6656|Arthropoda,3SJTQ@50557|Insecta,4426S@7088|Lepidoptera	33208|Metazoa	S	Uncharacterized conserved protein (DUF2152)	KIAA2013	-	-	-	-	-	-	-	-	-	-	-	DUF2152
g12640	scaffold_9941	1	1193	-	34740.HMEL003309-PA	6.06e-135	401	KOG3105@1|root,KOG3105@2759|Eukaryota,38DQS@33154|Opisthokonta,3BK20@33208|Metazoa,3CYN0@33213|Bilateria,42C5U@6656|Arthropoda,3SXKF@50557|Insecta,449I1@7088|Lepidoptera	33208|Metazoa	S	DDE superfamily endonuclease	-	-	-	-	-	-	-	-	-	-	-	-	DDE_1
g12641	scaffold_9947	1	155	-	13037.EHJ67637	1.36e-17	81.6	28T2T@1|root,2QZSZ@2759|Eukaryota,39YS7@33154|Opisthokonta,3BKXX@33208|Metazoa,3D597@33213|Bilateria,4228B@6656|Arthropoda,3SQU7@50557|Insecta	33208|Metazoa	S	Transposase IS4	-	-	-	-	-	-	-	-	-	-	-	-	DDE_Tnp_1_7
g1265	scaffold_1257	189654	223337	-	13037.EHJ79220	0	1406	KOG2649@1|root,KOG2649@2759|Eukaryota,38DE0@33154|Opisthokonta,3B9RU@33208|Metazoa,3CZBB@33213|Bilateria,41VV6@6656|Arthropoda,3SGSS@50557|Insecta,44343@7088|Lepidoptera	33208|Metazoa	S	Zn_pept	CPD	GO:0001932,GO:0001933,GO:0002009,GO:0002165,GO:0003008,GO:0003674,GO:0003824,GO:0004180,GO:0004181,GO:0004185,GO:0005488,GO:0005515,GO:0005575,GO:0005576,GO:0005615,GO:0005622,GO:0005623,GO:0005634,GO:0005737,GO:0005794,GO:0005802,GO:0006508,GO:0006518,GO:0006807,GO:0007275,GO:0007444,GO:0007472,GO:0007476,GO:0007552,GO:0007560,GO:0007610,GO:0007611,GO:0007613,GO:0007616,GO:0008064,GO:0008150,GO:…	3.4.17.22	ko:K07752	-	-	-	-	ko00000,ko01000,ko01002	-	-	-	CarboxypepD_reg,Peptidase_M14
g12668	scaffold_999	92399	99733	-	7091.BGIBMGA006863-TA	2.07e-169	500	COG2912@1|root,2RTGV@2759|Eukaryota,391GR@33154|Opisthokonta,3C732@33208|Metazoa,3DN35@33213|Bilateria,424IC@6656|Arthropoda,3T16C@50557|Insecta,449U9@7088|Lepidoptera	33208|Metazoa	S	Transglutaminase-like superfamily	-	-	-	ko:K10301	-	-	-	-	ko00000,ko04121	-	-	-	F-box-like,Transglut_core2
g12670	scaffold_999	107275	108516	-	34740.HMEL003260-PA	1.13e-40	137	2D7SN@1|root,2T7B8@2759|Eukaryota,391JM@33154|Opisthokonta,3C74J@33208|Metazoa,3DN4P@33213|Bilateria,42BXW@6656|Arthropoda,3STUE@50557|Insecta,449YX@7088|Lepidoptera	33208|Metazoa	S	Transcription activator MBF2	-	-	-	-	-	-	-	-	-	-	-	-	MBF2
g1271	scaffold_1258	39477	44947	+	7091.BGIBMGA001205-TA	1.47e-57	197	COG0666@1|root,KOG0504@2759|Eukaryota,3A0WN@33154|Opisthokonta,3BPHY@33208|Metazoa,3CY26@33213|Bilateria,420BY@6656|Arthropoda,3SN8F@50557|Insecta,4468A@7088|Lepidoptera	33208|Metazoa	S	Ankyrin repeats (many copies)	ASZ1	GO:0000003,GO:0000280,GO:0003006,GO:0005575,GO:0005622,GO:0005623,GO:0005737,GO:0005739,GO:0005829,GO:0006139,GO:0006259,GO:0006304,GO:0006305,GO:0006306,GO:0006725,GO:0006807,GO:0006996,GO:0007049,GO:0007140,GO:0007276,GO:0007281,GO:0007283,GO:0008150,GO:0008152,GO:0009987,GO:0016043,GO:0016070,GO:0019953,GO:0022402,GO:0022412,GO:0022414,GO:0030154,GO:0032259,GO:0032501,GO:0032502,GO:0032504,GO:…	-	ko:K18410	-	-	-	-	ko00000,ko03036	-	-	-	Ank_4,SAM_1
g1277	scaffold_1259	13390	16493	-	13037.EHJ75124	4.54e-172	485	2CM5X@1|root,2QPZD@2759|Eukaryota,38G2H@33154|Opisthokonta,3BFH3@33208|Metazoa,3CT7G@33213|Bilateria,41VGI@6656|Arthropoda,3SKQ5@50557|Insecta,449A2@7088|Lepidoptera	33208|Metazoa	S	Rab-GTPase-TBC domain	TBC1D7	GO:0003674,GO:0005096,GO:0005488,GO:0005515,GO:0005575,GO:0005622,GO:0005623,GO:0005737,GO:0005815,GO:0005829,GO:0005856,GO:0005929,GO:0008047,GO:0008150,GO:0009893,GO:0009966,GO:0009968,GO:0010033,GO:0010604,GO:0010639,GO:0010646,GO:0010648,GO:0015630,GO:0017016,GO:0017137,GO:0019222,GO:0019899,GO:0023051,GO:0023057,GO:0030234,GO:0030695,GO:0031267,GO:0031323,GO:0031325,GO:0031344,GO:0031345,GO:…	-	ko:K20396	ko04150,map04150	-	-	-	ko00000,ko00001,ko04131	-	-	-	RabGAP-TBC
g1280	scaffold_126	31665	94749	+	13037.EHJ79015	0	865	KOG0641@1|root,KOG0641@2759|Eukaryota,38EMU@33154|Opisthokonta,3BFE1@33208|Metazoa,3CSR5@33213|Bilateria,41WXI@6656|Arthropoda,3SIQ8@50557|Insecta,4490U@7088|Lepidoptera	33208|Metazoa	S	Anaphase-promoting complex subunit 4 WD40 domain	WDR47	-	-	-	-	-	-	-	-	-	-	-	WD40
g1281	scaffold_1260	4948	17079	-	7091.BGIBMGA013915-TA	8.99e-68	209	2FAIQ@1|root,2TBRJ@2759|Eukaryota,39724@33154|Opisthokonta,3CBD6@33208|Metazoa,3DSND@33213|Bilateria,428RT@6656|Arthropoda,3SY7R@50557|Insecta,446V9@7088|Lepidoptera	33208|Metazoa	S	Insect cuticle protein	-	-	-	-	-	-	-	-	-	-	-	-	Chitin_bind_4
g1282	scaffold_1261	6672	9539	+	34740.HMEL007969-PA	4.34e-39	154	2EMA8@1|root,2SR08@2759|Eukaryota,3ANAF@33154|Opisthokonta,3C1TQ@33208|Metazoa,3DHSA@33213|Bilateria,422SG@6656|Arthropoda,3SZ41@50557|Insecta,44972@7088|Lepidoptera	33208|Metazoa	S	Insect cuticle protein	-	GO:0003674,GO:0005198,GO:0005214,GO:0005575,GO:0005576,GO:0007275,GO:0008010,GO:0008150,GO:0031012,GO:0032501,GO:0032502,GO:0040003,GO:0042302,GO:0042335,GO:0044421,GO:0048856	-	-	-	-	-	-	-	-	-	-	Chitin_bind_4
g1284	scaffold_1261	22030	26575	+	13037.EHJ70066	7.52e-41	143	2F6D1@1|root,2T7F2@2759|Eukaryota,391QJ@33154|Opisthokonta,3C786@33208|Metazoa,3DN86@33213|Bilateria,424NH@6656|Arthropoda,3SRQS@50557|Insecta,44A8K@7088|Lepidoptera	33208|Metazoa	S	Insect cuticle protein	-	GO:0003674,GO:0005198,GO:0005214,GO:0005575,GO:0005576,GO:0007275,GO:0008010,GO:0008150,GO:0031012,GO:0032501,GO:0032502,GO:0040003,GO:0042302,GO:0042335,GO:0044421,GO:0048856	-	-	-	-	-	-	-	-	-	-	Chitin_bind_4
g1285	scaffold_1261	35797	38338	+	7091.BGIBMGA000333-TA	1.53e-55	180	2F6D1@1|root,2T7F2@2759|Eukaryota,391QJ@33154|Opisthokonta,3C786@33208|Metazoa,3DN86@33213|Bilateria,424NH@6656|Arthropoda,3SRQS@50557|Insecta,44A8K@7088|Lepidoptera	33208|Metazoa	S	Insect cuticle protein	-	GO:0003674,GO:0005198,GO:0005214,GO:0005575,GO:0005576,GO:0007275,GO:0008010,GO:0008150,GO:0031012,GO:0032501,GO:0032502,GO:0040003,GO:0042302,GO:0042335,GO:0044421,GO:0048856	-	-	-	-	-	-	-	-	-	-	Chitin_bind_4
g1291	scaffold_1264	250712	252737	+	13037.EHJ74711	4.4e-128	389	COG4886@1|root,KOG0619@2759|Eukaryota,3A186@33154|Opisthokonta,3BPKA@33208|Metazoa,3D6AB@33213|Bilateria,41YVA@6656|Arthropoda,3SKZ8@50557|Insecta,444ND@7088|Lepidoptera	33208|Metazoa	S	Leucine-rich repeats, typical (most populated) subfamily	-	-	-	ko:K13023	-	-	-	-	ko00000,ko01002	-	-	-	LRR_8
g1294	scaffold_1266	1940	18132	-	34740.HMEL010457-PA	2.31e-204	582	KOG0255@1|root,KOG0255@2759|Eukaryota,39UZJ@33154|Opisthokonta,3BDJJ@33208|Metazoa,3D4WW@33213|Bilateria,41X6H@6656|Arthropoda,3SK8Q@50557|Insecta,4491I@7088|Lepidoptera	33208|Metazoa	S	Sugar (and other) transporter	-	GO:0003008,GO:0003674,GO:0005215,GO:0005326,GO:0005575,GO:0005623,GO:0005886,GO:0005887,GO:0006810,GO:0006811,GO:0006812,GO:0006820,GO:0006836,GO:0007610,GO:0007611,GO:0007613,GO:0008150,GO:0008324,GO:0008509,GO:0008514,GO:0008519,GO:0009914,GO:0010646,GO:0010648,GO:0010817,GO:0015075,GO:0015101,GO:0015220,GO:0015695,GO:0015696,GO:0015711,GO:0015870,GO:0015871,GO:0015893,GO:0016020,GO:0016021,GO:…	-	ko:K08202	ko05231,map05231	-	-	-	ko00000,ko00001,ko02000	2.A.1.19.2,2.A.1.19.3	-	-	MFS_1
g13	scaffold_1000	260704	280362	+	13037.EHJ66563	7.59e-63	209	2D938@1|root,2TCQA@2759|Eukaryota,39898@33154|Opisthokonta,3CCHP@33208|Metazoa,3DTTZ@33213|Bilateria,42CFD@6656|Arthropoda,3SU7U@50557|Insecta,44ARU@7088|Lepidoptera	33208|Metazoa	S	Trypsin Inhibitor like cysteine rich domain	-	-	-	-	-	-	-	-	-	-	-	-	TIL
g130	scaffold_1028	443560	458604	+	13037.EHJ70729	0	944	2CN3V@1|root,2QTRH@2759|Eukaryota,39X4M@33154|Opisthokonta,3BIHK@33208|Metazoa,3D3MT@33213|Bilateria,41UBS@6656|Arthropoda,3SJZ2@50557|Insecta,441IB@7088|Lepidoptera	33208|Metazoa	S	Zona pellucida (ZP) domain	dy	GO:0000902,GO:0002009,GO:0002165,GO:0005575,GO:0007275,GO:0007444,GO:0007472,GO:0007476,GO:0007552,GO:0007560,GO:0008150,GO:0009653,GO:0009791,GO:0009886,GO:0009887,GO:0009888,GO:0009987,GO:0016020,GO:0016021,GO:0016043,GO:0031224,GO:0032501,GO:0032502,GO:0032989,GO:0035107,GO:0035114,GO:0035120,GO:0035220,GO:0035239,GO:0035295,GO:0044425,GO:0048513,GO:0048563,GO:0048569,GO:0048707,GO:0048729,GO:…	-	-	-	-	-	-	-	-	-	-	Zona_pellucida
g1301	scaffold_1266	236111	238089	-	7091.BGIBMGA013703-TA	3.64e-140	400	COG5223@1|root,KOG3237@2759|Eukaryota,38B45@33154|Opisthokonta,3BHS9@33208|Metazoa,3CRFT@33213|Bilateria,41U8U@6656|Arthropoda,3SIRP@50557|Insecta,443M0@7088|Lepidoptera	33208|Metazoa	S	Utp11 protein	UTP11L	GO:0005575,GO:0005576,GO:0005615,GO:0005622,GO:0005623,GO:0005634,GO:0005654,GO:0005730,GO:0005737,GO:0006139,GO:0006364,GO:0006396,GO:0006412,GO:0006518,GO:0006725,GO:0006807,GO:0007275,GO:0007399,GO:0008150,GO:0008152,GO:0009058,GO:0009059,GO:0009987,GO:0010467,GO:0010941,GO:0010942,GO:0016070,GO:0016072,GO:0019538,GO:0022613,GO:0030684,GO:0031974,GO:0031981,GO:0032040,GO:0032501,GO:0032502,GO:…	-	ko:K14769	-	-	-	-	ko00000,ko03009	-	-	-	Utp11
g1302	scaffold_1266	249771	257169	-	13037.EHJ69206	9.36e-180	509	KOG3899@1|root,KOG3899@2759|Eukaryota,38UMM@33154|Opisthokonta,3BBM4@33208|Metazoa,3CYU6@33213|Bilateria,41VHR@6656|Arthropoda,3SJQ0@50557|Insecta,441ME@7088|Lepidoptera	33208|Metazoa	S	Putative transmembrane protein precursor	TMEM129	GO:0000209,GO:0003674,GO:0003824,GO:0004842,GO:0005575,GO:0005622,GO:0005623,GO:0005737,GO:0005783,GO:0005789,GO:0006464,GO:0006508,GO:0006511,GO:0006807,GO:0006810,GO:0006886,GO:0006950,GO:0008104,GO:0008150,GO:0008152,GO:0009056,GO:0009057,GO:0009987,GO:0010033,GO:0010243,GO:0010498,GO:0012505,GO:0015031,GO:0015833,GO:0016020,GO:0016567,GO:0016740,GO:0019538,GO:0019787,GO:0019941,GO:0030163,GO:…	2.3.2.27	ko:K22380	-	-	-	-	ko00000,ko01000,ko04121	-	-	-	Tmpp129
g1308	scaffold_1266	365956	375956	-	13037.EHJ69198	6.59e-135	403	COG5640@1|root,KOG3649@1|root,KOG3627@2759|Eukaryota,KOG3649@2759|Eukaryota	2759|Eukaryota	S	negative regulation of serine-type peptidase activity	-	GO:0003674,GO:0003824,GO:0004175,GO:0004252,GO:0005575,GO:0005622,GO:0005623,GO:0005737,GO:0006508,GO:0006807,GO:0008150,GO:0008152,GO:0008233,GO:0008236,GO:0016787,GO:0017171,GO:0019538,GO:0043170,GO:0044238,GO:0044424,GO:0044464,GO:0070011,GO:0071704,GO:0140096,GO:1901564	-	-	-	-	-	-	-	-	-	-	Trypsin
g131	scaffold_1028	457174	458604	+	34740.HMEL017477-PA	0	877	2CN3V@1|root,2QTRH@2759|Eukaryota,39X4M@33154|Opisthokonta,3BIHK@33208|Metazoa,3D3MT@33213|Bilateria,41UBS@6656|Arthropoda,3SJZ2@50557|Insecta,441IB@7088|Lepidoptera	33208|Metazoa	S	Zona pellucida (ZP) domain	dy	GO:0000902,GO:0002009,GO:0002165,GO:0005575,GO:0007275,GO:0007444,GO:0007472,GO:0007476,GO:0007552,GO:0007560,GO:0008150,GO:0009653,GO:0009791,GO:0009886,GO:0009887,GO:0009888,GO:0009987,GO:0016020,GO:0016021,GO:0016043,GO:0031224,GO:0032501,GO:0032502,GO:0032989,GO:0035107,GO:0035114,GO:0035120,GO:0035220,GO:0035239,GO:0035295,GO:0044425,GO:0048513,GO:0048563,GO:0048569,GO:0048707,GO:0048729,GO:…	-	-	-	-	-	-	-	-	-	-	Zona_pellucida
g133	scaffold_1029	92731	100118	+	34740.HMEL003029-PA	9.48e-25	102	2D8YM@1|root,2TC3Y@2759|Eukaryota,397I0@33154|Opisthokonta,3CBTY@33208|Metazoa,3DT3D@33213|Bilateria,42964@6656|Arthropoda,3SYP9@50557|Insecta,447QP@7088|Lepidoptera	33208|Metazoa	S	Haemolymph juvenile hormone binding protein (JHBP)	-	-	-	-	-	-	-	-	-	-	-	-	JHBP
g1337	scaffold_1274	25912	26484	-	7070.TC010748-PA	3.23e-53	184	2CXRP@1|root,2RZ9M@2759|Eukaryota,3A84X@33154|Opisthokonta,3BTAV@33208|Metazoa,3DA8J@33213|Bilateria,429U5@6656|Arthropoda,3SP0B@50557|Insecta	33208|Metazoa	S	DDE superfamily endonuclease	-	GO:0005575,GO:0005622,GO:0005623,GO:0005634,GO:0043226,GO:0043227,GO:0043229,GO:0043231,GO:0044424,GO:0044464	-	-	-	-	-	-	-	-	-	-	DDE_3
g1338	scaffold_1274	26525	26965	-	48698.ENSPFOP00000002048	1.83e-19	89	KOG4740@1|root,KOG4740@2759|Eukaryota,3A14S@33154|Opisthokonta,3BPYG@33208|Metazoa,3D6ZJ@33213|Bilateria,48G8B@7711|Chordata,49DA1@7742|Vertebrata,4A73B@7898|Actinopterygii	33208|Metazoa	S	Transposase	-	-	-	-	-	-	-	-	-	-	-	-	HTH_23,HTH_Tnp_Tc3_2
g1341	scaffold_1276	4061	12771	-	7091.BGIBMGA001298-TA	2.71e-33	119	COG4642@1|root,KOG0231@2759|Eukaryota,3A094@33154|Opisthokonta,3BPMN@33208|Metazoa,3D6BZ@33213|Bilateria,41YT1@6656|Arthropoda,3SKZI@50557|Insecta,449W2@7088|Lepidoptera	33208|Metazoa	S	Possible plasma membrane-binding motif in junctophilins, PIP-5-kinases and protein kinases.	MORN4	GO:0003674,GO:0005488,GO:0005515,GO:0005575,GO:0005622,GO:0005623,GO:0005737,GO:0005886,GO:0006950,GO:0007154,GO:0007165,GO:0007602,GO:0008150,GO:0009314,GO:0009416,GO:0009581,GO:0009582,GO:0009583,GO:0009605,GO:0009611,GO:0009628,GO:0009987,GO:0010033,GO:0016020,GO:0016028,GO:0023052,GO:0030175,GO:0031253,GO:0032420,GO:0032421,GO:0032426,GO:0032433,GO:0033583,GO:0033993,GO:0042221,GO:0042493,GO:…	-	-	-	-	-	-	-	-	-	-	MORN
g1343	scaffold_1278	16589	17269	+	7091.BGIBMGA004162-TA	7.38e-117	339	KOG3306@1|root,KOG3306@2759|Eukaryota,38R38@33154|Opisthokonta,3BFBF@33208|Metazoa,3CVA1@33213|Bilateria,41U74@6656|Arthropoda,3SKX2@50557|Insecta,449NU@7088|Lepidoptera	33208|Metazoa	S	Protein of unknown function (DUF2012)	EMC7	GO:0003674,GO:0003779,GO:0005488,GO:0005515,GO:0005575,GO:0005622,GO:0005623,GO:0005737,GO:0005783,GO:0005789,GO:0008092,GO:0012505,GO:0016020,GO:0016021,GO:0030176,GO:0031224,GO:0031227,GO:0031984,GO:0032991,GO:0042175,GO:0043226,GO:0043227,GO:0043229,GO:0043231,GO:0044422,GO:0044424,GO:0044425,GO:0044432,GO:0044444,GO:0044446,GO:0044464,GO:0072546,GO:0098796,GO:0098827	-	-	-	-	-	-	-	-	-	-	DUF2012
g1363	scaffold_1282	143249	144880	+	34740.HMEL005432-PA	1.61e-59	206	2E93Y@1|root,2SFHR@2759|Eukaryota,3AAH2@33154|Opisthokonta,3BV1N@33208|Metazoa,3DBKW@33213|Bilateria,423JQ@6656|Arthropoda,3SRS0@50557|Insecta,444UY@7088|Lepidoptera	33208|Metazoa	S	C-type lectin (CTL) or carbohydrate-recognition domain (CRD)	-	-	-	-	-	-	-	-	-	-	-	-	Lectin_C
g1364	scaffold_1282	147089	150761	+	34740.HMEL005432-PA	5.38e-102	323	2E93Y@1|root,2SFHR@2759|Eukaryota,3AAH2@33154|Opisthokonta,3BV1N@33208|Metazoa,3DBKW@33213|Bilateria,423JQ@6656|Arthropoda,3SRS0@50557|Insecta,444UY@7088|Lepidoptera	33208|Metazoa	S	C-type lectin (CTL) or carbohydrate-recognition domain (CRD)	-	-	-	-	-	-	-	-	-	-	-	-	Lectin_C
g1367	scaffold_1283	29237	92275	+	13037.EHJ66435	0	885	COG0666@1|root,KOG0508@2759|Eukaryota,38CUA@33154|Opisthokonta,3B9R6@33208|Metazoa,3CT88@33213|Bilateria,41U07@6656|Arthropoda,3SHXM@50557|Insecta,442NR@7088|Lepidoptera	33208|Metazoa	S	Ankyrin repeat	FEM1C	GO:0000003,GO:0000151,GO:0001664,GO:0001932,GO:0001933,GO:0003006,GO:0003674,GO:0003824,GO:0004842,GO:0005102,GO:0005488,GO:0005515,GO:0005575,GO:0005622,GO:0005623,GO:0005634,GO:0005654,GO:0005737,GO:0005829,GO:0006464,GO:0006469,GO:0006508,GO:0006511,GO:0006807,GO:0007275,GO:0007530,GO:0007538,GO:0007542,GO:0008134,GO:0008150,GO:0008152,GO:0009056,GO:0009057,GO:0009892,GO:0009966,GO:0009968,GO:…	-	-	-	-	-	-	-	-	-	-	Ank_2,Ank_3,Ank_4
g137	scaffold_103	39914	41320	-	34740.HMEL003522-PA	5.42e-240	669	KOG3247@1|root,KOG3247@2759|Eukaryota,39CSS@33154|Opisthokonta,3BC6V@33208|Metazoa,3D0EQ@33213|Bilateria,41XKE@6656|Arthropoda,3SKB4@50557|Insecta,444U5@7088|Lepidoptera	33208|Metazoa	S	SHQ1 protein	SHQ1	GO:0000491,GO:0000493,GO:0003674,GO:0005488,GO:0005515,GO:0005575,GO:0005622,GO:0005623,GO:0005634,GO:0005654,GO:0005737,GO:0005829,GO:0008150,GO:0009892,GO:0009987,GO:0010468,GO:0010605,GO:0010629,GO:0010941,GO:0010942,GO:0016043,GO:0019219,GO:0019222,GO:0022607,GO:0022613,GO:0022618,GO:0031323,GO:0031324,GO:0031974,GO:0031981,GO:0034622,GO:0042981,GO:0043065,GO:0043067,GO:0043068,GO:0043226,GO:…	3.4.22.68	ko:K08597,ko:K14764	-	-	-	-	ko00000,ko01000,ko01002,ko03009,ko04121	-	-	-	SHQ1
g1372	scaffold_1285	75222	79097	-	7091.BGIBMGA009762-TA	2.11e-69	222	KOG4798@1|root,KOG4798@2759|Eukaryota,3985F@33154|Opisthokonta,3CCE9@33208|Metazoa,3DTQI@33213|Bilateria,42C76@6656|Arthropoda,3STYF@50557|Insecta,44ABJ@7088|Lepidoptera	33208|Metazoa	S	Component of the MICOS complex, a large protein complex of the mitochondrial inner membrane that plays crucial roles in the maintenance of crista junctions, inner membrane architecture, and formation of contact sites to the outer membrane	-	-	-	-	-	-	-	-	-	-	-	-	ApoO
g1380	scaffold_1289	2985	10975	+	13037.EHJ74091	1.28e-111	360	2E1EW@1|root,2S8S3@2759|Eukaryota	2759|Eukaryota	S	FAM194 protein	-	-	-	ko:K18626	-	-	-	-	ko00000,ko04812	-	-	-	FAM194
g1383	scaffold_1289	33752	36618	-	34740.HMEL013092-PA	1.38e-50	162	KOG3918@1|root,KOG3918@2759|Eukaryota,3A73Y@33154|Opisthokonta,3BSH1@33208|Metazoa,3D6CT@33213|Bilateria,420DJ@6656|Arthropoda,3SP0H@50557|Insecta,447RV@7088|Lepidoptera	33208|Metazoa	S	Membrane magnesium transporter	MMGT1	GO:0000041,GO:0000139,GO:0003674,GO:0005215,GO:0005375,GO:0005381,GO:0005384,GO:0005575,GO:0005622,GO:0005623,GO:0005737,GO:0005768,GO:0005769,GO:0005783,GO:0005789,GO:0005794,GO:0005886,GO:0006810,GO:0006811,GO:0006812,GO:0006824,GO:0006825,GO:0006826,GO:0006828,GO:0008150,GO:0008324,GO:0012505,GO:0015075,GO:0015087,GO:0015093,GO:0015095,GO:0015099,GO:0015318,GO:0015675,GO:0015684,GO:0015693,GO:…	-	-	-	-	-	-	-	-	-	-	MMgT
g1388	scaffold_129	150272	155519	-	7237.FBpp0277059	8.95e-27	103	2CRZI@1|root,2S4GJ@2759|Eukaryota,3AQV4@33154|Opisthokonta,3C2PB@33208|Metazoa,3DIPF@33213|Bilateria,420IJ@6656|Arthropoda,3SNRY@50557|Insecta,453PI@7147|Diptera,45Y48@7214|Drosophilidae	33208|Metazoa	S	Insect pheromone-binding family, A10/OS-D	CSP6	GO:0005575,GO:0005576,GO:0005615,GO:0007275,GO:0007552,GO:0008150,GO:0009605,GO:0009607,GO:0009617,GO:0032501,GO:0032502,GO:0043207,GO:0044421,GO:0048856,GO:0050896,GO:0051704,GO:0051707	-	-	-	-	-	-	-	-	-	-	OS-D
g1391	scaffold_1290	12871	13699	-	13037.EHJ65931	1.24e-104	307	2CXJ5@1|root,2S4KU@2759|Eukaryota,3A7YV@33154|Opisthokonta,3BSR9@33208|Metazoa,3D9RN@33213|Bilateria,420HZ@6656|Arthropoda,3SP4X@50557|Insecta,448H3@7088|Lepidoptera	33208|Metazoa	S	Immunoglobulin	-	-	-	-	-	-	-	-	-	-	-	-	Ig_3
g1392	scaffold_1290	33608	40079	+	13037.EHJ65212	8.02e-235	655	29A0D@1|root,2RZTP@2759|Eukaryota,3A2KN@33154|Opisthokonta,3BQGB@33208|Metazoa,3D7QR@33213|Bilateria,41ZMD@6656|Arthropoda,3SMKE@50557|Insecta,442AN@7088|Lepidoptera	33208|Metazoa	S	Protein phosphatase 1 inhibitor	-	-	-	ko:K17575	-	-	-	-	ko00000,ko01009	-	-	-	PPPI_inhib
g1393	scaffold_1290	41572	46992	-	13037.EHJ65212	9.65e-134	399	29A0D@1|root,2RZTP@2759|Eukaryota,3A2KN@33154|Opisthokonta,3BQGB@33208|Metazoa,3D7QR@33213|Bilateria,41ZMD@6656|Arthropoda,3SMKE@50557|Insecta,442AN@7088|Lepidoptera	33208|Metazoa	S	Protein phosphatase 1 inhibitor	-	-	-	ko:K17575	-	-	-	-	ko00000,ko01009	-	-	-	PPPI_inhib
g14	scaffold_1001	44429	81096	+	13037.EHJ63857	0	1870	28MQT@1|root,2QU8S@2759|Eukaryota,39WX0@33154|Opisthokonta,3BDB7@33208|Metazoa,3CZE1@33213|Bilateria,41XVA@6656|Arthropoda,3SK3E@50557|Insecta,445DG@7088|Lepidoptera	33208|Metazoa	S	Domain first found in C1r, C1s, uEGF, and bone morphogenetic protein.	-	-	-	-	-	-	-	-	-	-	-	-	CUB,Ldl_recept_a
g1402	scaffold_1295	14629	16799	-	13037.EHJ74375	3.61e-134	390	COG2135@1|root,KOG2618@2759|Eukaryota,39RJQ@33154|Opisthokonta,3BD2G@33208|Metazoa,3D05E@33213|Bilateria,41YH6@6656|Arthropoda,3SK0R@50557|Insecta,449TB@7088|Lepidoptera	33208|Metazoa	S	SOS response associated peptidase (SRAP)	HMCES	-	-	-	-	-	-	-	-	-	-	-	SRAP
g1417	scaffold_13	279763	286448	-	7091.BGIBMGA006359-TA	0	878	KOG1539@1|root,KOG1539@2759|Eukaryota,38CGQ@33154|Opisthokonta,3BD2P@33208|Metazoa,3CYJD@33213|Bilateria,41U9U@6656|Arthropoda,3SHZY@50557|Insecta,4432X@7088|Lepidoptera	33208|Metazoa	S	Utp21 specific WD40 associated putative domain	WDR36	GO:0005575,GO:0005622,GO:0005623,GO:0005634,GO:0005654,GO:0005730,GO:0006139,GO:0006364,GO:0006396,GO:0006725,GO:0006807,GO:0008150,GO:0008152,GO:0009987,GO:0010467,GO:0016070,GO:0016072,GO:0022613,GO:0030684,GO:0030686,GO:0031974,GO:0031981,GO:0032040,GO:0032991,GO:0034388,GO:0034470,GO:0034641,GO:0034660,GO:0042254,GO:0043170,GO:0043226,GO:0043227,GO:0043228,GO:0043229,GO:0043231,GO:0043232,GO:…	-	ko:K14554	ko03008,map03008	-	-	-	ko00000,ko00001,ko03009	-	-	-	Utp21,WD40
g1423	scaffold_13	325193	330195	-	7091.BGIBMGA006356-TA	3.88e-128	383	2E0W7@1|root,2S89N@2759|Eukaryota,38BSW@33154|Opisthokonta,3BABG@33208|Metazoa,3CY93@33213|Bilateria,422DU@6656|Arthropoda,3T04Z@50557|Insecta,449AF@7088|Lepidoptera	33208|Metazoa	S	DDE_Tnp_1-like zinc-ribbon	-	-	-	-	-	-	-	-	-	-	-	-	BTB,FLYWCH
g1426	scaffold_13	740367	745374	+	13037.EHJ69083	1.57e-86	267	KOG4718@1|root,KOG4718@2759|Eukaryota,393SU@33154|Opisthokonta,3C90K@33208|Metazoa,3DQ38@33213|Bilateria,4269S@6656|Arthropoda,3SYNQ@50557|Insecta,447PM@7088|Lepidoptera	33208|Metazoa	S	Nse1 non-SMC component of SMC5-6 complex	-	-	-	-	-	-	-	-	-	-	-	-	SMC_Nse1
g1428	scaffold_13	881527	885118	-	34740.HMEL017916-PA	1.02e-56	177	2F6CD@1|root,2TBYY@2759|Eukaryota,397BM@33154|Opisthokonta,3CBMV@33208|Metazoa,3DSXE@33213|Bilateria,4290H@6656|Arthropoda,3SYHB@50557|Insecta,447DJ@7088|Lepidoptera	33208|Metazoa	S	Transcription activator MBF2	-	-	-	-	-	-	-	-	-	-	-	-	MBF2
g1445	scaffold_1302	37733	38278	+	34740.HMEL006948-PA	9.74e-126	358	COG1100@1|root,KOG0395@2759|Eukaryota,38G01@33154|Opisthokonta,3BF22@33208|Metazoa,3CVIQ@33213|Bilateria,41UP2@6656|Arthropoda,3SKAX@50557|Insecta,443HE@7088|Lepidoptera	33208|Metazoa	S	Ras subfamily of RAS small GTPases	RAP2C	GO:0000166,GO:0000287,GO:0001775,GO:0001882,GO:0001883,GO:0001885,GO:0001932,GO:0001934,GO:0002064,GO:0002252,GO:0002263,GO:0002274,GO:0002275,GO:0002283,GO:0002366,GO:0002376,GO:0002443,GO:0002444,GO:0002446,GO:0003158,GO:0003674,GO:0003712,GO:0003713,GO:0003824,GO:0003924,GO:0005488,GO:0005515,GO:0005525,GO:0005575,GO:0005576,GO:0005615,GO:0005622,GO:0005623,GO:0005737,GO:0005768,GO:0005829,GO:…	-	ko:K07837,ko:K07838,ko:K07839	ko04530,map04530	-	-	-	ko00000,ko00001,ko04031,ko04147	-	-	-	Ras
g1451	scaffold_1305	136393	139609	+	13037.EHJ77141	0	1126	28IXN@1|root,2QR98@2759|Eukaryota,39EAC@33154|Opisthokonta,3BKWQ@33208|Metazoa,3D43U@33213|Bilateria,41WK9@6656|Arthropoda,3SIQN@50557|Insecta,442MG@7088|Lepidoptera	33208|Metazoa	S	Hemocyanin, all-alpha domain	-	GO:0000902,GO:0000904,GO:0005575,GO:0005576,GO:0005615,GO:0005616,GO:0006928,GO:0006935,GO:0007275,GO:0007399,GO:0007409,GO:0007411,GO:0008037,GO:0008038,GO:0008039,GO:0008045,GO:0008150,GO:0009605,GO:0009653,GO:0009987,GO:0016043,GO:0016201,GO:0022008,GO:0030030,GO:0030154,GO:0030182,GO:0031175,GO:0032501,GO:0032502,GO:0032989,GO:0032990,GO:0032991,GO:0040011,GO:0042221,GO:0042330,GO:0044421,GO:…	-	-	-	-	-	-	-	-	-	-	Hemocyanin_C,Hemocyanin_M,Hemocyanin_N
g1453	scaffold_1306	33967	44966	+	13037.EHJ75025	0	1256	KOG2676@1|root,KOG2676@2759|Eukaryota,39FKY@33154|Opisthokonta,3BCX6@33208|Metazoa,3D18Y@33213|Bilateria,420R2@6656|Arthropoda,3SNJ3@50557|Insecta,441V2@7088|Lepidoptera	33208|Metazoa	S	Spinocerebellar ataxia type 10 protein domain	ATXN10	GO:0003674,GO:0005488,GO:0005515,GO:0005575,GO:0005622,GO:0005623,GO:0005737,GO:0005829,GO:0005886,GO:0006996,GO:0007275,GO:0007399,GO:0008150,GO:0009987,GO:0016020,GO:0016043,GO:0019899,GO:0022008,GO:0022607,GO:0030030,GO:0030031,GO:0030154,GO:0030182,GO:0030425,GO:0031175,GO:0032501,GO:0032502,GO:0036477,GO:0042802,GO:0042995,GO:0043005,GO:0043025,GO:0043933,GO:0044085,GO:0044297,GO:0044424,GO:…	-	ko:K19323	-	-	-	-	ko00000	-	-	-	Atx10homo_assoc
g1454	scaffold_1306	45462	46450	+	13037.EHJ75024	8.95e-110	316	KOG1296@1|root,KOG1296@2759|Eukaryota,39TNN@33154|Opisthokonta,3BCDM@33208|Metazoa,3D2QW@33213|Bilateria,4201B@6656|Arthropoda,3SMVF@50557|Insecta,443WI@7088|Lepidoptera	33208|Metazoa	S	Eukaryotic protein of unknown function (DUF866)	C1orf123	-	-	-	-	-	-	-	-	-	-	-	DUF866
g1466	scaffold_1307	1	502	-	13037.EHJ63587	1.48e-69	223	KOG1075@1|root,KOG1075@2759|Eukaryota,39URR@33154|Opisthokonta,3BNQ4@33208|Metazoa,3D5MM@33213|Bilateria,422BS@6656|Arthropoda,3SQYU@50557|Insecta	33208|Metazoa	S	Reverse transcriptase (RNA-dependent DNA polymerase)	-	-	-	-	-	-	-	-	-	-	-	-	RVT_1
g1469	scaffold_1307	27934	36693	+	7091.BGIBMGA004196-TA	1.01e-223	621	KOG2443@1|root,KOG2443@2759|Eukaryota,38G30@33154|Opisthokonta,3BHTS@33208|Metazoa,3CUXM@33213|Bilateria,41VPM@6656|Arthropoda,3SGV6@50557|Insecta,441X9@7088|Lepidoptera	33208|Metazoa	S	Presenilin, signal peptide peptidase, family	HM13	GO:0000323,GO:0003674,GO:0003824,GO:0004175,GO:0004190,GO:0005488,GO:0005515,GO:0005575,GO:0005622,GO:0005623,GO:0005737,GO:0005764,GO:0005765,GO:0005773,GO:0005774,GO:0005783,GO:0005789,GO:0005791,GO:0005798,GO:0006465,GO:0006508,GO:0006518,GO:0006807,GO:0006810,GO:0006886,GO:0006950,GO:0006986,GO:0008104,GO:0008150,GO:0008152,GO:0008233,GO:0009056,GO:0009057,GO:0009986,GO:0009987,GO:0010033,GO:…	-	ko:K09595	-	-	-	-	ko00000,ko01000,ko01002	-	-	-	Peptidase_A22B
g148	scaffold_1030	192205	193644	-	34740.HMEL010118-PA	0	848	KOG2816@1|root,KOG2816@2759|Eukaryota,38F80@33154|Opisthokonta,3BE5E@33208|Metazoa,3CU61@33213|Bilateria,41USQ@6656|Arthropoda,3SJJW@50557|Insecta,442SH@7088|Lepidoptera	33208|Metazoa	S	MFS_1 like family	HIAT1	GO:0003674,GO:0005215,GO:0006810,GO:0008150,GO:0051179,GO:0051234,GO:0055085	-	-	-	-	-	-	-	-	-	-	MFS_1
g1486	scaffold_131	391706	393337	+	13037.EHJ76721	6.73e-46	149	KOG4431@1|root,KOG4431@2759|Eukaryota,3A8JJ@33154|Opisthokonta,3BSMG@33208|Metazoa,3D9K2@33213|Bilateria,4217S@6656|Arthropoda,3SPG9@50557|Insecta,447EJ@7088|Lepidoptera	33208|Metazoa	S	Hypoxia induced protein conserved region	HIGD2A	GO:0006996,GO:0007005,GO:0008150,GO:0009987,GO:0010941,GO:0016043,GO:0022607,GO:0034622,GO:0042981,GO:0043066,GO:0043067,GO:0043069,GO:0043933,GO:0044085,GO:0048519,GO:0048523,GO:0050789,GO:0050794,GO:0060548,GO:0065003,GO:0065007,GO:0071840,GO:0097250	-	-	-	-	-	-	-	-	-	-	HIG_1_N
g1488	scaffold_131	405718	418074	-	7091.BGIBMGA011538-TA	0	1844	KOG4643@1|root,KOG4643@2759|Eukaryota,38CBD@33154|Opisthokonta,3BBRW@33208|Metazoa,3CZG6@33213|Bilateria,41WM8@6656|Arthropoda,3SHUY@50557|Insecta,444P2@7088|Lepidoptera	33208|Metazoa	S	HOOK protein	CCDC88A	GO:0000226,GO:0000902,GO:0000904,GO:0001558,GO:0001932,GO:0001934,GO:0003386,GO:0003387,GO:0003388,GO:0003389,GO:0003390,GO:0003391,GO:0003674,GO:0003779,GO:0005488,GO:0005515,GO:0005543,GO:0005575,GO:0005622,GO:0005623,GO:0005737,GO:0005783,GO:0005794,GO:0005813,GO:0005814,GO:0005815,GO:0005829,GO:0005856,GO:0005886,GO:0005911,GO:0005912,GO:0005913,GO:0005914,GO:0005915,GO:0005929,GO:0006275,GO:…	-	-	-	-	-	-	-	-	-	-	HOOK
g1489	scaffold_131	419112	423282	+	7091.BGIBMGA011475-TA	5.16e-176	507	KOG4687@1|root,KOG4687@2759|Eukaryota,39UW3@33154|Opisthokonta,3BBCE@33208|Metazoa,3CRRY@33213|Bilateria,41ZGQ@6656|Arthropoda,3SMBB@50557|Insecta,4445I@7088|Lepidoptera	33208|Metazoa	S	Uncharacterized coiled-coil protein (DUF2353)	CCDC149	GO:0005575,GO:0005623,GO:0005929,GO:0042995,GO:0043226,GO:0044422,GO:0044441,GO:0044463,GO:0044464,GO:0097546,GO:0120025,GO:0120038	-	-	-	-	-	-	-	-	-	-	DUF2353
g1490	scaffold_131	425652	435387	-	34740.HMEL009759-PA	0	1132	KOG4654@1|root,KOG4654@2759|Eukaryota,38E7M@33154|Opisthokonta,3BER1@33208|Metazoa,3CTB8@33213|Bilateria,41X3J@6656|Arthropoda,3SJWG@50557|Insecta,447XT@7088|Lepidoptera	33208|Metazoa	S	Domain of unknown function (DUF1741)	C10orf76	-	-	-	-	-	-	-	-	-	-	-	DUF1741
g1502	scaffold_1315	938	1333	+	13037.EHJ69741	3.96e-60	188	2DYP6@1|root,2S6V9@2759|Eukaryota,3A4Y7@33154|Opisthokonta,3BPDG@33208|Metazoa,3D6V9@33213|Bilateria,4215N@6656|Arthropoda,3SZ53@50557|Insecta,446Y0@7088|Lepidoptera	33208|Metazoa	S	Prefoldin subunit	PDRG1	-	-	-	-	-	-	-	-	-	-	-	Prefoldin_2
g1504	scaffold_1316	26101	26832	+	7091.BGIBMGA000464-TA	1.07e-136	390	COG2042@1|root,KOG3154@2759|Eukaryota,38FB5@33154|Opisthokonta,3BIFK@33208|Metazoa,3CTKF@33213|Bilateria,41YJG@6656|Arthropoda,3SKAF@50557|Insecta,441N4@7088|Lepidoptera	33208|Metazoa	S	pre-rRNA processing protein involved in ribosome biogenesis	TSR3	GO:0000154,GO:0003674,GO:0003824,GO:0005575,GO:0005622,GO:0005623,GO:0005737,GO:0005829,GO:0006139,GO:0006364,GO:0006396,GO:0006725,GO:0006807,GO:0008150,GO:0008152,GO:0009451,GO:0009987,GO:0010467,GO:0016070,GO:0016072,GO:0016740,GO:0022613,GO:0030490,GO:0034470,GO:0034641,GO:0034660,GO:0042254,GO:0042274,GO:0043170,GO:0043412,GO:0044085,GO:0044237,GO:0044238,GO:0044424,GO:0044444,GO:0044464,GO:…	-	ko:K09140	-	-	-	-	ko00000,ko03009	-	-	-	RLI,Ribo_biogen_C
g1509	scaffold_132	43016	44788	-	13037.EHJ70535	1e-118	350	KOG4705@1|root,KOG4705@2759|Eukaryota,39TCX@33154|Opisthokonta,3BFY2@33208|Metazoa,3CZPB@33213|Bilateria,41YKZ@6656|Arthropoda,3SIN4@50557|Insecta,44801@7088|Lepidoptera	33208|Metazoa	S	Ydr279p protein family (RNase H2 complex component)	RNASEH2B	GO:0001701,GO:0003674,GO:0003824,GO:0004518,GO:0004519,GO:0004521,GO:0004523,GO:0004540,GO:0005575,GO:0005622,GO:0005623,GO:0005634,GO:0005654,GO:0006139,GO:0006401,GO:0006725,GO:0006753,GO:0006793,GO:0006796,GO:0006807,GO:0007275,GO:0007346,GO:0008150,GO:0008152,GO:0008284,GO:0009056,GO:0009057,GO:0009117,GO:0009259,GO:0009790,GO:0009792,GO:0009892,GO:0009987,GO:0010389,GO:0010468,GO:0010564,GO:…	-	ko:K10744	ko03030,map03030	-	-	-	ko00000,ko00001,ko03032	-	-	-	RNase_H2-Ydr279
g1520	scaffold_1323	237612	245831	+	13037.EHJ74379	3.55e-90	283	KOG1398@1|root,KOG1398@2759|Eukaryota,38I5V@33154|Opisthokonta,3BHTV@33208|Metazoa,3D25P@33213|Bilateria,41WYA@6656|Arthropoda,3SK2K@50557|Insecta,448U1@7088|Lepidoptera	33208|Metazoa	S	peroxisome organization	TMEM135	GO:0005575,GO:0005622,GO:0005623,GO:0005737,GO:0005739,GO:0005777,GO:0005811,GO:0006950,GO:0006996,GO:0007031,GO:0007275,GO:0007568,GO:0008150,GO:0008340,GO:0009266,GO:0009409,GO:0009605,GO:0009628,GO:0009893,GO:0009987,GO:0009991,GO:0010259,GO:0010468,GO:0010604,GO:0010628,GO:0010821,GO:0010883,GO:0010884,GO:0010918,GO:0016043,GO:0019222,GO:0022603,GO:0031667,GO:0032094,GO:0032501,GO:0032502,GO:…	-	-	-	-	-	-	-	-	-	-	TMEM135_C_rich
g1521	scaffold_1323	249265	252804	-	13037.EHJ73869	1.88e-82	250	KOG4295@1|root,KOG4295@2759|Eukaryota	2759|Eukaryota	S	serine-type endopeptidase inhibitor activity	mec-1	GO:0003008,GO:0007600,GO:0007610,GO:0007638,GO:0008150,GO:0009581,GO:0009582,GO:0009605,GO:0009612,GO:0009628,GO:0009987,GO:0016043,GO:0032501,GO:0043062,GO:0050877,GO:0050896,GO:0050906,GO:0050954,GO:0050974,GO:0050975,GO:0050976,GO:0050982,GO:0051606,GO:0071840	-	ko:K03909	ko04610,map04610	-	-	-	ko00000,ko00001,ko00536	-	-	-	Kunitz_BPTI
g1523	scaffold_1324	234039	253550	-	7091.BGIBMGA006026-TA	4.79e-293	831	KOG3837@1|root,KOG3837@2759|Eukaryota,38E8S@33154|Opisthokonta,3B9U1@33208|Metazoa,3CWTM@33213|Bilateria,41WME@6656|Arthropoda,3SFMV@50557|Insecta,442Q3@7088|Lepidoptera	33208|Metazoa	S	Coiled-coil and C2 domain-containing protein 1-like	CC2D1A	GO:0000003,GO:0000122,GO:0000278,GO:0000281,GO:0000910,GO:0000976,GO:0000977,GO:0000978,GO:0000981,GO:0000982,GO:0000987,GO:0001012,GO:0001067,GO:0001078,GO:0001227,GO:0001650,GO:0001654,GO:0002009,GO:0002165,GO:0003006,GO:0003674,GO:0003676,GO:0003677,GO:0003690,GO:0003700,GO:0005488,GO:0005543,GO:0005575,GO:0005622,GO:0005623,GO:0005634,GO:0005654,GO:0005730,GO:0005737,GO:0005829,GO:0005886,GO:…	-	ko:K18260	-	-	-	-	ko00000,ko04147	-	-	-	C2
g1526	scaffold_1326	84536	90518	+	7091.BGIBMGA011093-TA	3.24e-296	821	KOG0255@1|root,KOG0255@2759|Eukaryota,39W4E@33154|Opisthokonta,3BMR2@33208|Metazoa,3D54V@33213|Bilateria,41YEX@6656|Arthropoda,3SH91@50557|Insecta,449KJ@7088|Lepidoptera	33208|Metazoa	S	Sugar (and other) transporter	-	GO:0003674,GO:0005215,GO:0005575,GO:0005623,GO:0005886,GO:0005887,GO:0006810,GO:0006811,GO:0006820,GO:0008150,GO:0008509,GO:0008514,GO:0015075,GO:0015711,GO:0016020,GO:0016021,GO:0022857,GO:0031224,GO:0031226,GO:0034220,GO:0044425,GO:0044459,GO:0044464,GO:0051179,GO:0051234,GO:0055085,GO:0071702,GO:0071944,GO:0098656	-	ko:K08202	ko05231,map05231	-	-	-	ko00000,ko00001,ko02000	2.A.1.19.2,2.A.1.19.3	-	-	Sugar_tr
g1531	scaffold_1328	95832	104773	-	34740.HMEL002811-PA	2.32e-46	183	KOG1721@1|root,KOG1721@2759|Eukaryota,38XHC@33154|Opisthokonta,3C5M4@33208|Metazoa,3DQGX@33213|Bilateria,42C3Y@6656|Arthropoda,3SY83@50557|Insecta,446VV@7088|Lepidoptera	33208|Metazoa	S	Zinc finger, C2H2 type	-	-	-	-	-	-	-	-	-	-	-	-	zf-C2H2
g1532	scaffold_1328	105392	106078	+	7091.BGIBMGA008371-TA	5.57e-60	188	2AEPG@1|root,2RYW3@2759|Eukaryota,38FXT@33154|Opisthokonta,3BE6H@33208|Metazoa,3CR84@33213|Bilateria,4217G@6656|Arthropoda,3SPJE@50557|Insecta,447DR@7088|Lepidoptera	33208|Metazoa	S	FAM177 family	FAM177A1	-	-	-	-	-	-	-	-	-	-	-	FAM177
g154	scaffold_1032	28214	31587	-	13037.EHJ67625	6.31e-213	626	COG4886@1|root,KOG0619@2759|Eukaryota,39XNU@33154|Opisthokonta,3BMXY@33208|Metazoa,3D0K1@33213|Bilateria,41Y9A@6656|Arthropoda,3SKC5@50557|Insecta,448GP@7088|Lepidoptera	33208|Metazoa	S	Leucine rich repeat C-terminal domain	-	GO:0000902,GO:0007275,GO:0007399,GO:0008150,GO:0009653,GO:0009987,GO:0016043,GO:0022008,GO:0030030,GO:0030154,GO:0030182,GO:0031175,GO:0032501,GO:0032502,GO:0032989,GO:0032990,GO:0048468,GO:0048666,GO:0048699,GO:0048731,GO:0048812,GO:0048856,GO:0048858,GO:0048869,GO:0071840,GO:0120036,GO:0120039	-	-	-	-	-	-	-	-	-	-	I-set,LRR_8
g1552	scaffold_1331	269294	280649	-	13037.EHJ77474	1.43e-285	794	KOG2796@1|root,KOG2796@2759|Eukaryota,38FTX@33154|Opisthokonta,3BCB1@33208|Metazoa,3CWX1@33213|Bilateria,41XUE@6656|Arthropoda,3SJ4P@50557|Insecta,443BS@7088|Lepidoptera	33208|Metazoa	S	regulation of kinetochore assembly	TRAPPC12	GO:0000775,GO:0000776,GO:0003674,GO:0003824,GO:0004175,GO:0005085,GO:0005088,GO:0005488,GO:0005515,GO:0005575,GO:0005622,GO:0005623,GO:0005634,GO:0005694,GO:0005737,GO:0005829,GO:0006508,GO:0006807,GO:0006810,GO:0006888,GO:0006996,GO:0007030,GO:0007049,GO:0007059,GO:0008150,GO:0008152,GO:0008233,GO:0009987,GO:0010256,GO:0016043,GO:0016192,GO:0016787,GO:0017016,GO:0017112,GO:0017137,GO:0019538,GO:…	-	ko:K20309	-	-	-	-	ko00000,ko04131	-	-	-	TPR_19
g1554	scaffold_1331	303069	312064	-	34740.HMEL012751-PA	9.53e-212	602	KOG2637@1|root,KOG2637@2759|Eukaryota,38FAZ@33154|Opisthokonta,3BAM5@33208|Metazoa,3CX91@33213|Bilateria,41XZV@6656|Arthropoda,3SFMY@50557|Insecta,445MP@7088|Lepidoptera	33208|Metazoa	S	Low temperature viability protein	LTV1	GO:0000054,GO:0000056,GO:0003674,GO:0005488,GO:0005515,GO:0005575,GO:0005622,GO:0005623,GO:0005634,GO:0005654,GO:0005737,GO:0005768,GO:0005770,GO:0005773,GO:0005774,GO:0005829,GO:0005840,GO:0006139,GO:0006259,GO:0006260,GO:0006261,GO:0006364,GO:0006396,GO:0006403,GO:0006405,GO:0006611,GO:0006725,GO:0006807,GO:0006810,GO:0006886,GO:0006913,GO:0007049,GO:0008104,GO:0008150,GO:0008152,GO:0008361,GO:…	-	ko:K14798	-	-	-	-	ko00000,ko03009	-	-	-	LTV
g1566	scaffold_1333	211189	211757	-	34740.HMEL011576-PA	6.44e-64	197	2E135@1|root,2S8FP@2759|Eukaryota,3A9RB@33154|Opisthokonta,3BU84@33208|Metazoa,3DAVK@33213|Bilateria,4219H@6656|Arthropoda,3SNUI@50557|Insecta,446XP@7088|Lepidoptera	33208|Metazoa	S	Protein of unknown function (DUF3767)	l(3)87Df	GO:0005575,GO:0005622,GO:0005623,GO:0005737,GO:0005739,GO:0006091,GO:0006996,GO:0007005,GO:0008150,GO:0008152,GO:0008535,GO:0009060,GO:0009987,GO:0015980,GO:0016043,GO:0017004,GO:0022607,GO:0033108,GO:0033617,GO:0034622,GO:0043226,GO:0043227,GO:0043229,GO:0043231,GO:0043933,GO:0044085,GO:0044237,GO:0044424,GO:0044444,GO:0044464,GO:0045333,GO:0055114,GO:0065003,GO:0071840	-	ko:K18184	ko04714,map04714	-	-	-	ko00000,ko00001,ko03029	-	-	-	DUF3767
g1569	scaffold_1334	60573	134405	-	7091.BGIBMGA002131-TA	0	1639	COG0666@1|root,KOG0510@2759|Eukaryota,38G7Q@33154|Opisthokonta,3BCDU@33208|Metazoa,3D0P6@33213|Bilateria,41XIN@6656|Arthropoda,3SIF8@50557|Insecta,444IZ@7088|Lepidoptera	33208|Metazoa	S	Ion transport protein	TRPA1	GO:0000302,GO:0001580,GO:0002791,GO:0002793,GO:0003008,GO:0003012,GO:0003674,GO:0004888,GO:0005034,GO:0005215,GO:0005216,GO:0005217,GO:0005244,GO:0005245,GO:0005261,GO:0005262,GO:0005488,GO:0005515,GO:0005575,GO:0005623,GO:0005886,GO:0005887,GO:0006810,GO:0006811,GO:0006812,GO:0006816,GO:0006873,GO:0006874,GO:0006875,GO:0006936,GO:0006939,GO:0006950,GO:0006979,GO:0007154,GO:0007165,GO:0007166,GO:…	-	ko:K04984	ko04750,map04750	-	-	-	ko00000,ko00001,ko04040	1.A.4.6.1,1.A.4.6.2,1.A.4.6.3,1.A.4.6.5	-	-	Ank,Ank_2,Ank_4,Ion_trans
g1571	scaffold_1335	22397	35386	-	34740.HMEL016561-PA	1.14e-74	259	28M74@1|root,2QTQ4@2759|Eukaryota,38HQE@33154|Opisthokonta,3BDD9@33208|Metazoa,3D44M@33213|Bilateria,41YG6@6656|Arthropoda,3SH7N@50557|Insecta,443HW@7088|Lepidoptera	33208|Metazoa	S	F-box domain	-	GO:0000151,GO:0005575,GO:0005622,GO:0005623,GO:0005634,GO:0006508,GO:0006511,GO:0006807,GO:0006950,GO:0006952,GO:0008150,GO:0008152,GO:0009056,GO:0009057,GO:0009605,GO:0009607,GO:0009617,GO:0009987,GO:0010498,GO:0019005,GO:0019538,GO:0019941,GO:0030163,GO:0031146,GO:0031461,GO:0032991,GO:0042742,GO:0043161,GO:0043170,GO:0043207,GO:0043226,GO:0043227,GO:0043229,GO:0043231,GO:0043632,GO:0044237,GO:…	-	-	-	-	-	-	-	-	-	-	MBD
g1578	scaffold_1335	160438	173136	+	7091.BGIBMGA014186-TA	0	1410	COG0666@1|root,KOG0510@2759|Eukaryota,39X06@33154|Opisthokonta,3BJCD@33208|Metazoa,3D4W4@33213|Bilateria,41XD7@6656|Arthropoda,3SKVI@50557|Insecta,4427H@7088|Lepidoptera	33208|Metazoa	S	Ankyrin repeats (many copies)	-	-	-	ko:K21442	-	-	-	-	ko00000,ko04131	-	-	-	Ank,Ank_2,Ank_5,Ion_trans
g1599	scaffold_1338	96696	123141	-	13037.EHJ70081	4.24e-281	771	COG5273@1|root,KOG1311@2759|Eukaryota,38FC3@33154|Opisthokonta,3B9NG@33208|Metazoa,3CU18@33213|Bilateria,41TNS@6656|Arthropoda,3SFNV@50557|Insecta,446KZ@7088|Lepidoptera	33208|Metazoa	S	Zinc ion binding	ZDHHC8	GO:0003674,GO:0003824,GO:0005575,GO:0005622,GO:0005623,GO:0005737,GO:0005739,GO:0005794,GO:0005829,GO:0005886,GO:0006464,GO:0006497,GO:0006807,GO:0007610,GO:0007626,GO:0008150,GO:0008152,GO:0009058,GO:0009059,GO:0009987,GO:0012505,GO:0016020,GO:0016043,GO:0016409,GO:0016417,GO:0016740,GO:0016746,GO:0016747,GO:0018345,GO:0019538,GO:0019706,GO:0019707,GO:0022607,GO:0030425,GO:0032501,GO:0034377,GO:…	2.3.1.225	ko:K20030	-	-	-	-	ko00000,ko01000,ko04131	-	-	-	DHHC
g16	scaffold_1003	3283	6282	-	13037.EHJ71016	2.18e-43	142	2D8YW@1|root,2TC4X@2759|Eukaryota,397J2@33154|Opisthokonta,3CBUW@33208|Metazoa,3DT4E@33213|Bilateria,42979@6656|Arthropoda,3SYQI@50557|Insecta,447SI@7088|Lepidoptera	33208|Metazoa	S	Cuticle protein CPCFC	-	-	-	-	-	-	-	-	-	-	-	-	CPCFC
g1600	scaffold_1339	30043	36961	-	34740.HMEL003963-PA	3.63e-34	126	KOG1721@1|root,KOG1721@2759|Eukaryota,39F45@33154|Opisthokonta,3BC0U@33208|Metazoa,3D15Q@33213|Bilateria,41ZKQ@6656|Arthropoda,3SMTH@50557|Insecta,446BQ@7088|Lepidoptera	33208|Metazoa	S	Zinc finger, C2H2 type	-	GO:0000070,GO:0000278,GO:0000280,GO:0000819,GO:0003674,GO:0003676,GO:0003677,GO:0005488,GO:0006996,GO:0007049,GO:0007059,GO:0007275,GO:0008150,GO:0009790,GO:0009987,GO:0016043,GO:0022402,GO:0032501,GO:0032502,GO:0033301,GO:0035185,GO:0043565,GO:0045448,GO:0048285,GO:0048856,GO:0051276,GO:0071840,GO:0097159,GO:0098813,GO:0140014,GO:1901363,GO:1903047	-	ko:K09207	-	-	-	-	ko00000,ko03000	-	-	-	zf-C2H2
g161	scaffold_1034	42745	49135	-	7091.BGIBMGA002532-TA	2.3e-179	546	KOG1218@1|root,KOG1218@2759|Eukaryota	2759|Eukaryota	S	negative regulation of canonical Wnt signaling pathway involved in cardiac muscle cell fate commitment	MEGF11	-	-	ko:K04437	ko04010,ko04510,ko05132,ko05205,map04010,map04510,map05132,map05205	-	-	-	ko00000,ko00001,ko04147,ko04812	-	-	-	EMI
g1610	scaffold_13445	795	1502	+	69319.XP_008559722.1	9.36e-22	101	2CMP4@1|root,2QR56@2759|Eukaryota,39VQX@33154|Opisthokonta,3BR69@33208|Metazoa,3D755@33213|Bilateria,4230R@6656|Arthropoda,3T012@50557|Insecta,46N15@7399|Hymenoptera	33208|Metazoa	S	Putative peptidase (DUF1758)	-	-	-	-	-	-	-	-	-	-	-	-	DUF1759
g1611	scaffold_1345	81676	83471	-	34740.HMEL003138-PA	3.29e-192	545	2F8Z4@1|root,2TA44@2759|Eukaryota,394ZC@33154|Opisthokonta,3C9UQ@33208|Metazoa,3DQZA@33213|Bilateria,4274S@6656|Arthropoda,3SWYM@50557|Insecta,442K1@7088|Lepidoptera	33208|Metazoa	S	A Receptor for Ubiquitination Targets	-	-	-	-	-	-	-	-	-	-	-	-	F-box-like
g1613	scaffold_1345	129322	134695	+	7029.ACYPI34301-PA	5.81e-11	70.1	2CYPK@1|root,2S5GH@2759|Eukaryota,3A5FF@33154|Opisthokonta,3BRJC@33208|Metazoa,3D8HY@33213|Bilateria,42044@6656|Arthropoda,3SPJR@50557|Insecta	2759|Eukaryota	S	Transposase protein	-	-	-	-	-	-	-	-	-	-	-	-	THAP
g1618	scaffold_13460	892	1742	+	13037.EHJ72561	2e-109	335	KOG2701@1|root,KOG2701@2759|Eukaryota,38GZI@33154|Opisthokonta,3BARN@33208|Metazoa,3CUTD@33213|Bilateria,41XPN@6656|Arthropoda,3SHNS@50557|Insecta,446HE@7088|Lepidoptera	33208|Metazoa	S	Coiled-coil domain-containing protein (DUF2037)	CCDC93	GO:0005575,GO:0005622,GO:0005623,GO:0006810,GO:0006892,GO:0006893,GO:0008150,GO:0016192,GO:0043226,GO:0043227,GO:0043229,GO:0043231,GO:0044424,GO:0044464,GO:0048193,GO:0051179,GO:0051234,GO:0098876	-	-	-	-	-	-	-	-	-	-	KOG2701
g1619	scaffold_1347	165137	174548	+	34740.HMEL003913-PA	0	963	KOG1721@1|root,KOG1721@2759|Eukaryota,38GU8@33154|Opisthokonta,3BBQU@33208|Metazoa,3D0RB@33213|Bilateria,41X6N@6656|Arthropoda,3SKD9@50557|Insecta,445KQ@7088|Lepidoptera	33208|Metazoa	S	Zinc finger, C2H2 type	ZNF407	GO:0000981,GO:0003674,GO:0003700,GO:0005575,GO:0005622,GO:0005623,GO:0005634,GO:0006275,GO:0006355,GO:0006357,GO:0008150,GO:0009889,GO:0009891,GO:0009893,GO:0010468,GO:0010556,GO:0010557,GO:0010564,GO:0010571,GO:0010604,GO:0019219,GO:0019222,GO:0031323,GO:0031325,GO:0031326,GO:0031328,GO:0033262,GO:0043226,GO:0043227,GO:0043229,GO:0043231,GO:0044424,GO:0044464,GO:0045740,GO:0045787,GO:0045935,GO:…	-	-	-	-	-	-	-	-	-	-	zf-C2H2
g1624	scaffold_1349	351017	353055	+	34740.HMEL009224-PA	1.32e-123	376	KOG4308@1|root,KOG4308@2759|Eukaryota,38I07@33154|Opisthokonta,3BA05@33208|Metazoa,3D2CY@33213|Bilateria,421UU@6656|Arthropoda,3SPXS@50557|Insecta,447Z9@7088|Lepidoptera	33208|Metazoa	S	Leucine Rich repeat	LRRC71	-	-	-	-	-	-	-	-	-	-	-	LRR_6
g1630	scaffold_135	126618	134494	+	34740.HMEL002892-PA	2.11e-206	583	COG1720@1|root,KOG2942@2759|Eukaryota,38FMK@33154|Opisthokonta,3BAF0@33208|Metazoa,3D2P4@33213|Bilateria,41YXR@6656|Arthropoda,3SKCK@50557|Insecta,443TU@7088|Lepidoptera	33208|Metazoa	S	Uncharacterised protein family UPF0066	C9orf156	GO:0001510,GO:0003674,GO:0003824,GO:0006139,GO:0006396,GO:0006399,GO:0006400,GO:0006725,GO:0006807,GO:0008033,GO:0008150,GO:0008152,GO:0008168,GO:0008170,GO:0008173,GO:0008175,GO:0008757,GO:0009451,GO:0009987,GO:0010467,GO:0016070,GO:0016426,GO:0016430,GO:0016740,GO:0016741,GO:0030488,GO:0032259,GO:0034470,GO:0034641,GO:0034660,GO:0043170,GO:0043412,GO:0043414,GO:0044237,GO:0044238,GO:0044260,GO:…	-	-	-	-	-	-	-	-	-	-	UPF0066
g1641	scaffold_1350	43767	44153	+	7425.NV14288-PA	1.47e-16	82.4	2CNBH@1|root,2QV0C@2759|Eukaryota,39RJ7@33154|Opisthokonta,3BH5Z@33208|Metazoa,3CYID@33213|Bilateria,421ZT@6656|Arthropoda,3SQGT@50557|Insecta,46K08@7399|Hymenoptera	33208|Metazoa	S	Domain of unknown function (DUF4371)	-	-	-	-	-	-	-	-	-	-	-	-	Dimer_Tnp_hAT
g1644	scaffold_1350	325370	325978	-	34740.HMEL006525-PA	1.65e-85	258	2C318@1|root,2RYUK@2759|Eukaryota,39JD0@33154|Opisthokonta,3BDUT@33208|Metazoa,3D2JW@33213|Bilateria,420VA@6656|Arthropoda,3SP28@50557|Insecta,4483S@7088|Lepidoptera	33208|Metazoa	S	Domain of unknown function (DUF4061)	CCDC28A	GO:0005575,GO:0005622,GO:0005623,GO:0005813,GO:0005815,GO:0005856,GO:0006996,GO:0008150,GO:0009987,GO:0015630,GO:0016043,GO:0022607,GO:0030030,GO:0030031,GO:0043226,GO:0043228,GO:0043229,GO:0043232,GO:0044085,GO:0044422,GO:0044424,GO:0044430,GO:0044446,GO:0044464,GO:0044782,GO:0060271,GO:0070925,GO:0071840,GO:0120031,GO:0120036	-	-	-	-	-	-	-	-	-	-	DUF4061
g1645	scaffold_1350	327636	344672	+	13037.EHJ63874	0	988	KOG4465@1|root,KOG4465@2759|Eukaryota,38CCX@33154|Opisthokonta,3BEKD@33208|Metazoa,3D0XH@33213|Bilateria,41TBK@6656|Arthropoda,3SK7I@50557|Insecta,443J8@7088|Lepidoptera	33208|Metazoa	S	TROVE domain	TROVE2	GO:0002376,GO:0002520,GO:0003674,GO:0003676,GO:0003723,GO:0005488,GO:0005575,GO:0005622,GO:0005623,GO:0005634,GO:0005654,GO:0005737,GO:0005829,GO:0006139,GO:0006351,GO:0006383,GO:0006725,GO:0006807,GO:0006996,GO:0007154,GO:0007165,GO:0007166,GO:0007224,GO:0007275,GO:0008150,GO:0008152,GO:0009058,GO:0009059,GO:0009314,GO:0009411,GO:0009416,GO:0009628,GO:0009987,GO:0010467,GO:0016043,GO:0016070,GO:…	-	ko:K11089	ko05322,map05322	-	-	-	ko00000,ko00001	-	-	-	TROVE
g1651	scaffold_1350	504392	506434	+	7091.BGIBMGA007692-TA	0	935	2C9W7@1|root,2SCTQ@2759|Eukaryota,3ADYB@33154|Opisthokonta,3BVZT@33208|Metazoa,3DCT5@33213|Bilateria,421RS@6656|Arthropoda,3SX0G@50557|Insecta,442W9@7088|Lepidoptera	33208|Metazoa	S	Domain of unknown function (DUF4771)	-	-	-	-	-	-	-	-	-	-	-	-	DUF4771
g166	scaffold_1036	109966	118302	-	13037.EHJ76367	1.84e-27	107	2CKEN@1|root,2TC18@2759|Eukaryota,397E7@33154|Opisthokonta,3CBQ9@33208|Metazoa,3DSZT@33213|Bilateria,4292S@6656|Arthropoda,3SYJP@50557|Insecta,447IM@7088|Lepidoptera	33208|Metazoa	S	NADH dehydrogenase [ubiquinone] flavoprotein 3, mitochondrial	-	-	-	-	-	-	-	-	-	-	-	-	NDUFV3
g1666	scaffold_1354	20793	24941	+	13037.EHJ71830	0	1738	KOG4262@1|root,KOG4262@2759|Eukaryota,38DDT@33154|Opisthokonta,3BB3V@33208|Metazoa,3CYTR@33213|Bilateria,41TCZ@6656|Arthropoda,3SIWC@50557|Insecta,441WV@7088|Lepidoptera	33208|Metazoa	S	Integrator complex subunit 3	INTS3	GO:0000075,GO:0000278,GO:0000428,GO:0005575,GO:0005622,GO:0005623,GO:0005634,GO:0005654,GO:0005730,GO:0005737,GO:0005794,GO:0006139,GO:0006259,GO:0006281,GO:0006351,GO:0006366,GO:0006396,GO:0006725,GO:0006807,GO:0006950,GO:0006974,GO:0007049,GO:0007093,GO:0007346,GO:0008150,GO:0008152,GO:0009058,GO:0009059,GO:0009301,GO:0009314,GO:0009628,GO:0009987,GO:0010212,GO:0010467,GO:0012505,GO:0016070,GO:…	-	ko:K13140	-	-	-	-	ko00000,ko03041	-	-	-	Ints3
g1669	scaffold_1354	38662	42793	+	34740.HMEL008383-PA	3.87e-176	502	KOG3780@1|root,KOG3780@2759|Eukaryota,396T7@33154|Opisthokonta,3BAPI@33208|Metazoa,3D2UU@33213|Bilateria,41VSE@6656|Arthropoda,3SH0D@50557|Insecta,445GR@7088|Lepidoptera	33208|Metazoa	S	Arrestin (or S-antigen), N-terminal domain	-	-	-	-	-	-	-	-	-	-	-	-	Arrestin_C,Arrestin_N
g167	scaffold_1037	98399	118779	+	13037.EHJ64388	0	2948	KOG3594@1|root,KOG3594@2759|Eukaryota,38CZH@33154|Opisthokonta,3B9B2@33208|Metazoa,3D4AJ@33213|Bilateria,41XK9@6656|Arthropoda,3SKGA@50557|Insecta,4442Q@7088|Lepidoptera	33208|Metazoa	S	Cadherin repeats.	CDH23	GO:0000902,GO:0000904,GO:0001894,GO:0001895,GO:0001917,GO:0002064,GO:0002065,GO:0002066,GO:0002093,GO:0003008,GO:0003674,GO:0005488,GO:0005509,GO:0005515,GO:0005575,GO:0005622,GO:0005623,GO:0005813,GO:0005815,GO:0005856,GO:0005886,GO:0005887,GO:0005929,GO:0006810,GO:0006811,GO:0006812,GO:0006816,GO:0006873,GO:0006874,GO:0006875,GO:0007155,GO:0007275,GO:0007399,GO:0007423,GO:0007424,GO:0007600,GO:…	-	ko:K06813,ko:K16501,ko:K16502	-	-	-	-	ko00000,ko03036,ko04516	-	-	-	Cadherin
g1690	scaffold_1357	145094	155890	-	13037.EHJ64451	3.09e-73	240	2CMAU@1|root,2QPU4@2759|Eukaryota,39BSI@33154|Opisthokonta,3BGKA@33208|Metazoa,3CW6U@33213|Bilateria,42007@6656|Arthropoda,3SMJV@50557|Insecta	33208|Metazoa	S	A Receptor for Ubiquitination Targets	FBXO33	GO:0000151,GO:0005575,GO:0005622,GO:0005623,GO:0006508,GO:0006511,GO:0006807,GO:0008150,GO:0008152,GO:0009056,GO:0009057,GO:0009987,GO:0010498,GO:0019005,GO:0019538,GO:0019941,GO:0030163,GO:0031146,GO:0031461,GO:0032991,GO:0043161,GO:0043170,GO:0043632,GO:0044237,GO:0044238,GO:0044248,GO:0044257,GO:0044260,GO:0044265,GO:0044267,GO:0044424,GO:0044464,GO:0051603,GO:0071704,GO:1901564,GO:1901565,GO:…	-	ko:K10310	-	-	-	-	ko00000,ko04121	-	-	-	F-box
g1695	scaffold_1359	70341	72958	+	34740.HMEL015388-PA	2.82e-131	389	KOG1721@1|root,KOG1721@2759|Eukaryota,392Z4@33154|Opisthokonta,3C89H@33208|Metazoa,3DPA5@33213|Bilateria,42CU8@6656|Arthropoda,3STCS@50557|Insecta,448HD@7088|Lepidoptera	33208|Metazoa	S	Zinc finger, C2H2 type	-	-	-	-	-	-	-	-	-	-	-	-	zf-C2H2
g1700	scaffold_1361	13507	15309	+	13037.EHJ75522	1.18e-84	276	KOG4308@1|root,KOG4308@2759|Eukaryota,38I07@33154|Opisthokonta,3BA05@33208|Metazoa,3D2CY@33213|Bilateria,421UU@6656|Arthropoda,3SPXS@50557|Insecta,449IY@7088|Lepidoptera	33208|Metazoa	S	Leucine Rich repeat	LRRC71	-	-	-	-	-	-	-	-	-	-	-	LRR_6
g1701	scaffold_1361	15841	28422	-	7091.BGIBMGA010281-TA	1.6e-71	244	2AXJI@1|root,2S014@2759|Eukaryota,3A2ZA@33154|Opisthokonta,3BR48@33208|Metazoa,3D7MU@33213|Bilateria,41ZC3@6656|Arthropoda,3SMHT@50557|Insecta,442Q7@7088|Lepidoptera	33208|Metazoa	S	Chitin-binding domain type 2	-	-	-	ko:K06236,ko:K06237,ko:K19720	ko04151,ko04510,ko04512,ko04611,ko04926,ko04933,ko04974,ko05146,ko05165,ko05200,ko05222,map04151,map04510,map04512,map04611,map04926,map04933,map04974,map05146,map05165,map05200,map05222	-	-	-	ko00000,ko00001,ko00536,ko04147,ko04516	-	-	-	CBM_14
g1704	scaffold_1364	158014	170360	-	13037.EHJ78712	1.4e-105	308	2E06H@1|root,2S7MZ@2759|Eukaryota,3A3XM@33154|Opisthokonta,3BW32@33208|Metazoa,3D91E@33213|Bilateria,4206Z@6656|Arthropoda,3SNYA@50557|Insecta,446Q1@7088|Lepidoptera	33208|Metazoa	S	Lysin motif	-	-	-	-	-	-	-	-	-	-	-	-	LysM
g171	scaffold_1038	104512	106746	+	13037.EHJ77469	5.07e-40	137	2CD5E@1|root,2RYX2@2759|Eukaryota,3A4TV@33154|Opisthokonta,3BSFH@33208|Metazoa,3D8ZJ@33213|Bilateria,41ZQC@6656|Arthropoda,3SN8I@50557|Insecta	33208|Metazoa	S	It is involved in the biological process described with	LAMTOR1	GO:0000323,GO:0001101,GO:0001558,GO:0001919,GO:0001932,GO:0001934,GO:0005575,GO:0005622,GO:0005623,GO:0005737,GO:0005764,GO:0005768,GO:0005770,GO:0005773,GO:0006810,GO:0006996,GO:0007032,GO:0007033,GO:0007040,GO:0008104,GO:0008150,GO:0009719,GO:0009893,GO:0009966,GO:0009967,GO:0009987,GO:0010008,GO:0010033,GO:0010243,GO:0010256,GO:0010562,GO:0010604,GO:0010646,GO:0010647,GO:0010872,GO:0010874,GO:…	-	ko:K20397	ko04150,map04150	-	-	-	ko00000,ko00001	-	-	-	LAMTOR
g1718	scaffold_1369	43664	45777	+	13037.EHJ78111	1.96e-102	301	KOG3289@1|root,KOG3289@2759|Eukaryota,399CJ@33154|Opisthokonta,3BKMQ@33208|Metazoa,3D3C5@33213|Bilateria,41ZBG@6656|Arthropoda,3SN5H@50557|Insecta,4467C@7088|Lepidoptera	33208|Metazoa	S	Uncharacterised protein family (UPF0172)	EMC8	GO:0003674,GO:0005488,GO:0005515,GO:0005575,GO:0005622,GO:0005623,GO:0005634,GO:0005737,GO:0005739,GO:0005783,GO:0005789,GO:0005829,GO:0012505,GO:0016020,GO:0016021,GO:0030176,GO:0031224,GO:0031227,GO:0031984,GO:0032991,GO:0042175,GO:0043226,GO:0043227,GO:0043229,GO:0043231,GO:0044422,GO:0044424,GO:0044425,GO:0044432,GO:0044444,GO:0044446,GO:0044464,GO:0072546,GO:0098796,GO:0098827	-	-	-	-	-	-	-	-	-	-	UPF0172
g172	scaffold_1039	10172	24836	-	34740.HMEL011531-PA	4.26e-188	563	KOG1721@1|root,KOG1721@2759|Eukaryota,38VKR@33154|Opisthokonta,3C5XR@33208|Metazoa,3DKZP@33213|Bilateria,42C3W@6656|Arthropoda,3SWPR@50557|Insecta,445JS@7088|Lepidoptera	33208|Metazoa	S	Zinc finger, C2H2 type	-	-	-	-	-	-	-	-	-	-	-	-	zf-AD,zf-C2H2,zf-met
g1728	scaffold_137	102992	117639	+	34740.HMEL017585-PA	0	1566	KOG2047@1|root,KOG4535@2759|Eukaryota,38HYB@33154|Opisthokonta,3BCDE@33208|Metazoa,3CVRY@33213|Bilateria,41VQD@6656|Arthropoda,3SFKB@50557|Insecta,4442W@7088|Lepidoptera	33208|Metazoa	S	Domain of unknown function (DUF4042)	HEATR6	-	-	-	-	-	-	-	-	-	-	-	DUF4042
g173	scaffold_1039	25452	27560	+	34740.HMEL011533-PA	3.64e-57	198	KOG1721@1|root,KOG1721@2759|Eukaryota,390CN@33154|Opisthokonta,3C6B0@33208|Metazoa,3DMCR@33213|Bilateria,426Q6@6656|Arthropoda,3SWR5@50557|Insecta,4491K@7088|Lepidoptera	33208|Metazoa	S	Zinc-finger associated domain (zf-AD)	-	-	-	-	-	-	-	-	-	-	-	-	zf-AD
g1735	scaffold_137	412530	424539	+	34740.HMEL017580-PA	2.03e-275	757	KOG3921@1|root,KOG3921@2759|Eukaryota,38H5Y@33154|Opisthokonta,3BDVI@33208|Metazoa,3CSAQ@33213|Bilateria,41VU0@6656|Arthropoda,3SIE1@50557|Insecta,445VK@7088|Lepidoptera	33208|Metazoa	S	Dual oxidase maturation factor	C06E1.3	GO:0003008,GO:0003674,GO:0005488,GO:0005515,GO:0005575,GO:0005623,GO:0005886,GO:0006950,GO:0006979,GO:0007610,GO:0007611,GO:0007613,GO:0007616,GO:0008104,GO:0008150,GO:0016020,GO:0032501,GO:0033036,GO:0044464,GO:0045178,GO:0050877,GO:0050890,GO:0050896,GO:0051179,GO:0071944	-	ko:K17233	-	-	-	-	ko00000,ko04131	-	-	-	DuoxA
g1736	scaffold_137	426001	435419	-	13037.EHJ64891	0	1305	KOG0043@1|root,KOG0043@2759|Eukaryota,38E58@33154|Opisthokonta,3BG26@33208|Metazoa,3CUC7@33213|Bilateria,41USR@6656|Arthropoda,3SI0R@50557|Insecta,4446T@7088|Lepidoptera	33208|Metazoa	S	Domains in hypothetical proteins in Drosophila, C. elegans and mammals. Occurs singly in some nucleoside diphosphate kinases.	EFHC2	GO:0005575,GO:0005623,GO:0006996,GO:0007275,GO:0007399,GO:0007416,GO:0007528,GO:0008150,GO:0009987,GO:0010033,GO:0010769,GO:0010975,GO:0016043,GO:0022008,GO:0022603,GO:0022604,GO:0022607,GO:0030030,GO:0030031,GO:0030154,GO:0030424,GO:0030425,GO:0031344,GO:0032501,GO:0032502,GO:0033267,GO:0034097,GO:0036477,GO:0040007,GO:0042221,GO:0042995,GO:0043005,GO:0043025,GO:0043195,GO:0043679,GO:0044085,GO:…	-	-	-	-	-	-	-	-	-	-	DUF1126
g1757	scaffold_1374	138396	139662	-	13037.EHJ70627	2.94e-226	630	COG0666@1|root,KOG1710@2759|Eukaryota,39V6E@33154|Opisthokonta,3BAJ7@33208|Metazoa,3CVZK@33213|Bilateria,41TCK@6656|Arthropoda,3SFKK@50557|Insecta,444Z8@7088|Lepidoptera	33208|Metazoa	S	MYND finger	ANKMY2	GO:0002119,GO:0002164,GO:0003674,GO:0005488,GO:0005515,GO:0005575,GO:0005623,GO:0005929,GO:0006950,GO:0006970,GO:0007275,GO:0007610,GO:0007635,GO:0008104,GO:0008150,GO:0008270,GO:0008589,GO:0009266,GO:0009628,GO:0009791,GO:0009966,GO:0009967,GO:0009987,GO:0010646,GO:0010647,GO:0010752,GO:0010753,GO:0016043,GO:0019899,GO:0022607,GO:0022611,GO:0023051,GO:0023056,GO:0030030,GO:0030031,GO:0030033,GO:…	-	-	-	-	-	-	-	-	-	-	Ank_4,zf-MYND
g1758	scaffold_1374	159012	160628	+	7091.BGIBMGA006720-TA	6.16e-163	481	KOG4308@1|root,KOG4308@2759|Eukaryota,38EHF@33154|Opisthokonta,3BBBS@33208|Metazoa,3CYUX@33213|Bilateria,420PH@6656|Arthropoda,3SNXF@50557|Insecta	33208|Metazoa	S	Leucine Rich repeat	-	-	-	-	-	-	-	-	-	-	-	-	LRR_6
g1759	scaffold_1374	177255	180371	+	34740.HMEL012560-PA	2.74e-52	166	2BVGC@1|root,2S7T0@2759|Eukaryota,39M7Q@33154|Opisthokonta,3CNUV@33208|Metazoa,3E56U@33213|Bilateria,4211A@6656|Arthropoda,3SP7S@50557|Insecta,447K6@7088|Lepidoptera	33208|Metazoa	S	Protein of unknown function (DUF2615)	SMIM14	GO:0005575,GO:0005622,GO:0005623,GO:0005737,GO:0005783,GO:0012505,GO:0043226,GO:0043227,GO:0043229,GO:0043231,GO:0044424,GO:0044444,GO:0044464	-	-	-	-	-	-	-	-	-	-	DUF2615
g1762	scaffold_1374	197484	204412	+	34740.HMEL012557-PA	6.9e-81	251	COG4642@1|root,KOG0231@2759|Eukaryota,39JU2@33154|Opisthokonta,3BAUY@33208|Metazoa,3CVG1@33213|Bilateria,42003@6656|Arthropoda,3SN6S@50557|Insecta,441S7@7088|Lepidoptera	33208|Metazoa	S	Possible plasma membrane-binding motif in junctophilins, PIP-5-kinases and protein kinases.	MORN3	-	-	-	-	-	-	-	-	-	-	-	MORN
g1766	scaffold_1374	365791	366411	-	7460.GB43101-PA	9.47e-11	58.5	2E1E8@1|root,2SEB0@2759|Eukaryota,3AD81@33154|Opisthokonta,3BW58@33208|Metazoa,3DTZ9@33213|Bilateria,4254X@6656|Arthropoda,3SUKU@50557|Insecta,46MWF@7399|Hymenoptera	33208|Metazoa	S	Complex1_LYR-like	-	-	-	ko:K22069	-	-	-	-	ko00000,ko03029	-	-	-	Complex1_LYR
g1767	scaffold_1374	368510	369168	-	7460.GB43101-PA	9.47e-11	58.5	2E1E8@1|root,2SEB0@2759|Eukaryota,3AD81@33154|Opisthokonta,3BW58@33208|Metazoa,3DTZ9@33213|Bilateria,4254X@6656|Arthropoda,3SUKU@50557|Insecta,46MWF@7399|Hymenoptera	33208|Metazoa	S	Complex1_LYR-like	-	-	-	ko:K22069	-	-	-	-	ko00000,ko03029	-	-	-	Complex1_LYR
g1773	scaffold_1376	58001	62410	-	34740.HMEL011706-PA	1.57e-152	436	2E0KC@1|root,2S80G@2759|Eukaryota,3A8M2@33154|Opisthokonta,3BU00@33208|Metazoa,3DAP3@33213|Bilateria,4219J@6656|Arthropoda,3SPRK@50557|Insecta,445T0@7088|Lepidoptera	33208|Metazoa	S	A-kinase anchor protein 2 C-terminus	-	-	-	-	-	-	-	-	-	-	-	-	AKAP2_C
g1774	scaffold_1376	64046	65494	-	34740.HMEL011707-PA	6.38e-68	232	KOG1721@1|root,KOG1721@2759|Eukaryota,38VN6@33154|Opisthokonta,3C5YE@33208|Metazoa,3DQGW@33213|Bilateria,426NR@6656|Arthropoda,3SWPV@50557|Insecta,445E8@7088|Lepidoptera	33208|Metazoa	S	Zinc finger, C2H2 type	-	-	-	-	-	-	-	-	-	-	-	-	zf-AD,zf-C2H2
g1791	scaffold_138	180	650	-	7070.TC010748-PA	1.79e-36	138	2CXRP@1|root,2RZ9M@2759|Eukaryota,3A84X@33154|Opisthokonta,3BTAV@33208|Metazoa,3DA8J@33213|Bilateria,429U5@6656|Arthropoda,3SP0B@50557|Insecta	33208|Metazoa	S	DDE superfamily endonuclease	-	GO:0005575,GO:0005622,GO:0005623,GO:0005634,GO:0043226,GO:0043227,GO:0043229,GO:0043231,GO:0044424,GO:0044464	-	-	-	-	-	-	-	-	-	-	DDE_3
g1794	scaffold_138	11909	23180	+	13037.EHJ70348	2.32e-265	730	KOG2502@1|root,KOG2502@2759|Eukaryota,39RCW@33154|Opisthokonta,3BBMR@33208|Metazoa,3CRHG@33213|Bilateria,41UVM@6656|Arthropoda,3SG6Y@50557|Insecta,445PH@7088|Lepidoptera	33208|Metazoa	S	Tub family	TUB	GO:0001654,GO:0001894,GO:0001895,GO:0003008,GO:0003674,GO:0005488,GO:0005543,GO:0005575,GO:0005576,GO:0005622,GO:0005623,GO:0005634,GO:0005737,GO:0005829,GO:0005886,GO:0005929,GO:0006810,GO:0006897,GO:0006909,GO:0006910,GO:0007275,GO:0007423,GO:0007600,GO:0007605,GO:0008037,GO:0008104,GO:0008150,GO:0008277,GO:0008289,GO:0009719,GO:0009725,GO:0009743,GO:0009744,GO:0009966,GO:0009987,GO:0010033,GO:…	-	-	-	-	-	-	-	-	-	-	Tub
g1798	scaffold_138	324534	338922	-	34740.HMEL011824-PA	0	1672	COG1444@1|root,KOG2036@2759|Eukaryota,38FQJ@33154|Opisthokonta,3B9XC@33208|Metazoa,3CUWZ@33213|Bilateria,41WTS@6656|Arthropoda,3SHUD@50557|Insecta,443KD@7088|Lepidoptera	33208|Metazoa	S	Domain of unknown function (DUF1726)	NAT10	GO:0000049,GO:0000154,GO:0002097,GO:0002101,GO:0003674,GO:0003676,GO:0003723,GO:0003824,GO:0005488,GO:0005515,GO:0005575,GO:0005622,GO:0005623,GO:0005634,GO:0005654,GO:0005697,GO:0005730,GO:0006139,GO:0006325,GO:0006364,GO:0006396,GO:0006399,GO:0006400,GO:0006464,GO:0006473,GO:0006475,GO:0006725,GO:0006807,GO:0006996,GO:0008033,GO:0008080,GO:0008150,GO:0008152,GO:0009451,GO:0009889,GO:0009890,GO:…	-	ko:K14521	ko03008,map03008	-	-	-	ko00000,ko00001,ko01000,ko03009	-	-	-	DUF1726,GNAT_acetyltr_2,Helicase_RecD,tRNA_bind_2
g1802	scaffold_1382	25788	36573	+	7091.BGIBMGA013877-TA	4.19e-255	787	29F6R@1|root,2RNC4@2759|Eukaryota,39TA5@33154|Opisthokonta,3BFYK@33208|Metazoa,3D1DI@33213|Bilateria,41UGB@6656|Arthropoda,3SKSD@50557|Insecta,443V4@7088|Lepidoptera	33208|Metazoa	S	MYND finger	-	-	-	ko:K17656	-	-	-	-	ko00000,ko03029	-	-	-	zf-MYND
g1810	scaffold_1383	100296	100967	-	7091.BGIBMGA010696-TA	7.21e-64	216	KOG3105@1|root,KOG3105@2759|Eukaryota,3A3P5@33154|Opisthokonta,3BQDY@33208|Metazoa,3DGNP@33213|Bilateria,422J3@6656|Arthropoda,3SPSA@50557|Insecta	33208|Metazoa	S	Jerky protein homolog-like	-	-	-	-	-	-	-	-	-	-	-	-	HTH_psq
g1817	scaffold_1383	181893	210148	-	13037.EHJ64837	3.52e-138	396	KOG0149@1|root,KOG0149@2759|Eukaryota	2759|Eukaryota	S	positive regulation of 3'-UTR-mediated mRNA stabilization	RBM38	GO:0000075,GO:0000077,GO:0000278,GO:0000381,GO:0001501,GO:0001756,GO:0001947,GO:0002009,GO:0003002,GO:0003007,GO:0003143,GO:0003197,GO:0003228,GO:0003674,GO:0003676,GO:0003723,GO:0003729,GO:0003730,GO:0005488,GO:0005575,GO:0005622,GO:0005623,GO:0005634,GO:0005654,GO:0005737,GO:0005829,GO:0006139,GO:0006396,GO:0006397,GO:0006417,GO:0006725,GO:0006807,GO:0006950,GO:0006974,GO:0006977,GO:0006978,GO:…	-	ko:K12891	ko03040,ko05168,map03040,map05168	-	-	-	ko00000,ko00001,ko03041	-	-	-	RRM_1
g1818	scaffold_1383	243037	245122	-	13037.EHJ69728	2.22e-16	81.3	2D8UU@1|root,2TBKE@2759|Eukaryota,396VJ@33154|Opisthokonta,3CB79@33208|Metazoa,3DSG0@33213|Bilateria,42BV2@6656|Arthropoda,3T16K@50557|Insecta,449UY@7088|Lepidoptera	33208|Metazoa	S	Protein of unknown function (DUF3421)	-	-	-	-	-	-	-	-	-	-	-	-	DUF3421
g182	scaffold_104	105317	107733	+	7091.BGIBMGA005149-TA	3.01e-83	251	2DJ8N@1|root,2S605@2759|Eukaryota,3A6VC@33154|Opisthokonta,3BSIA@33208|Metazoa,3DA71@33213|Bilateria,420IN@6656|Arthropoda,3SNSW@50557|Insecta,449WG@7088|Lepidoptera	33208|Metazoa	S	Domain of unknown function (DUF4789)	-	-	-	-	-	-	-	-	-	-	-	-	DUF4789
g1821	scaffold_1383	305363	311542	-	13037.EHJ69733	1.04e-287	797	KOG2489@1|root,KOG2489@2759|Eukaryota,38BC2@33154|Opisthokonta,3BAS7@33208|Metazoa,3CWDC@33213|Bilateria,41V92@6656|Arthropoda,3SHC0@50557|Insecta,4432I@7088|Lepidoptera	33208|Metazoa	S	Cleft lip and palate transmembrane protein 1 (CLPTM1)	CLPTM1L	GO:0005575,GO:0016020,GO:0016021,GO:0031224,GO:0044425	-	-	-	-	-	-	-	-	-	-	CLPTM1
g1829	scaffold_1383	530567	532758	-	7091.BGIBMGA002677-TA	4.56e-79	239	2E02X@1|root,2S1DE@2759|Eukaryota,3A4NQ@33154|Opisthokonta,3BRCM@33208|Metazoa,3D8AJ@33213|Bilateria,4206P@6656|Arthropoda,3SMY2@50557|Insecta,441FM@7088|Lepidoptera	33208|Metazoa	S	Thyroid hormone-inducible hepatic protein Spot 14	-	GO:0003674,GO:0005488,GO:0005515,GO:0008092,GO:0017022	-	-	-	-	-	-	-	-	-	-	Spot_14
g183	scaffold_104	112528	128836	+	7091.BGIBMGA005150-TA	0	1410	COG0666@1|root,KOG0504@2759|Eukaryota,38FAN@33154|Opisthokonta,3BHF1@33208|Metazoa,3D2R1@33213|Bilateria,41WGT@6656|Arthropoda,3SJTJ@50557|Insecta,442ER@7088|Lepidoptera	33208|Metazoa	S	Ankyrin repeat	nphp-2	GO:0005575,GO:0005623,GO:0005929,GO:0008104,GO:0008150,GO:0033036,GO:0033365,GO:0034613,GO:0042995,GO:0043226,GO:0044422,GO:0044441,GO:0044463,GO:0044464,GO:0051179,GO:0051641,GO:0061512,GO:0070727,GO:0097543,GO:0120025,GO:0120038,GO:1904108	-	-	-	-	-	-	-	-	-	-	Ank_2,Ank_4
g1831	scaffold_1383	714843	718955	+	7091.BGIBMGA002616-TA	3.34e-159	466	COG4886@1|root,KOG0619@2759|Eukaryota,39UKP@33154|Opisthokonta,3BM67@33208|Metazoa,3D4F1@33213|Bilateria,41Y0W@6656|Arthropoda,3SFWZ@50557|Insecta,44848@7088|Lepidoptera	33208|Metazoa	S	Leucine Rich repeat	-	GO:0003008,GO:0007600,GO:0008150,GO:0019233,GO:0032501,GO:0050877	-	-	-	-	-	-	-	-	-	-	LRR_8
g1842	scaffold_1386	53737	57795	-	13037.EHJ77169	2.42e-170	485	COG5134@1|root,KOG2990@2759|Eukaryota,38FHN@33154|Opisthokonta,3BG3E@33208|Metazoa,3CZ0Z@33213|Bilateria,41VSI@6656|Arthropoda,3SGJ2@50557|Insecta,443VK@7088|Lepidoptera	33208|Metazoa	S	Family of unknown function (DUF572)	CCDC130	GO:0003674,GO:0005488,GO:0005515,GO:0008150,GO:0009605,GO:0009607,GO:0009615,GO:0043207,GO:0050896,GO:0051704,GO:0051707	-	ko:K13115	-	-	-	-	ko00000,ko03041	-	-	-	DUF572
g1843	scaffold_1386	59852	74890	+	34740.HMEL003860-PA	1.16e-256	721	KOG1334@1|root,KOG1310@2759|Eukaryota,38DRV@33154|Opisthokonta,3BB28@33208|Metazoa,3CTM7@33213|Bilateria,41UGQ@6656|Arthropoda,3SIXG@50557|Insecta,4431V@7088|Lepidoptera	33208|Metazoa	S	WD40 repeats	WDTC1	GO:0000122,GO:0001101,GO:0001701,GO:0003674,GO:0004857,GO:0005488,GO:0005515,GO:0005575,GO:0005622,GO:0005623,GO:0005634,GO:0005654,GO:0005737,GO:0005829,GO:0005975,GO:0005996,GO:0006006,GO:0006355,GO:0006357,GO:0006464,GO:0006629,GO:0006807,GO:0006950,GO:0007275,GO:0008150,GO:0008152,GO:0008361,GO:0009269,GO:0009414,GO:0009415,GO:0009628,GO:0009719,GO:0009725,GO:0009790,GO:0009792,GO:0009889,GO:…	-	ko:K11807	-	-	-	-	ko00000,ko04121	-	-	-	WD40
g1844	scaffold_1386	78346	83334	+	7091.BGIBMGA011278-TA	2.82e-83	267	KOG1334@1|root,KOG1310@2759|Eukaryota,38DRV@33154|Opisthokonta,3BB28@33208|Metazoa,3CTM7@33213|Bilateria,41UGQ@6656|Arthropoda,3SIXG@50557|Insecta,4431V@7088|Lepidoptera	33208|Metazoa	S	WD40 repeats	WDTC1	GO:0000122,GO:0001101,GO:0001701,GO:0003674,GO:0004857,GO:0005488,GO:0005515,GO:0005575,GO:0005622,GO:0005623,GO:0005634,GO:0005654,GO:0005737,GO:0005829,GO:0005975,GO:0005996,GO:0006006,GO:0006355,GO:0006357,GO:0006464,GO:0006629,GO:0006807,GO:0006950,GO:0007275,GO:0008150,GO:0008152,GO:0008361,GO:0009269,GO:0009414,GO:0009415,GO:0009628,GO:0009719,GO:0009725,GO:0009790,GO:0009792,GO:0009889,GO:…	-	ko:K11807	-	-	-	-	ko00000,ko04121	-	-	-	WD40
g1848	scaffold_1387	24447	32833	+	34740.HMEL010423-PA	0	911	28KXC@1|root,2QTDX@2759|Eukaryota,39R2A@33154|Opisthokonta,3B9AH@33208|Metazoa,3CXE4@33213|Bilateria,41UKC@6656|Arthropoda,3SG19@50557|Insecta,4429D@7088|Lepidoptera	33208|Metazoa	S	Ubiquitin homologues	MIDN	GO:0002791,GO:0002792,GO:0003674,GO:0005488,GO:0005515,GO:0005575,GO:0005622,GO:0005623,GO:0005634,GO:0005730,GO:0005737,GO:0005829,GO:0006109,GO:0006508,GO:0006807,GO:0008150,GO:0008152,GO:0009056,GO:0009057,GO:0009892,GO:0009987,GO:0010498,GO:0010499,GO:0010563,GO:0010646,GO:0010648,GO:0010675,GO:0010677,GO:0010817,GO:0010906,GO:0019220,GO:0019222,GO:0019538,GO:0019899,GO:0019900,GO:0023051,GO:…	-	-	-	-	-	-	-	-	-	-	ubiquitin
g1850	scaffold_1387	44738	53680	+	7091.BGIBMGA012690-TA	0	1249	COG5177@1|root,KOG1980@2759|Eukaryota,38BVP@33154|Opisthokonta,3BDZ4@33208|Metazoa,3CTJW@33213|Bilateria,41U34@6656|Arthropoda,3SK8T@50557|Insecta,442TC@7088|Lepidoptera	33208|Metazoa	S	AARP2CN (NUC121) domain	TSR1	GO:0000166,GO:0000462,GO:0000469,GO:0000478,GO:0000479,GO:0001882,GO:0001883,GO:0003674,GO:0003676,GO:0003723,GO:0003824,GO:0003924,GO:0005488,GO:0005525,GO:0005575,GO:0005622,GO:0005623,GO:0005634,GO:0005654,GO:0005730,GO:0005737,GO:0005829,GO:0006139,GO:0006364,GO:0006396,GO:0006725,GO:0006807,GO:0008150,GO:0008152,GO:0009987,GO:0010467,GO:0016070,GO:0016072,GO:0016462,GO:0016787,GO:0016817,GO:…	-	ko:K14799	-	-	-	-	ko00000,ko03009	-	-	-	AARP2CN,RIBIOP_C
g186	scaffold_104	181749	183942	-	13037.EHJ73765	4.15e-185	520	COG0656@1|root,KOG1577@2759|Eukaryota,39XTQ@33154|Opisthokonta,3BF4F@33208|Metazoa,3D5F9@33213|Bilateria,41XPY@6656|Arthropoda,3T0US@50557|Insecta,444HD@7088|Lepidoptera	33208|Metazoa	S	Aldo/keto reductase family	-	-	1.1.1.2	ko:K00002	ko00010,ko00040,ko00561,ko00930,ko01100,ko01110,ko01120,ko01130,ko01220,map00010,map00040,map00561,map00930,map01100,map01110,map01120,map01130,map01220	M00014	R00746,R01041,R01481,R05231	RC00087,RC00088,RC00099,RC00108	ko00000,ko00001,ko00002,ko01000,ko04147	-	-	-	Aldo_ket_red
g1860	scaffold_139	516019	522180	-	13037.EHJ64082	0	1106	29KXN@1|root,2RU6Y@2759|Eukaryota,39P9A@33154|Opisthokonta,3CQTU@33208|Metazoa,3E70Q@33213|Bilateria,42B6R@6656|Arthropoda,3T0KZ@50557|Insecta,443E3@7088|Lepidoptera	33208|Metazoa	S	Myb/SANT-like DNA-binding domain	-	-	-	ko:K05397	-	-	-	-	ko00000,ko04040	1.A.9.3	-	-	Myb_DNA-bind_4
g1864	scaffold_1390	24112	26213	-	7091.BGIBMGA014598-TA	9.02e-89	263	KOG3371@1|root,KOG3371@2759|Eukaryota,39X5R@33154|Opisthokonta,3BI3D@33208|Metazoa,3D0BQ@33213|Bilateria,41ZUM@6656|Arthropoda,3SNBM@50557|Insecta,449UK@7088|Lepidoptera	33208|Metazoa	S	Domain of unknown function (DUF1794)	THAP4	GO:0000981,GO:0003674,GO:0003700,GO:0005488,GO:0005515,GO:0006355,GO:0006357,GO:0008150,GO:0009889,GO:0010468,GO:0010556,GO:0019219,GO:0019222,GO:0020037,GO:0031323,GO:0031326,GO:0042802,GO:0042803,GO:0046906,GO:0046983,GO:0048037,GO:0050789,GO:0050794,GO:0051171,GO:0051252,GO:0060255,GO:0065007,GO:0080090,GO:0097159,GO:0140110,GO:1901363,GO:1903506,GO:2000112,GO:2001141	-	-	-	-	-	-	-	-	-	-	DUF1794
g1875	scaffold_13924	1	1401	-	7237.FBpp0288212	5e-39	155	2D65E@1|root,2T0T8@2759|Eukaryota,3ABIH@33154|Opisthokonta,3BW93@33208|Metazoa,3DTM1@33213|Bilateria,429Q4@6656|Arthropoda,3SUWR@50557|Insecta,456CT@7147|Diptera	33208|Metazoa	S	Baculovirus F protein	-	-	-	-	-	-	-	-	-	-	-	-	Baculo_F
g1887	scaffold_1396	39493	186724	+	34740.HMEL004097-PA	9.01e-139	393	COG1100@1|root,KOG0395@2759|Eukaryota,3A0YC@33154|Opisthokonta,3BQ68@33208|Metazoa,3D6R4@33213|Bilateria,41YV8@6656|Arthropoda,3SKX4@50557|Insecta,4459I@7088|Lepidoptera	33208|Metazoa	S	Ras family	-	-	-	ko:K07855,ko:K17198	-	-	-	-	ko00000,ko04031	-	-	-	Ras
g1897	scaffold_1396	563662	578933	-	13037.EHJ76514	1.47e-91	275	2FAY9@1|root,2TC5H@2759|Eukaryota,397JK@33154|Opisthokonta,3CBVD@33208|Metazoa,3DT4W@33213|Bilateria,4297U@6656|Arthropoda,3SYR4@50557|Insecta,447TD@7088|Lepidoptera	33208|Metazoa	S	Transmembrane protein family 72	-	-	-	-	-	-	-	-	-	-	-	-	TMEM72
g1898	scaffold_1396	582830	593543	+	13037.EHJ76515	0	1176	KOG4246@1|root,KOG4246@2759|Eukaryota,38FX6@33154|Opisthokonta,3B9V4@33208|Metazoa,3CW35@33213|Bilateria,41WW0@6656|Arthropoda,3SI3A@50557|Insecta,442VQ@7088|Lepidoptera	33208|Metazoa	S	Cell division cycle and apoptosis regulator protein	CCAR1	GO:0000375,GO:0000377,GO:0000398,GO:0000976,GO:0000977,GO:0000980,GO:0001012,GO:0001047,GO:0001067,GO:0001158,GO:0003674,GO:0003676,GO:0003677,GO:0003690,GO:0003712,GO:0003713,GO:0003714,GO:0005488,GO:0005515,GO:0005575,GO:0005622,GO:0005623,GO:0005634,GO:0005635,GO:0005641,GO:0005654,GO:0006139,GO:0006396,GO:0006397,GO:0006725,GO:0006807,GO:0007044,GO:0008150,GO:0008152,GO:0008284,GO:0008380,GO:…	-	-	-	-	-	-	-	-	-	-	DBC1,S1-like
g19	scaffold_1004	25494	41905	-	7091.BGIBMGA008946-TA	3.34e-278	791	28JIY@1|root,2QRY1@2759|Eukaryota,38GMS@33154|Opisthokonta,3BBAR@33208|Metazoa,3CWAF@33213|Bilateria,41W2B@6656|Arthropoda,3SKR6@50557|Insecta,443RR@7088|Lepidoptera	33208|Metazoa	S	Domain of unknown function (DUF4457)	KIAA0556	-	-	-	-	-	-	-	-	-	-	-	DUF4457
g190	scaffold_104	216197	225533	+	34740.HMEL009909-PA	1.12e-156	449	COG0656@1|root,KOG1577@2759|Eukaryota,38HH0@33154|Opisthokonta,3BKN1@33208|Metazoa,3D44I@33213|Bilateria,41XVE@6656|Arthropoda,3SH4A@50557|Insecta,4498P@7088|Lepidoptera	33208|Metazoa	S	Aldo/keto reductase family	-	-	1.1.1.2,1.1.1.21	ko:K00002,ko:K00011	ko00010,ko00040,ko00051,ko00052,ko00561,ko00790,ko00930,ko01100,ko01110,ko01120,ko01130,ko01220,map00010,map00040,map00051,map00052,map00561,map00790,map00930,map01100,map01110,map01120,map01130,map01220	M00014	R00746,R01036,R01041,R01093,R01095,R01431,R01481,R01758,R01759,R01787,R02531,R02577,R04285,R05231,R11764	RC00087,RC00088,RC00099,RC00108,RC00133,RC00205,RC00670	ko00000,ko00001,ko00002,ko01000,ko04147	-	-	-	Aldo_ket_red
g1900	scaffold_1396	613072	615534	+	34740.HMEL002772-PA	0	1394	KOG3680@1|root,KOG3680@2759|Eukaryota,38CWD@33154|Opisthokonta,3BCZK@33208|Metazoa,3D1FE@33213|Bilateria,41UU9@6656|Arthropoda,3SI2U@50557|Insecta,443DS@7088|Lepidoptera	33208|Metazoa	S	Domain of unknown function (DUF3402)	STRIP2	GO:0000226,GO:0000902,GO:0000904,GO:0002009,GO:0003008,GO:0003013,GO:0003015,GO:0003674,GO:0005488,GO:0005515,GO:0005575,GO:0005622,GO:0005623,GO:0005634,GO:0005737,GO:0005783,GO:0005829,GO:0006928,GO:0006996,GO:0007010,GO:0007017,GO:0007029,GO:0007032,GO:0007275,GO:0007399,GO:0007409,GO:0008015,GO:0008150,GO:0008360,GO:0008582,GO:0009653,GO:0009888,GO:0009966,GO:0009968,GO:0009987,GO:0010256,GO:…	-	-	-	-	-	-	-	-	-	-	DUF3402,N1221
g1904	scaffold_1397	149853	151677	+	34740.HMEL010836-PA	2.28e-87	263	KOG4478@1|root,KOG4478@2759|Eukaryota,3A0N8@33154|Opisthokonta,3BKD1@33208|Metazoa,3D4RH@33213|Bilateria,41ZWK@6656|Arthropoda,3SMRD@50557|Insecta,445YJ@7088|Lepidoptera	33208|Metazoa	S	Assembly, mitochondrial proton-transport ATP synth complex	TMEM70	GO:0005575,GO:0005622,GO:0005623,GO:0005634,GO:0005654,GO:0005737,GO:0005739,GO:0005740,GO:0006996,GO:0007005,GO:0008150,GO:0009987,GO:0016020,GO:0016021,GO:0016043,GO:0022607,GO:0031090,GO:0031224,GO:0031300,GO:0031301,GO:0031966,GO:0031967,GO:0031974,GO:0031975,GO:0031981,GO:0032592,GO:0033615,GO:0034622,GO:0043226,GO:0043227,GO:0043229,GO:0043231,GO:0043233,GO:0043461,GO:0043933,GO:0044085,GO:…	-	ko:K17966	-	-	-	-	ko00000,ko03029	-	-	-	TMEM70
g1905	scaffold_1397	154082	182445	-	13037.EHJ76163	3.49e-260	721	KOG3098@1|root,KOG3098@2759|Eukaryota,399HA@33154|Opisthokonta,3BE02@33208|Metazoa,3CWY5@33213|Bilateria,41WC1@6656|Arthropoda,3SFNM@50557|Insecta,4477N@7088|Lepidoptera	33208|Metazoa	S	Ion channel regulatory protein UNC-93	MFSD11	-	-	-	-	-	-	-	-	-	-	-	UNC-93
[truncated: 1,745 more rows]

## Sheet: 7tm_1
query	scaffold	start	end	strand	seed_ortholog	evalue	score	eggNOG_OGs	max_annot_lvl	COG_category	Description	Preferred_name	GOs	EC	KEGG_ko	KEGG_Pathway	KEGG_Module	KEGG_Reaction	KEGG_rclass	BRITE	KEGG_TC	CAZy	BiGG_Reaction	PFAMs
[truncated: 60 more rows]

## Sheet: 7tm_2
query	scaffold	start	end	strand	seed_ortholog	evalue	score	eggNOG_OGs	max_annot_lvl	COG_category	Description	Preferred_name	GOs	EC	KEGG_ko	KEGG_Pathway	KEGG_Module	KEGG_Reaction	KEGG_rclass	BRITE	KEGG_TC	CAZy	BiGG_Reaction	PFAMs
[truncated: 14 more rows]

[truncated: 13 more sheets: 7tm_3, 7tm_6, 7tm_7, ABC, Chitin_bind, Coesterase, GST, OS_D, p450, PBP_GOBP, UDPGT, TF, enzymes_eggnog]
